# Supplementary material for: Transcriptomic and proteomic signatures of stemness and differentiation in the colon crypt
Source: Commun Biol. 2020 Aug 19;3:453. doi: 10.1038/s42003-020-01181-z (PMC7438495; doi:10.1038/s42003-020-01181-z)
Supplement: Supplementary file 2 — Supplementary Data 1 [file 42003_2020_1181_MOESM2_ESM.xlsx]

## Sheet: DESeq2-Expression Data + Trends
Gene ID	Gene Name	Unigene ID	Entrezid ID	Spark Trend (Order = Stem, AbsPro, SecPDG, Tuft, Ent, EEC)	Stem Average	AbsPro Average	SecPDG Average	Tuft Average	Ent Average	EEC Average	Stem1	Stem2	Stem3	AbsPro1	AbsPro2	AbsPro3	SecPDG1	SecPDG2	SecPDG3	SecPDG4	Tuft1	Tuft2	Tuft3	Tuft4	Tuft5	Ent1	Ent2	Ent3	Ent4	Ent5	EEC1	EEC2
43525	membrane-associated ring finger (C3HC4) 1	Mm.380457	72925		4.49346	1.92405	1.03667	48.7715	105.2	176.062	0	0	13.4804	1.59308	0	4.17907	0	2.71713	0.709951	0.71961	102.807	39.9845	59.1718	29.6689	12.2259	116.225	134.245	160.911	48.2341	66.3836	348.598	3.52605
43525	mitochondrial amidoxime reducing component 1	Mm.272457	66112		8.88261	2.5654	1.03909	21.373	52.9588	68.5929	19.0383	4.6139	2.99564	2.1241	0	5.57209	0	2.71713	0	1.43922	0	37.4048	49.3099	16.4827	3.66777	41.509	54.583	143.228	4.72883	20.7449	134.835	2.3507
43526	mitochondrial amidoxime reducing component 2	Mm.177724	67247		1131.67	1317.72	1122.65	848.108	1139.8	704.17	1345.81	963.28	1085.92	1334.47	1522.4	1096.31	1234.69	1125.8	1052.15	1077.98	745.643	824.196	1047.83	723.042	899.826	846.784	982.493	1304.97	1183.15	1381.61	614.979	793.361
43526	membrane-associated ring finger (C3HC4) 2	Mm.311439	224703		329.132	430.648	420.428	379.695	409.279	385.127	286.231	389.618	311.547	304.278	668.663	319.002	569.178	393.984	395.443	323.105	232.792	444.988	288.463	537.337	394.897	489.806	402.734	381.943	448.293	323.62	434.103	336.15
43527	membrane-associated ring finger (C3HC4) 3	Mm.312623	320253		17.5996	10.1537	5.50768	50.3276	174.093	146.701	49.237	2.56328	0.998548	20.71	0	9.75115	0	16.3028	2.12985	3.59805	163.073	21.927	34.5169	24.1747	7.94684	180.564	240.46	213.959	124.841	110.639	282.825	10.5781
43528	membrane-associated ring finger (C3HC4) 4	Mm.337023	381270		2.90059	14.1879	12.4608	48.2193	128.879	991.323	0	8.20249	0.499274	15.3997	0	27.1639	15.0249	22.6428	4.25971	7.91572	0	60.6216	114.645	50.547	15.2824	193.017	131.294	185.667	47.2883	87.1284	572.227	1410.42
43529	membrane-associated ring finger (C3HC4) 5	Mm.175989	69104		574.932	624.941	680.349	696.884	572.645	494.119	651.241	520.858	552.696	614.397	614.064	646.362	599.228	804.272	613.398	704.499	555.392	762.285	827.173	649.419	690.152	686.974	535.503	627.73	540.033	472.983	328.866	659.371
43530	membrane-associated ring finger (C3HC4) 6	Mm.272185	223455		2052.52	2142.73	2207.16	1843.48	2148.74	2362.36	2367.31	2114.19	1676.06	2137.91	2186.8	2103.46	2740.72	2326.77	1975.08	1786.07	2033.68	1608.41	2225.11	1663.66	1686.56	2374.32	1963.51	1800.08	2365.36	2240.45	1256.27	3468.46
43531	membrane-associated ring finger (C3HC4) 7	Mm.260635	57438		863.037	1065.97	792.211	820.868	1213.22	601.113	875.761	663.376	1049.97	1089.66	780.698	1327.55	506.427	1021.64	682.973	957.802	516.396	919.643	744.579	1015.34	908.384	1255.65	1374.9	993.758	1335.42	1106.39	555.784	646.442
43532	membrane-associated ring finger (C3HC4) 8	Mm.27064	71779		767.96	1013.54	1361.74	1259.89	1017.26	1626.2	835.059	744.376	724.446	1165.07	895.569	979.991	1589.1	1420.16	1187.75	1249.96	1243.13	1145.36	1421.36	1152.69	1336.9	1037.73	1190.5	832.847	1213.42	811.816	713.639	2538.76
43533	membrane-associated ring finger (C3HC4) 9	Mm.37892	216438		59.2838	36.7891	163.245	111.539	79.2895	484.024	52.5194	57.9301	67.402	41.951	48.2175	20.1988	365.9	92.3826	129.211	65.4846	61.4476	117.374	196.007	113.181	69.6876	53.9617	109.166	125.546	51.0714	56.7026	624.845	343.202
43534	membrane-associated ring finger (C3HC4) 10	Mm.121570	632687		4.46585	0	15.0112	53.4335	98.3654	386.418	5.90843	0	7.48911	0	0	0	54.7967	4.52856	0	0.71961	7.09011	99.3163	96.1543	50.547	14.0598	112.074	131.294	190.971	31.2103	26.2768	772.835	0
43535	membrane-associated ring finger (C3HC4) 11	Mm.54257	211147		0	0	0.679284	9.43237	21.7869	72.3679	0	0	0	0	0	0	0	2.71713	0	0	10.6352	23.2168	0	12.0873	1.22259	33.2072	19.1778	47.7428	1.89153	6.91496	95.3711	49.3647
43709	septin 1	Mm.18	54204		20.1399	6.70082	15.0793	13.4166	68.2304	245.005	1.31299	45.6263	13.4804	4.77923	0	15.3232	0	15.3971	30.5279	14.3922	0	15.4779	19.7239	20.8781	11.0033	53.9617	57.5334	159.143	35.9391	34.5748	490.01	0
43710	septin 2	Mm.428652	18000		2056.8	2028.17	2333.3	1915.66	1773.44	1526.14	1767.93	2099.32	2303.15	2031.17	1786.88	2266.45	2164.47	2439.99	2420.22	2308.51	1692.17	1955.37	1965	1870.24	2095.52	1463.19	1683.22	1540.15	1774.26	2406.4	1483.19	1569.09
43711	septin 3	Mm.309707	24050		0.665698	3.20675	10.5187	59.0576	100.56	381.027	0	0	1.9971	2.65513	0	6.96511	0	23.5485	13.4891	5.03727	27.1788	78.6791	119.576	58.2389	11.6146	157.734	116.542	107.863	50.1256	70.5326	726.794	35.2605
43712	septin 4	Mm.2214	18952		6.7763	25.0196	3.3375	19.2787	80.5693	309.134	0.656493	7.68983	11.9826	27.6133	43.963	3.48255	0	5.43427	0	7.91572	0	43.8539	2.46549	38.4597	11.6146	89.2444	88.5129	130.851	44.451	49.7877	618.268	0
43713	septin 5	Mm.20365	18951		1845.47	1691.44	549.508	438.709	1345.12	973.835	2344.99	1666.13	1525.28	1417.31	2257.71	1399.29	566.527	540.71	538.853	551.941	412.408	446.278	394.479	481.295	459.083	1728.85	1622.74	1129.91	1209.64	1034.48	503.165	1444.5
43714	septin 6	Mm.260036	56526		404.208	214.24	132.012	189.35	145.065	121.84	511.408	334.251	366.966	281.975	154.58	206.167	65.4025	109.591	178.908	174.146	113.442	154.779	298.325	195.595	184.611	155.659	123.918	139.692	181.587	124.469	124.969	118.71
43715	septin 7	Mm.270259	235072		1568.75	1450.32	1671.34	1505.47	1618.69	1278.32	1175.12	1769.69	1761.44	1599.98	1126.73	1624.26	1434.44	1543.33	1840.19	1867.39	1254.95	1479.43	1199.46	1582.34	2011.16	1351.12	1411.78	1499.48	1492.42	2338.64	1315.46	1241.17
43716	septin 8	Mm.274399	20362		1016.2	972.773	926.72	1343	785.394	1019.9	1248.65	939.697	860.249	988.238	1063.62	866.46	1302.75	734.532	944.235	725.367	1065.88	1208.56	1242.61	1968.04	1229.93	732.634	809.893	815.165	808.63	760.645	855.052	1184.75
43717	septin 9	Mm.38450	53860		1330.36	1374.84	1173.96	837.09	892.832	964.82	1378.63	1367.25	1245.19	1041.87	1959.19	1123.47	963.361	1323.24	1270.1	1139.14	977.254	893.846	862.923	568.104	883.321	911.123	1009.05	776.263	1037.51	730.219	1404.26	525.381
43718	septin 10	Mm.346842	103080		378.372	310.522	209.727	223.329	275.412	268.292	406.369	260.429	468.319	288.347	294.268	348.952	61.8672	242.731	291.08	243.228	115.805	260.544	330.376	192.298	217.621	230.375	289.142	252.86	232.659	372.025	447.258	89.3266
43719	septin 11	Mm.394184	52398		939.422	900.121	876.392	716.577	794.864	1539.72	917.12	1144.25	756.899	897.964	1090.57	711.834	601.88	1007.15	978.313	918.223	612.113	766.154	897.44	643.925	663.255	967.16	814.319	857.603	704.596	630.644	1627.89	1451.56
43720	septin 12	Mm.87382	71089		0	0	1.71837	26.674	65.6278	177.278	0	0	0	0	0	0	0	5.43427	0	1.43922	37.8139	46.4336	16.0257	26.3723	6.72425	93.3953	89.9881	95.4857	16.078	33.1918	233.495	121.061
43722	septin 14	Mm.159143	74222		5.54159	4.19059	1.49194	31.8735	105.405	132.762	13.1299	0	3.49492	2.1241	0	10.4477	0	4.52856	0	1.43922	0	63.2013	57.9391	29.6689	8.55813	145.282	135.72	169.752	26.4815	49.7877	147.99	117.535
43723	NA	NA	NA		1267.09	1637.21	3480.42	2770.04	1252.34	1035.83	932.876	1417.49	1450.89	1732.74	1533.74	1645.16	3385.9	3237.01	3771.97	3526.81	2371.64	2876.3	2291.68	2565.81	3744.79	796.973	1184.6	1105.16	1433.78	1741.19	1016.2	1055.46
0610005C13Rik	RIKEN cDNA 0610005C13 gene	Mm.439894	71661		134.505	252.771	20.3121	35.8219	198.278	142.437	81.4051	136.879	185.231	211.348	286.469	260.495	9.72199	27.1713	19.1687	25.1864	0	39.9845	92.456	25.2735	21.3953	383.958	234.559	113.168	153.214	106.49	42.7526	242.122
0610007P14Rik	NA	NA	NA		375.169	523.444	577.699	436.017	378.153	250.94	381.422	350.656	393.428	500.757	574.355	495.219	662.863	443.799	670.904	533.231	503.398	423.061	465.978	323.061	464.584	290.563	320.122	339.505	427.486	513.09	325.577	176.302
0610009B22Rik	RIKEN cDNA 0610009B22 gene	Mm.35693	66050		56.3102	89.7935	92.2568	115.732	83.7124	76.3977	47.2675	51.2655	70.3976	53.6336	147.489	68.2581	194.44	67.0226	27.6881	79.8768	235.155	64.4911	119.576	82.4136	77.0232	60.1881	66.3847	120.241	65.2579	106.49	0	152.795
0610009L18Rik	RIKEN cDNA 0610009L18 gene	Mm.375010	66838		15.1075	31.6677	9.56374	27.5207	26.2557	16.4433	17.0688	11.2784	16.9753	21.241	35.454	38.3081	0	11.7742	10.6493	15.8314	24.8154	14.188	28.3532	38.4597	31.7873	39.4336	10.3265	42.4381	14.1865	24.8938	32.8866	0
0610009O20Rik	NA	NA	NA		816.743	911.057	630.358	538.316	445.417	545.611	801.578	824.35	824.301	717.947	1308.96	706.262	676.12	565.164	637.536	642.612	482.128	571.391	504.193	516.458	617.408	516.787	472.069	426.149	469.1	342.982	628.134	463.088
0610010B08Rik	NA	NA	NA		0	0	0	0	0	0	0	0	0	0	0	0	0	0	0	0	0	0	0	0	0	0	0	0	0	0	0	0
0610010F05Rik	RIKEN cDNA 0610010F05 gene	Mm.48031	71675		306.462	295.4	316.198	331.678	351.396	486.117	231.742	330.663	356.981	240.024	264.487	381.688	422.465	296.168	266.232	279.928	228.065	375.338	335.307	405.475	314.206	396.411	361.428	289.993	353.717	355.429	355.175	617.059
0610010K14Rik	RIKEN cDNA 0610010K14 gene	Mm.30016	104457		207.915	267.637	135.726	220.85	145.98	160.615	252.75	154.309	216.685	226.217	313.414	263.281	63.6349	149.442	140.57	189.258	397.046	183.155	155.326	189.002	179.721	186.791	148.997	106.095	160.78	127.235	157.856	163.374
0610011F06Rik	NA	NA	NA		527.161	476.384	449.301	375.291	466.357	596.252	632.859	535.725	412.899	493.323	494.938	440.891	628.394	365.002	369.885	433.925	337.962	401.135	409.272	336.247	391.84	433.769	413.06	408.466	534.358	542.133	674.175	518.329
0610012G03Rik	RIKEN cDNA 0610012G03 gene	Mm.347369	106264		450.124	590.375	520.782	277.248	505.777	303.035	559.332	428.067	362.972	540.053	804.806	426.265	681.423	465.536	479.217	456.953	159.527	264.413	326.678	272.514	363.109	207.545	299.469	652.485	412.354	957.03	249.938	356.131
0610030E20Rik	RIKEN cDNA 0610030E20 gene	Mm.52711	68364		496.666	453.859	305.933	390.765	540.837	426.704	517.316	424.479	548.203	419.51	453.812	488.254	384.461	283.488	246.353	309.433	550.665	371.469	366.126	370.312	295.255	639.239	576.809	491.574	545.707	450.855	519.608	333.799
0610031O16Rik	RIKEN cDNA 0610031O16 gene	Mm.441136	68369		14.374	6.90437	1.95237	2.86832	14.6727	35.4805	40.0461	3.07593	0	10.0895	9.92713	0.696511	0	0	7.80947	0	0	5.15929	2.46549	5.49424	1.22259	14.5282	36.8804	15.9143	1.89153	4.14897	42.7526	28.2084
0610037L13Rik	NA	NA	NA		201.171	122.33	169.401	197.865	148.109	130.328	280.979	114.835	207.698	138.067	104.944	123.979	78.6597	151.254	257.712	189.977	181.98	170.256	249.015	163.728	224.345	124.527	168.175	167.984	166.455	113.405	52.6186	208.037
0610038B21Rik	RIKEN cDNA 0610038B21 gene	Mm.411813	70345		0	0	0.179903	4.83077	37.0804	3.28866	0	0	0	0	0	0	0	0	0	0.71961	0	3.86946	1.23275	15.3839	3.66777	74.7162	17.7026	51.2793	8.5119	33.1918	6.57732	0
0610039H22Rik	RIKEN cDNA 0610039H22 gene	Mm.426889	68397		1.53182	3.21827	1.9448	11.6775	32.6868	30.4404	4.59545	0	0	4.77923	0	4.87558	0	6.33998	0	1.43922	0	23.2168	0	29.6689	5.50166	33.2072	63.4343	28.292	9.45767	29.0428	3.28866	57.5921
0610039K10Rik	RIKEN cDNA 0610039K10 gene	Mm.410649	68386		4.2186	6.10661	9.23355	17.217	16.3512	178.074	0	6.66452	5.99129	10.6205	2.12724	5.57209	0	12.68	15.6189	8.63533	25.9971	32.2455	0	24.1747	3.66777	16.6036	41.306	15.9143	3.78307	4.14897	309.134	47.014
0610040B10Rik	RIKEN cDNA 0610040B10 gene	Mm.30983	67672		0	11.6155	3.7398	4.45577	24.8039	0	0	0	0	1.06205	19.8543	13.9302	2.65145	10.8685	0	1.43922	0	7.73893	0	6.59309	7.94684	26.9809	19.1778	53.0476	15.1323	9.68094	0	0
0610040F04Rik	RIKEN cDNA 0610040F04 gene	Mm.395061	75394		18.2906	15.3257	33.7422	49.8939	86.9505	114.99	0	36.3985	18.4731	11.1515	0	34.8255	35.3527	57.9655	6.38956	35.2609	46.0857	79.9689	59.1718	48.3493	15.8937	89.2444	98.8394	175.057	24.5899	47.0217	217.052	12.9288
0610040J01Rik	RIKEN cDNA 0610040J01 gene	Mm.38143	76261		949.331	868.005	901.5	943.366	691.273	942.873	803.547	1048.89	995.552	923.453	896.987	783.575	806.041	898.466	931.456	970.035	932.35	802.269	1025.65	864.793	1091.77	562.447	691.876	633.035	761.342	807.667	644.577	1241.17
0610043K17Rik	RIKEN cDNA 0610043K17 gene	Mm.272098	68400		1.3314	3.57229	4.46344	49.0791	109.569	59.1959	0	0	3.99419	5.84128	0	4.87558	0	6.33998	0	11.5138	9.45348	39.9845	150.395	29.6689	15.8937	118.301	123.918	212.19	49.1799	44.2557	118.392	0
1010001N08Rik	RIKEN cDNA 1010001N08 gene	Mm.57626	68434		207.555	108.872	60.3135	80.6137	128.375	43.1203	286.887	144.056	191.721	104.081	58.8537	163.68	65.4025	59.7769	36.9175	79.1572	76.8095	117.374	36.9824	85.7101	86.1926	122.452	115.067	175.057	117.275	112.022	42.7526	43.4879
1110001J03Rik	NA	NA	NA		191.306	185.698	91.7834	93.7957	169.345	11.6348	221.895	211.727	140.296	207.631	146.78	202.685	91.0332	63.3998	75.2548	137.446	12.9985	98.0264	173.817	80.2159	103.92	161.885	154.898	190.971	152.268	186.704	3.28866	19.9809
1110002L01Rik	RIKEN cDNA 1110002L01 gene	Mm.415417	100043040		16.4849	8.34209	8.8917	31.8135	19.5268	38.7865	7.22142	11.2784	30.955	13.8067	4.25448	6.96511	0	9.05711	8.51942	17.9903	28.3604	32.2455	40.6806	35.1631	22.6179	20.7545	26.5539	3.53651	27.4272	19.3619	0	77.5731
1110004E09Rik	NA	NA	NA		497.435	403.977	380.077	314.059	378.304	464.06	577.714	417.814	496.777	429.6	401.34	380.991	372.971	276.242	501.936	369.16	308.42	264.413	226.825	332.951	437.687	253.205	271.44	450.904	292.242	623.729	575.515	352.605
1110004F10Rik	RIKEN cDNA 1110004F10 gene	Mm.24231	56372		1329.44	948.762	1263.29	969.665	1116.11	1329.09	1320.86	1351.36	1316.09	1143.83	717.59	984.866	1348.71	1117.65	1337.55	1249.24	531.758	991.873	973.87	1065.88	1284.94	500.184	687.45	1274.91	836.058	2281.94	1308.89	1349.3
1110006O24Rik	RIKEN cDNA 1110006O24 gene	Mm.133063	66123		2.49637	10.6271	4.19668	11.2301	19.1575	25.27	0	0	7.48911	11.6826	0	20.1988	0	8.1514	0	8.63533	24.8154	10.3186	0	8.79078	12.2259	14.5282	17.7026	31.8286	15.1323	16.5959	0	50.54
1110007C09Rik	NA	NA	NA		134.536	330.884	203.277	308.425	630.747	894.247	95.8479	160.974	146.786	258.078	418.358	316.216	377.39	137.668	149.09	148.959	303.693	217.98	261.342	451.626	307.481	448.297	377.655	806.323	520.172	1001.29	884.65	903.844
1110008F13Rik	NA	NA	NA		355.573	429.527	399.382	276.778	226.555	158.834	418.842	337.327	310.548	404.11	544.574	339.897	318.174	442.893	455.789	380.674	129.985	358.57	202.17	304.381	388.784	234.526	208.005	153.838	230.767	305.641	207.186	110.483
1110008L16Rik	RIKEN cDNA 1110008L16 gene	Mm.383213	66132		248.083	217.873	165.479	234.055	211.162	230.78	215.986	288.112	240.151	224.624	232.578	196.416	7.95436	203.785	233.574	216.603	277.696	273.442	229.291	207.682	182.166	228.3	213.906	272.311	171.184	170.108	167.722	293.837
1110008P14Rik	RIKEN cDNA 1110008P14 gene	Mm.27608	73737		42.1272	83.2885	146.926	90.4421	97.7675	215.132	13.1299	73.3097	39.9419	90.2743	83.6715	75.9197	233.328	121.365	116.432	116.577	49.6308	94.157	61.6373	131.862	114.923	103.773	56.0582	118.473	86.0648	124.469	210.474	219.79
1110012L19Rik	RIKEN cDNA 1110012L19 gene	Mm.293255	68618		110.977	117.425	85.189	100.879	113.339	65.2319	143.115	79.9742	109.84	148.156	80.8352	123.282	76.0083	74.2683	68.8653	121.614	68.5377	117.374	102.318	83.5124	132.651	62.2635	87.0377	79.5714	124.841	212.981	0	130.464
1110015O18Rik	RIKEN cDNA 1110015O18 gene	Mm.75172	100503859		0	0.464341	1.89827	4.87848	10.2178	31.2423	0	0	0	0	0	1.39302	0	5.43427	0	2.15883	0	15.4779	0	7.69193	1.22259	10.3773	13.2769	17.6825	2.8373	6.91496	62.4845	0
1110017D15Rik	RIKEN cDNA 1110017D15 gene	Mm.45614	73721		0	1.85736	3.8248	33.0254	71.6924	49.5789	0	0	0	0	0	5.57209	0	8.1514	3.54976	3.59805	55.5392	21.927	49.3099	28.57	9.78072	118.301	70.8103	100.79	13.2407	55.3196	59.1959	39.9619
1110019D14Rik	RIKEN cDNA 1110019D14 gene	Mm.367129	76311		34.1027	51.4145	68.315	48.555	76.4202	90.4381	34.7941	42.5504	24.9637	76.9987	35.454	41.7907	140.527	46.1913	39.0473	47.4943	69.7194	59.3318	13.5602	65.9309	34.2325	58.1126	106.216	61.8889	57.6918	98.1924	180.876	0
1110020A21Rik	RIKEN cDNA 1110020A21 gene	Mm.249695	68531		46.2883	12.6074	5.93333	25.0558	60.3918	116.397	95.1914	28.196	15.4775	10.6205	2.12724	25.0744	0	3.62285	2.83981	17.2707	0	47.7234	25.8877	35.1631	16.505	83.018	79.6616	88.4126	24.5899	26.2768	226.918	5.87675
1110025L11Rik	RIKEN cDNA 1110025L11 gene	Mm.384089	68637		0	0	0	3.34414	11.5404	29.9714	0	0	0	0	0	0	0	0	0	0	0	9.02875	0	7.69193	0	8.3018	26.5539	5.30476	0.945767	16.5959	0	59.9428
1110028F11Rik	RIKEN cDNA 1110028F11 gene	Mm.342009	68690		85.7328	79.1279	14.4114	76.5314	121.48	20.9131	61.0538	73.8224	122.322	45.1372	118.416	73.8302	0	25.3599	7.09951	25.1864	95.7165	67.0707	41.9134	129.664	48.2923	126.602	92.9386	159.143	112.546	116.171	23.0206	18.8056
1110028F18Rik	RIKEN cDNA 1110028F18 gene	Mm.416843	68692		0	1.82525	3.3416	3.69573	27.3487	3.28866	0	0	0	4.77923	0	0.696511	0	2.71713	10.6493	0	7.09011	5.15929	0	4.39539	1.83389	41.509	48.6821	33.5968	1.89153	11.0639	6.57732	0
1110032A03Rik	RIKEN cDNA 1110032A03 gene	Mm.171374	68721		191.115	138.347	329.866	201.633	219.213	240.237	205.482	225.568	142.293	129.57	73.0353	212.436	635.465	260.845	156.899	266.256	99.2616	237.327	119.576	271.415	280.584	103.773	243.411	247.555	228.876	272.449	345.309	135.165
1110032F04Rik	RIKEN cDNA 1110032F04 gene	Mm.45741	68725		16.1935	0.23217	1.26552	5.2493	22.5676	0	48.5805	0	0	0	0	0.696511	0	3.62285	0	1.43922	0	9.02875	0	15.3839	1.83389	31.1318	16.2274	45.9746	5.6746	13.8299	0	0
1110034G24Rik	NA	NA	NA		41.0024	33.199	38.1402	30.5966	74.1028	322.778	74.8402	28.196	19.971	38.2338	43.2539	18.1093	97.2199	31.6999	7.80947	15.8314	2.36337	23.2168	53.0081	45.0528	29.3422	107.923	66.3847	90.1809	54.8545	51.1707	256.515	389.041
1110036E04Rik	RIKEN cDNA 1110036E04 gene	Mm.491042	68697		0	0.354017	3.19478	7.56576	28.4391	11.5103	0	0	0	1.06205	0	0	0	0	12.7791	0	0	9.02875	11.0947	16.4827	1.22259	70.5653	19.1778	45.9746	0.945767	5.53196	23.0206	0
1110037F02Rik	NA	NA	NA		984.587	1004.27	1216.32	1073.95	951.833	886.871	951.914	851.521	1150.33	867.165	1043.06	1102.58	1334.56	1265.28	1208.34	1057.11	1142.69	1070.55	1060.16	1024.13	1072.21	904.897	1035.6	1071.56	932.526	814.582	470.278	1303.46
1110038B12Rik	RIKEN cDNA 1110038B12 gene	Mm.28895	68763		428.091	342.207	212.784	201.811	257.225	230.632	399.804	373.213	511.256	364.815	321.214	340.594	151.133	176.614	194.527	328.862	68.5377	199.922	225.593	236.252	278.751	255.28	243.411	210.422	250.628	326.386	253.227	208.037
1110038F14Rik	RIKEN cDNA 1110038F14 gene	Mm.322968	117171		300.83	351.336	288.346	276.671	288.923	300.044	266.536	244.024	391.93	351.008	444.594	258.406	424.232	247.259	176.778	305.115	233.974	241.197	425.298	206.583	276.305	222.073	274.39	334.2	326.289	287.662	397.928	202.16
1110046J04Rik	RIKEN cDNA 1110046J04 gene	Mm.443347	68808		5.26115	3.9469	1.03909	21.3334	28.0516	59.1959	13.7863	0	1.9971	0	0	11.8407	0	2.71713	0	1.43922	5.90843	25.7964	36.9824	31.8666	6.11295	53.9617	28.0291	33.5968	9.45767	15.2129	118.392	0
1110051M20Rik	RIKEN cDNA 1110051M20 gene	Mm.386861	228356		74.5544	68.3336	56.2783	133.308	177.732	193.461	71.5577	50.7529	101.353	65.8472	70.199	68.9546	55.6805	57.9655	58.216	53.2512	194.978	125.113	150.395	126.367	69.6876	180.564	236.034	236.946	128.624	106.49	338.732	48.1893
1110058D11Rik	RIKEN cDNA 1110058D11 gene	Mm.443351	68771		1.1962	0	2.16503	14.0193	25.8359	14.799	0	3.58859	0	0	0	0	0	3.62285	0	5.03727	0	12.8982	30.8187	20.8781	5.50166	26.9809	20.653	33.5968	36.8849	11.0639	29.5979	0
1110059E24Rik	RIKEN cDNA 1110059E24 gene	Mm.272430	66206		380.895	459.411	889.405	649.104	785.167	485.442	323.651	391.156	427.878	549.611	380.067	448.553	773.34	796.12	1067.06	921.101	502.216	664.258	608.977	614.256	855.813	479.429	616.64	1066.26	466.263	1297.25	601.825	369.06
1110059G10Rik	RIKEN cDNA 1110059G10 gene	Mm.268307	66202		97.3859	77.6277	94.8729	98.6987	110.649	145.3	125.39	76.8983	89.8693	67.9713	69.4899	95.422	57.4481	112.308	81.6444	128.091	36.6322	113.504	128.206	108.786	106.365	91.3198	131.294	90.1809	84.1732	156.278	256.515	34.0851
1110065P20Rik	RIKEN cDNA 1110065P20 gene	Mm.272397	68920		18.0711	8.89685	26.0368	17.1625	29.5025	1.17535	5.90843	14.3544	33.9506	10.6205	2.83632	13.2337	0	49.8141	26.2682	28.0648	0	36.115	9.86197	15.3839	24.4518	33.2072	14.7522	35.3651	22.6984	41.4897	0	2.3507
1190002F15Rik	NA	NA	NA		76.6326	49.571	33.8147	25.7913	43.8042	13.1546	70.2447	91.2527	68.4005	24.9582	65.9445	57.8104	16.7925	19.0199	42.5971	56.8492	0	43.8539	7.39648	37.3608	40.3455	60.1881	38.3556	26.5238	33.1018	60.8516	26.3093	0
1190002N15Rik	NA	NA	NA		259.959	229.907	167.426	245.005	312.885	1678.34	209.421	297.853	272.603	348.353	82.9624	258.406	103.407	192.917	218.665	154.716	391.138	194.763	245.317	172.519	221.289	394.336	368.804	251.092	320.615	229.577	1174.05	2182.62
1190003K10Rik	NA	NA	NA		0	0	0.632758	13.6535	23.1024	8.22165	0	0	0	0	0	0	0	1.81142	0	0.71961	0	38.6946	2.46549	25.2735	1.83389	35.2827	36.8804	33.5968	2.8373	6.91496	16.4433	0
1190005I06Rik	RIKEN cDNA 1190005I06 gene	Mm.473736	68918		1.36708	0	0	0.257964	4.13858	0	0	4.10124	0	0	0	0	0	0	0	0	0	1.28982	0	0	0	0	0	1.76825	0.945767	17.9789	0	0
1190007I07Rik	RIKEN cDNA 1190007I07 gene	Mm.334867	544717		158.204	67.3159	83.79	81.8715	64.2864	50.54	240.276	121.499	112.836	76.4677	45.3812	80.0988	148.481	40.757	64.6056	81.316	101.625	43.8539	104.783	63.7332	95.362	29.0563	51.6325	95.4857	56.746	88.5114	0	101.08
1200014J11Rik	NA	NA	NA		741.343	775.846	633.908	760.773	770.698	637.045	621.699	809.483	792.847	777.421	767.934	782.182	584.203	578.75	659.545	713.134	731.463	746.807	755.674	818.642	751.282	761.69	891.03	785.104	713.108	702.56	651.155	622.935
1300002E11Rik	RIKEN cDNA 1300002E11 gene	Mm.326535	100043489		226.181	275.609	178.656	324.218	475.685	479.939	232.398	202.499	243.646	208.162	402.049	216.615	152.9	175.708	136.311	249.705	413.59	308.267	315.583	283.503	300.146	350.751	448.465	537.549	322.506	719.155	542.629	417.249
1300017J02Rik	RIKEN cDNA 1300017J02 gene	Mm.18802	71775		0	1.10569	25.7349	47.4867	120.863	240.072	0	0	0	0.531026	0	2.78604	91.0332	9.05711	2.12985	0.71961	62.6293	88.9977	34.5169	43.9539	7.33554	157.734	147.522	180.362	45.3968	73.2985	480.144	0
1500004A13Rik	RIKEN cDNA 1500004A13 gene	Mm.400394	319830		32.6902	33.3229	49.6183	35.894	81.7575	119.014	50.5499	22.5568	24.9637	20.71	31.1995	48.0593	74.2407	44.3799	54.6663	25.1864	0	49.0132	27.1204	70.3263	33.0099	60.1881	97.3642	114.936	67.1494	69.1496	138.124	99.9047
1500009C09Rik	RIKEN cDNA 1500009C09 gene	Mm.23023	76505		0	1.41607	11.0715	39.1979	56.2444	209.536	0	0	0	4.2482	0	0	0	4.52856	39.7573	0	44.904	61.9114	55.4736	31.8666	1.83389	101.697	33.93	86.6444	16.078	42.8727	414.371	4.7014
1500009L16Rik	RIKEN cDNA 1500009L16 gene	Mm.271188	69784		59.2942	71.069	145.805	93.5815	120.425	417.669	25.6032	57.4174	94.862	67.4402	50.3447	95.422	132.573	113.214	163.289	174.146	12.9985	88.9977	107.249	118.676	139.987	101.697	115.067	185.667	76.6071	123.086	476.856	358.482
1500011B03Rik	RIKEN cDNA 1500011B03 gene	Mm.268546	66236		74.2936	47.4379	42.0604	71.1027	77.0178	132.684	109.634	34.8606	78.386	53.1026	42.5448	46.6662	0	55.2484	51.8265	61.1669	0	127.692	65.3356	87.9078	74.578	93.3953	66.3847	107.863	69.041	48.4047	36.1753	229.193
1500011K16Rik	NA	NA	NA		108.539	90.785	66.4332	40.7884	103.903	10.5781	127.36	97.4045	100.853	132.756	56.0174	83.5813	41.5394	72.4569	60.3459	91.3905	3.54506	56.7521	24.6549	67.0297	51.9601	35.2827	61.959	144.997	100.251	177.023	0	21.1563
1500012F01Rik	NA	NA	NA		401.064	217.225	146.392	185.154	160.207	55.7104	371.575	299.391	532.226	292.064	129.762	229.849	205.929	102.345	88.034	189.258	190.251	145.75	165.188	197.793	226.79	118.301	92.9386	169.752	186.316	233.726	3.28866	108.132
1500012K07Rik	RIKEN cDNA 1500012K07 gene	Mm.46960	68954		0	0.696511	1.58499	11.3113	61.2858	60.8402	0	0	0	0	0	2.08953	0	6.33998	0	0	0	12.8982	19.7239	20.8781	3.05648	85.0935	91.4634	104.327	7.56613	17.9789	121.68	0
1500015A07Rik	RIKEN cDNA 1500015A07 gene	Mm.441992	68982		48.3679	76.8712	38.6823	58.7196	180.434	266.179	20.3513	54.8541	69.8983	86.0261	62.3991	82.1883	0.883817	45.2856	60.3459	48.2139	49.6308	91.5773	8.62923	102.193	41.5681	174.338	125.393	374.87	85.119	142.448	440.68	91.6773
1500015L24Rik	RIKEN cDNA 1500015L24 gene	Mm.261028	68994		0	0.464341	0.359805	13.1633	17.5951	0	0	0	0	0	0	1.39302	0	0	0	1.43922	0	14.188	23.4222	26.3723	1.83389	12.4527	20.653	35.3651	5.6746	13.8299	0	0
1500015O10Rik	RIKEN cDNA 1500015O10 gene	Mm.50109	78896		0	0	0.179903	6.12851	25.9106	67.4175	0	0	0	0	0	0	0	0	0	0.71961	0	11.6084	11.0947	5.49424	2.44518	26.9809	20.653	51.2793	8.5119	22.1279	134.835	0
1500017E21Rik	NA	NA	NA		0	1.39302	1.08561	16.2819	56.6277	132.253	0	0	0	0	0	4.17907	0	3.62285	0	0.71961	0	18.0575	23.4222	36.262	3.66777	87.1689	33.93	116.705	24.5899	20.7449	259.804	4.7014
1500026H17Rik	RIKEN cDNA 1500026H17 gene	Mm.293947	69002		13.2323	9.35595	7.93383	13.4721	54.5696	131.451	7.22142	19.9936	12.4818	12.7446	0	15.3232	5.3029	13.5857	7.80947	5.03727	0	19.3473	14.793	25.2735	7.94684	51.8863	66.3847	83.1079	18.9153	52.5537	200.608	62.2935
1600002D24Rik	RIKEN cDNA 1600002D24 gene	Mm.120470	69776		10.2971	6.86876	12.3998	66.2703	115.669	194.037	16.4123	0	14.4789	14.3377	0	6.2686	0	21.7371	14.909	12.953	10.6352	94.157	184.912	31.8666	9.78072	118.301	135.72	258.165	9.45767	56.7026	371.619	16.4549
1600002H07Rik	NA	NA	NA		117.692	87.1701	70.0017	106.564	94.3032	58.174	74.1837	183.531	95.3613	59.4749	120.544	81.4918	0	100.534	84.4842	94.9886	95.7165	148.329	133.137	89.0067	66.6312	87.1689	82.6121	134.387	128.624	38.7238	16.4433	99.9047
1600002K03Rik	RIKEN cDNA 1600002K03 gene	Mm.302754	69770		80.6859	147.741	107.235	114.175	120.285	183.844	89.283	76.3857	76.3889	131.694	207.052	104.477	62.751	108.685	114.302	143.202	72.0828	98.0264	96.1543	134.059	170.551	66.4144	95.889	132.619	162.672	143.831	279.536	88.1512
1600010M07Rik	RIKEN cDNA 1600010M07 gene	Mm.440728	69781		0	0	0.179903	1.76756	36.0161	151.278	0	0	0	0	0	0	0	0	0	0.71961	0	7.73893	0	1.09885	0	85.0935	41.306	33.5968	10.4034	9.68094	302.557	0
1600012H06Rik	RIKEN cDNA 1600012H06 gene	Mm.390949	67912		156.849	288.664	425.827	345.764	328.975	96.48	78.1226	210.189	182.235	298.967	278.669	288.356	608.066	314.282	409.642	371.319	222.157	366.309	442.556	312.073	385.727	273.96	306.845	364.26	385.873	313.939	46.0412	146.919
1600014C10Rik	RIKEN cDNA 1600014C10 gene	Mm.187554	72244		65.4614	62.227	51.0889	88.5592	136.913	139.887	36.1071	76.8983	83.3787	55.2267	68.0717	63.3825	51.2614	57.9655	42.5971	52.5316	212.703	72.23	70.2666	47.2505	40.3455	228.3	107.691	176.825	65.2579	106.49	276.247	3.52605
1600014C23Rik	RIKEN cDNA 1600014C23 gene	Mm.482897	72240		0	0	0	1.4714	4.68507	13.1546	0	0	0	0	0	0	0	0	0	0	0	5.15929	0	2.1977	0	0	5.90086	10.6095	0	6.91496	26.3093	0
1600014K23Rik	NA	NA	NA		0	0	0	4.17926	10.7191	0	0	0	0	0	0	0	0	0	0	0	0	9.02875	2.46549	8.79078	0.611295	12.4527	28.0291	7.07301	1.89153	4.14897	0	0
1600015I10Rik	RIKEN cDNA 1600015I10 gene	Mm.333053	69761		0	0.354017	1.48575	17.5428	74.8784	521.253	0	0	0	1.06205	0	0	0	0.905711	0	5.03727	0	34.8252	14.793	36.262	1.83389	116.225	107.691	86.6444	8.5119	55.3196	1042.51	0
1600019K03Rik	RIKEN cDNA 1600019K03 gene	Mm.396136	69768		0	0	0.226428	6.78339	22.3903	0	0	0	0	0	0	0	0	0.905711	0	0	18.907	6.44911	1.23275	5.49424	1.83389	10.3773	32.4547	45.9746	3.78307	19.3619	0	0
1600020E01Rik	RIKEN cDNA 1600020E01 gene	Mm.349174	72012		57.5176	85.4758	22.7605	55.6952	101.009	223.258	38.7331	57.9301	75.8896	100.364	41.8358	114.228	17.6763	21.7371	13.4891	38.1394	54.3575	54.1725	3.69824	108.786	57.4617	58.1126	50.1573	132.619	128.624	135.533	164.433	282.084
1600023N17Rik	RIKEN cDNA 1600023N17 gene	Mm.381492	69788		6.06265	15.7213	6.52334	16.1441	36.2867	274.603	0	8.20249	9.98548	2.65513	35.454	9.05464	0	8.1514	3.54976	14.3922	0	14.188	35.7497	19.7793	11.0033	66.4144	30.9795	28.292	17.0238	38.7238	549.206	0
1600025M17Rik	RIKEN cDNA 1600025M17 gene	Mm.426148	72030		0	0	0.179903	3.55046	8.98378	8.81512	0	0	0	0	0	0	0	0	0	0.71961	0	7.73893	0	8.79078	1.22259	31.1318	2.95043	5.30476	0	5.53196	0	17.6302
1600027J07Rik	RIKEN cDNA 1600027J07 gene	Mm.396139	69794		0	0.23217	0.539708	6.86069	25.7377	11.5103	0	0	0	0	0	0.696511	0	0	0	2.15883	0	7.73893	19.7239	4.39539	2.44518	26.9809	41.306	35.3651	5.6746	19.3619	23.0206	0
1600029I14Rik	RIKEN cDNA 1600029I14 gene	Mm.307159	69797		3.82777	1.74704	1.08561	3.69735	23.5716	14.799	0	0	11.4833	1.06205	0	4.17907	0	3.62285	0	0.71961	0	5.15929	1.23275	6.59309	5.50166	37.3581	10.3265	37.1333	12.295	20.7449	29.5979	0
1600029O15Rik	ribosomal protein L17 pseudogene	Mm.451475	665268		0	0.177009	1.21899	7.43945	38.0217	34.5309	0	0	0	0.531026	0	0	0	2.71713	0	2.15883	0	15.4779	11.0947	8.79078	1.83389	51.8863	44.2565	72.4984	10.4034	11.0639	69.0619	0
1700001C02Rik	RIKEN cDNA 1700001C02 gene	Mm.332291	75434		0.218831	0	2.03785	9.33119	51.1624	92.0825	0.656493	0	0	0	0	0	0	8.1514	0	0	21.2703	18.0575	0	5.49424	1.83389	130.753	22.1282	79.5714	12.295	11.0639	184.165	0
1700001C19Rik	RIKEN cDNA 1700001C19 gene	Mm.46129	75462		4.21302	7.73983	7.30187	14.7947	60.2565	28.5471	0.656493	0	11.9826	3.71718	0	19.5023	0	2.71713	9.93932	16.551	0	16.7677	18.4912	30.7677	7.94684	78.8671	72.2856	118.473	12.295	19.3619	39.4639	17.6302
1700001D01Rik	RIKEN cDNA 1700001D01 gene	Mm.417857	69279		15.2706	17.5486	9.59062	47.1477	117.678	366.104	16.4123	16.9176	12.4818	14.3377	0	38.3081	0	32.6056	0	5.75688	77.9912	67.0707	32.0514	43.9539	14.6711	153.583	106.216	173.289	52.9629	102.341	716.928	15.2795
1700001F09Rik	RIKEN cDNA 1700001F09 gene	Mm.335855	71826		2.0417	2.3217	0.179903	14.2854	43.8086	18.2179	0	5.12655	0.998548	0	0	6.96511	0	0	0	0.71961	0	7.73893	33.2842	28.57	1.83389	43.5845	33.93	68.9619	7.56613	65.0006	0	36.4358
1700001G01Rik	RIKEN cDNA 1700001G01 gene	Mm.60907	75433		0	1.62519	0.179903	10.3703	69.9739	87.1495	0	0	0	0	0	4.87558	0	0	0	0.71961	4.72674	9.02875	0	36.262	1.83389	128.678	73.7608	93.7174	9.45767	44.2557	174.299	0
1700001G11Rik	RIKEN cDNA 1700001G11 gene	Mm.352258	69303		1.02531	0.641349	0.226428	1.75037	21.2064	29.265	0	3.07593	0	0.531026	0	1.39302	0	0.905711	0	0	0	1.28982	1.23275	4.39539	1.83389	8.3018	17.7026	51.2793	6.62037	22.1279	3.28866	55.2414
1700001G17Rik	RIKEN cDNA 1700001G17 gene	Mm.87069	67503		3.82777	0.177009	5.40513	8.16157	8.38137	0	0	0	11.4833	0.531026	0	0	3.53527	4.52856	8.51942	5.03727	0	7.73893	9.86197	16.4827	6.72425	12.4527	7.37608	14.146	3.78307	4.14897	0	0
1700001J03Rik	RIKEN cDNA 1700001J03 gene	Mm.373573	69282		0	3.71473	0.856771	24.4728	48.216	43.4647	0	0	0	0	0	11.1442	0	2.71713	0.709951	0	18.907	21.927	60.4046	18.6804	2.44518	58.1126	59.0086	97.2539	17.0238	9.68094	65.7732	21.1563
1700001J11Rik	ring finger protein 19A pseudogene	Mm.235535	72224		0.854426	7.3331	0	9.37894	32.2957	60.8402	0	2.56328	0	14.3377	0	7.66162	0	0	0	0	0	9.02875	1.23275	32.9654	3.66777	60.1881	35.4052	31.8286	16.078	17.9789	121.68	0
1700001K19Rik	RIKEN cDNA 1700001K19 gene	Mm.273316	66323		7.02106	8.93525	5.40706	72.6592	75.5002	110.781	0	3.58859	17.4746	10.0895	0	16.7163	0	7.24569	0.709951	13.6726	306.056	24.5066	0	24.1747	8.55813	112.074	73.7608	111.4	38.7764	41.4897	154.567	66.9949
1700001K23Rik	RIKEN cDNA 1700001K23 gene	Mm.57452	69319		4.83523	12.5725	4.13116	6.64028	38.3145	61.784	0	1.02531	13.4804	11.6826	14.8907	11.1442	0	0.905711	15.6189	0	0	24.5066	2.46549	4.39539	1.83389	80.9426	8.85129	68.9619	21.7526	11.0639	111.814	11.7535
1700001L05Rik	RIKEN cDNA 1700001L05 gene	Mm.66794	69291		466.858	308.078	184.644	232.674	288.456	119.833	397.178	530.086	473.312	282.506	367.304	274.425	191.788	186.577	181.748	178.463	269.424	276.022	241.618	186.804	189.501	323.77	309.795	357.187	246.845	204.683	147.99	91.6773
1700001L19Rik	RIKEN cDNA 1700001L19 gene	Mm.272795	69315		0	22.4333	2.23256	35.9387	70.8711	116.397	0	0	0	0	63.8173	3.48255	0	1.81142	5.67961	1.43922	92.1714	34.8252	19.7239	27.4712	5.50166	99.6216	89.9881	129.082	6.62037	29.0428	226.918	5.87675
1700001O22Rik	RIKEN cDNA 1700001O22 gene	Mm.34166	73598		18.5425	47.7283	10.3847	24.7863	56.4576	112.639	13.7863	15.3797	26.4615	18.0549	104.235	20.8953	0	23.5485	0	17.9903	15.3619	39.9845	4.93099	31.8666	31.7873	103.773	36.8804	49.5111	52.0172	40.1067	217.052	8.22745
1700001P01Rik	RIKEN cDNA 1700001P01 gene	Mm.269049	72215		0	2.5654	1.44542	41.9147	40.55	8.22165	0	0	0	2.1241	0	5.57209	0	3.62285	0	2.15883	76.8095	23.2168	78.8958	26.3723	4.27907	35.2827	35.4052	99.0222	12.295	20.7449	16.4433	0
1700003C15Rik	RIKEN cDNA 1700003C15 gene	Mm.425217	69345		0.665698	0.23217	1.26552	2.19365	3.89409	3.52605	0	0	1.9971	0	0	0.696511	0	3.62285	0	1.43922	0	6.44911	0	3.29654	1.22259	2.07545	2.95043	8.84126	2.8373	2.76598	0	7.0521
1700003D09Rik	RIKEN cDNA 1700003D09 gene	Mm.398308	69338		77.8764	53.4167	13.6353	38.3986	89.0472	97.2818	95.1914	43.5757	94.862	84.9641	3.5454	71.7406	0	30.7942	0	23.7471	15.3619	28.3761	11.0947	101.094	36.0664	83.018	72.2856	95.4857	87.9563	106.49	105.237	89.3266
1700003E16Rik	RIKEN cDNA 1700003E16 gene	Mm.17621	71837		31.8894	25.4396	37.2569	68.5379	104.729	142.825	13.7863	57.4174	24.4644	33.4546	21.2724	21.5918	45.9585	44.3799	23.4284	35.2609	94.5348	90.2875	44.3789	67.0297	46.4584	147.357	73.7608	150.301	95.5224	56.7026	276.247	9.4028
1700003E24Rik	Gm5941 pseudogene	Mm.291732	100042663		0	0	0	0	0	0	0	0	0	0	0	0	0	0	0	0	0	0	0	0	0	0	0	0	0	0	0	0
1700003F12Rik	RIKEN cDNA 1700003F12 gene	Mm.440434	75480		0.170885	0	0.586233	6.81993	29.6248	47.6856	0	0.512655	0	0	0	0	0	0.905711	0	1.43922	0	25.7964	0	7.69193	0.611295	29.0563	33.93	58.3523	1.89153	24.8938	95.3711	0
1700003G13Rik	NA	NA	NA		0	1.22754	0.40633	3.72425	11.2577	14.799	0	0	0	1.59308	0	2.08953	0	0.905711	0	0.71961	0	7.73893	1.23275	6.59309	3.05648	4.1509	28.0291	19.4508	1.89153	2.76598	29.5979	0
1700003G18Rik	RIKEN cDNA 1700003G18 gene	Mm.440425	69350		0.683541	2.55387	0.179903	7.52779	18.7474	0.587675	0	2.05062	0	0	0	7.66162	0	0	0	0.71961	0	6.44911	18.4912	12.0873	0.611295	47.7354	8.85129	26.5238	0.945767	9.68094	0	1.17535
1700003H04Rik	RIKEN cDNA 1700003H04 gene	Mm.489851	384775		0	0.354017	0	13.5533	27.2475	60.8402	0	0	0	1.06205	0	0	0	0	0	0	0	14.188	35.7497	15.3839	2.44518	22.83	60.4838	24.7555	1.89153	26.2768	121.68	0
1700003I22Rik	RIKEN cDNA 1700003I22 gene	Mm.393775	69356		11.2076	30.7551	3.9115	4.41088	7.98092	0	5.90843	9.74045	17.9739	38.7649	31.9086	21.5918	11.4896	2.71713	0	1.43922	0	1.28982	13.5602	6.59309	0.611295	6.22635	19.1778	1.76825	11.3492	1.38299	0	0
1700003L19Rik	RIKEN cDNA 1700003L19 gene	Mm.396146	75493		0	0.885043	0	10.1838	22.4864	21.3763	0	0	0	2.65513	0	0	0	0	0	0	0	21.927	18.4912	9.88963	0.611295	29.0563	22.1282	33.5968	17.9696	9.68094	42.7526	0
1700003M02Rik	NA	NA	NA		11.7657	5.33992	19.0902	16.5728	39.5134	67.7968	0	13.329	21.968	0	0	16.0198	0.883817	13.5857	52.5364	9.35494	0	30.9557	0	38.4597	13.4485	29.0563	60.4838	61.8889	19.8611	26.2768	59.1959	76.3977
1700003M07Rik	RIKEN cDNA 1700003M07 gene	Mm.102193	72225		0	5.24112	2.05628	21.5111	109.717	100.915	0	0	0	3.18615	0	12.5372	3.53527	1.81142	0	2.87844	33.0872	36.115	1.23275	34.0643	3.05648	141.131	78.1864	275.847	16.078	37.3408	134.835	66.9949
1700003P14Rik	RIKEN cDNA 1700003P14 gene	Mm.141235	75890		3.16207	1.06205	2.35113	13.7252	23.8651	3.28866	0	0	9.4862	3.18615	0	0	0	7.24569	0	2.15883	0	16.7677	34.5169	14.285	3.05648	33.2072	44.2565	7.07301	8.5119	26.2768	6.57732	0
1700006A11Rik	RIKEN cDNA 1700006A11 gene	Mm.331353	71824		0	0.928681	0.586233	10.1777	40.3282	19.732	0	0	0	0	0	2.78604	0	0.905711	0	1.43922	0	21.927	2.46549	25.2735	1.22259	45.6599	45.7317	53.0476	19.8611	37.3408	39.4639	0
1700006E09Rik	NA	NA	NA		0	0	0.905711	20.087	61.6822	37.1248	0	0	0	0	0	0	0	3.62285	0	0	0	25.7964	41.9134	29.6689	3.05648	95.4707	94.4138	68.9619	9.45767	40.1067	46.0412	28.2084
1700006F04Rik	RIKEN cDNA 1700006F04 gene	Mm.443277	75432		0	8.56064	0.539708	5.86276	12.2628	74.7128	0	0	0	15.9308	0	9.75115	0	0	0	2.15883	0	18.0575	2.46549	8.79078	0	8.3018	16.2274	26.5238	4.72883	5.53196	111.814	37.6112
1700006H21Rik	RIKEN cDNA 1700006H21 gene	Mm.234155	72257		0	2.65513	0.179903	7.24997	21.2774	11.16	0	0	0	7.96538	0	0	0	0	0	0.71961	0	21.927	3.69824	8.79078	1.83389	53.9617	13.2769	35.3651	3.78307	0	16.4433	5.87675
1700007B14Rik	NA	NA	NA		0.33731	1.10569	2.94356	22.96	36.8431	29.5979	0	0.512655	0.499274	0.531026	0	2.78604	0	11.7742	0	0	34.2689	14.188	29.5859	31.8666	4.89036	35.2827	60.4838	49.5111	8.5119	30.4258	59.1959	0
1700007F19Rik	RIKEN cDNA 1700007F19 gene	Mm.416968	67850		0	0.464341	0.679284	13.4187	41.223	131.546	0	0	0	0	0	1.39302	0	2.71713	0	0	0	21.927	11.0947	28.57	5.50166	51.8863	56.0582	65.4254	18.9153	13.8299	263.093	0
1700007G11Rik	NA	NA	NA		4.73572	2.78604	1.89827	14.4272	37.1247	7.63977	0	8.71514	5.49201	0	0	8.35813	0	5.43427	0	2.15883	20.0886	10.3186	22.1894	16.4827	3.05648	33.2072	64.9095	44.2063	17.0238	26.2768	0	15.2795
1700007J10Rik	RIKEN cDNA 1700007J10 gene	Mm.443242	69320		5.68074	14.4571	3.83688	38.7948	62.5453	177.443	0	2.56328	14.4789	32.9236	0	10.4477	0	8.1514	0	7.1961	22.452	51.5929	53.0081	57.1401	9.78072	87.1689	89.9881	70.7301	30.2645	34.5748	98.6598	256.226
1700007K09Rik	NA	NA	NA		0	0	0	2.73837	12.7206	45.7141	0	0	0	0	0	0	0	0	0	0	0	2.57964	0	9.88963	1.22259	39.4336	2.95043	21.219	0	0	19.732	71.6963
1700007K13Rik	RIKEN cDNA 1700007K13 gene	Mm.46470	69327		0.332849	0.818358	0.539708	18.4397	54.7317	79.0639	0	0	0.998548	1.06205	0	1.39302	0	0	0	2.15883	0	24.5066	43.1461	20.8781	3.66777	85.0935	45.7317	81.3396	25.5357	35.9578	105.237	52.8907
1700007L15Rik	RIKEN cDNA 1700007L15 gene	Mm.217880	100502742		37.5721	21.2319	8.65803	10.8627	22.3214	7.40238	21.6643	83.5628	7.48911	7.43436	30.4905	25.7709	0	8.1514	10.6493	15.8314	0	15.4779	11.0947	8.79078	18.9501	26.9809	19.1778	31.8286	17.0238	16.5959	6.57732	8.22745
1700007P06Rik	RIKEN cDNA 1700007P06 gene	Mm.490882	69308		0	2.08953	1.03909	23.5984	52.6644	26.3093	0	0	0	0	0	6.2686	0	2.71713	0	1.43922	24.8154	11.6084	64.1028	13.1862	4.27907	78.8671	42.7812	111.4	12.295	17.9789	52.6186	0
1700008C04Rik	RIKEN cDNA 1700008C04 gene	Mm.416848	75494		1.9971	1.77009	0	5.4727	28.1512	36.1753	0	0	5.99129	5.31026	0	0	0	0	0	0	0	11.6084	0	12.0873	3.66777	33.2072	38.3556	58.3523	9.45767	1.38299	72.3505	0
1700008J07Rik	RIKEN cDNA 1700008J07 gene	Mm.256720	629159		49.283	28.689	26.5037	34.0419	40.9191	87.4043	61.7103	29.2214	56.9172	52.5715	3.5454	29.95	37.1203	15.3971	34.7876	18.7099	0	39.9845	67.8011	37.3608	25.0631	56.0372	53.1078	28.292	49.1799	17.9789	118.392	56.4168
1700008K24Rik	RIKEN cDNA 1700008K24 gene	Mm.46140	69311		1.1962	0.885043	2.39524	6.15688	30.5704	124.969	0	3.58859	0	2.65513	0	0	0	8.1514	0.709951	0.71961	0	20.6371	1.23275	7.69193	1.22259	16.6036	41.306	86.6444	0	8.29795	249.938	0
1700008O03Rik	RIKEN cDNA 1700008O03 gene	Mm.358922	69349		5.67628	0.645539	6.51368	26.9358	71.6815	68.758	0	2.05062	14.9782	0.531026	0.709081	0.696511	0	21.7371	0	4.31766	14.1802	20.6371	60.4046	24.1747	15.2824	97.5462	44.2565	180.362	11.3492	24.8938	0	137.516
1700008P02Rik	RIKEN cDNA 1700008P02 gene	Mm.45822	69347		0.170885	3.01821	1.03909	10.1481	26.5099	49.3299	0	0.512655	0	0	0	9.05464	0	2.71713	0	1.43922	0	5.15929	29.5859	15.3839	0.611295	45.6599	39.8308	21.219	0.945767	24.8938	98.6598	0
1700009C05Rik	RIKEN cDNA 1700009C05 gene	Mm.490521	74220		0	0	0.177488	4.60173	20.5358	78.9278	0	0	0	0	0	0	0	0	0.709951	0	0	5.15929	2.46549	15.3839	0	14.5282	22.1282	54.8158	5.6746	5.53196	157.856	0
1700009J07Rik	RIKEN cDNA 1700009J07 gene	Mm.348012	75188		0	0	0	6.94624	18.0562	50.9742	0	0	0	0	0	0	0	0	0	0	0	19.3473	0	15.3839	0	10.3773	4.42565	42.4381	12.295	20.7449	101.948	0
1700009N14Rik	RIKEN cDNA 1700009N14 gene	Mm.23522	75471		0	0.885043	11.9124	2.83184	23.5088	32.8866	0	0	0	2.65513	0	0	43.3071	3.62285	0	0.71961	0	9.02875	0	3.29654	1.83389	22.83	38.3556	44.2063	6.62037	5.53196	65.7732	0
1700010B08Rik	RIKEN cDNA 1700010B08 gene	Mm.308031	75485		0	0	0.679284	18.6764	69.0177	195.675	0	0	0	0	0	0	0	2.71713	0	0	0	25.7964	32.0514	31.8666	3.66777	103.773	67.8599	122.009	29.3188	22.1279	391.351	0
1700010D01Rik	RIKEN cDNA 1700010D01 gene	Mm.443249	76386		0	0	0	1.03953	3.72855	0	0	0	0	0	0	0	0	0	0	0	0	1.28982	0	3.29654	0.611295	4.1509	4.42565	1.76825	0	8.29795	0	0
1700010I02Rik	RIKEN cDNA 1700010I02 gene	Mm.491752	75476		0	0.464341	0.856771	7.99038	13.3672	0	0	0	0	0	0	1.39302	0	2.71713	0.709951	0	0	7.73893	23.4222	8.79078	0	6.22635	22.1282	28.292	1.89153	8.29795	0	0
1700010I14Rik	RIKEN cDNA 1700010I14 gene	Mm.67591	66931		55.9786	80.7919	36.0966	102.031	123.749	143.798	5.25194	54.3415	108.342	76.9987	95.7259	69.6511	7.95436	44.3799	4.25971	87.7925	184.343	83.8384	86.2923	56.0412	99.6411	209.621	131.294	113.168	113.492	51.1707	184.165	103.431
1700010J16Rik	RIKEN cDNA 1700010J16 gene	Mm.84337	69355		0	1.94709	0.40633	1.87274	17.7538	88.7938	0	0	0	5.84128	0	0	0	0.905711	0	0.71961	0	3.86946	0	5.49424	0	22.83	35.4052	21.219	3.78307	5.53196	177.588	0
1700010K23Rik	RIKEN cDNA 1700010K23 gene	Mm.394300	75501		0	0	0	1.94913	4.72254	0	0	0	0	0	0	0	0	0	0	0	0	6.44911	0	3.29654	0	20.7545	1.47522	0	0	1.38299	0	0
1700011A15Rik	NA	NA	NA		0.499274	0.177009	1.7649	4.69113	55.8624	41.1082	0	0	1.49782	0.531026	0	0	0	6.33998	0	0.71961	0	11.6084	0	8.79078	3.05648	68.4899	44.2565	129.082	5.6746	31.8088	82.2165	0
1700011B04Rik	RIKEN cDNA 1700011B04 gene	Mm.32214	100503727		0	0	1.03909	4.42955	18.3185	4.7014	0	0	0	0	0	0	0	2.71713	0	1.43922	0	14.188	2.46549	5.49424	0	41.509	8.85129	21.219	7.56613	12.4469	0	9.4028
1700011C11Rik	RIKEN cDNA 1700011C11 gene	Mm.396165	75451		0	0	1.49194	8.77121	22.1984	10.4537	0	0	0	0	0	0	0	4.52856	0	1.43922	0	28.3761	9.86197	4.39539	1.22259	33.2072	28.0291	33.5968	0.945767	15.2129	19.732	1.17535
1700011E24Rik	NA	NA	NA		0	1.05053	0.946038	9.08057	36.5027	91.0316	0	0	0	1.06205	0	2.08953	0	0.905711	0	2.87844	0	27.0863	0	16.4827	1.83389	22.83	42.7812	49.5111	21.7526	45.6387	164.433	17.6302
1700011H14Rik	NA	NA	NA		187.265	72.4173	92.8408	75.0179	70.6184	13.1546	147.711	140.98	273.103	78.0608	72.3262	66.8651	162.622	30.7942	90.8738	87.0729	106.352	51.5929	55.4736	57.1401	104.531	53.9617	168.175	49.5111	12.295	69.1496	26.3093	0
1700011I03Rik	NA	NA	NA		9.78644	3.77234	2.77227	19.5255	47.7336	110.17	0	15.3797	13.9797	10.6205	0	0.696511	0	1.81142	5.67961	3.59805	7.09011	58.042	1.23275	26.3723	4.89036	64.339	41.306	106.095	7.56613	19.3619	220.34	0
1700011L22Rik	RIKEN cDNA 1700011L22 gene	Mm.178707	67687		0	1.16085	3.26199	11.1869	55.7598	133.191	0	0	0	0	0	3.48255	0	4.52856	8.51942	0	0	27.0863	16.0257	10.9885	1.83389	91.3198	75.236	67.1936	13.2407	31.8088	266.381	0
1700011M02Rik	RIKEN cDNA 1700011M02 gene	Mm.46161	75443		0	0	0	2.38867	3.704	27.9536	0	0	0	0	0	0	0	0	0	0	0	6.44911	0	5.49424	0	2.07545	7.37608	3.53651	0	5.53196	55.9072	0
1700012A03Rik	RIKEN cDNA 1700012A03 gene	Mm.23510	76382		0	0.708034	1.76763	12.208	28.3807	0	0	0	0	2.1241	0	0	7.07054	0	0	0	0	10.3186	30.8187	18.6804	1.22259	26.9809	57.5334	38.9016	1.89153	16.5959	0	0
1700012B07Rik	RIKEN cDNA 1700012B07 gene	Mm.31700	69324		5.47077	0.928681	2.71713	27.4234	78.1692	103.593	16.4123	0	0	0	0	2.78604	0	10.8685	0	0	10.6352	56.7521	0	59.3378	10.392	120.376	94.4138	125.546	10.4034	40.1067	207.186	0
1700012B09Rik	RIKEN cDNA 1700012B09 gene	Mm.440453	69325		0	1.62519	1.99133	6.58672	26.8452	18.5624	0	0	0	0	0	4.87558	0	7.24569	0	0.71961	0	24.5066	0	6.59309	1.83389	47.7354	29.5043	47.7428	0.945767	8.29795	23.0206	14.1042
1700012C14Rik	RIKEN cDNA 1700012C14 gene	Mm.396168	69337		7.03021	0.177009	0.179903	5.04256	28.7095	23.0206	15.0993	0	5.99129	0.531026	0	0	0	0	0	0.71961	0	19.3473	0	2.1977	3.66777	24.9054	20.653	61.8889	5.6746	30.4258	46.0412	0
1700012D01Rik	RIKEN cDNA 1700012D01 gene	Mm.482902	72243		0.854426	10.2665	1.84555	6.22968	39.2709	24.6649	0	2.56328	0	30.7995	0	0	0	0.905711	0	6.47649	14.1802	9.02875	0	5.49424	2.44518	60.1881	23.6034	76.0349	22.6984	13.8299	49.3299	0
1700012D14Rik	RIKEN cDNA 1700012D14 gene	Mm.381620	75479		26.0794	14.0891	9.79242	6.68036	32.2634	0	48.5805	7.68983	21.968	18.5859	0	23.6814	26.5145	9.05711	0	3.59805	0	10.3186	0	17.5816	5.50166	43.5845	13.2769	49.5111	21.7526	33.1918	0	0
1700012D16Rik	RIKEN cDNA 1700012D16 gene	Mm.443252	75489		0	1.62519	3.32921	16.2367	24.7728	131.546	0	0	0	0	0	4.87558	0	9.05711	4.25971	0	0	23.2168	48.0771	9.88963	0	14.5282	28.0291	54.8158	8.5119	17.9789	263.093	0
1700012H19Rik	RIKEN cDNA 1700012H19 gene	Mm.86795	76393		0.33731	1.62519	6.4241	18.7307	29.0542	47.6856	0	0.512655	0.499274	0	0	4.87558	22.9793	2.71713	0	0	0	15.4779	66.5683	5.49424	6.11295	35.2827	41.306	45.9746	4.72883	17.9789	95.3711	0
1700012I11Rik	RIKEN cDNA 1700012I11 gene	Mm.63770	69334		0	0	0.226428	29.5908	57.7671	0	0	0	0	0	0	0	0	0.905711	0	0	0	51.5929	66.5683	28.57	1.22259	87.1689	70.8103	77.8031	19.8611	33.1918	0	0
1700012L04Rik	NA	NA	NA		2.52759	1.40454	2.21155	1.43106	9.34622	0	0	3.58859	3.99419	2.1241	0	2.08953	0	4.52856	0	4.31766	0	1.28982	0	2.1977	3.66777	4.1509	11.8017	5.30476	4.72883	20.7449	0	0
1700012P22Rik	RIKEN cDNA 1700012P22 gene	Mm.158267	69364		0	0.928681	0.359805	12.1145	30.5455	40.9954	0	0	0	0	0	2.78604	0	0	0	1.43922	0	7.73893	34.5169	16.4827	1.83389	26.9809	51.6325	44.2063	16.078	13.8299	69.0619	12.9288
1700013D24Rik	RIKEN cDNA 1700013D24 gene	Mm.425335	76921		0	0	0.632758	7.31943	30.4409	7.63977	0	0	0	0	0	0	0	1.81142	0	0.71961	0	7.73893	17.2585	10.9885	0.611295	78.8671	38.3556	15.9143	6.62037	12.4469	0	15.2795
1700013F07Rik	RIKEN cDNA 1700013F07 gene	Mm.271255	75504		0.332849	0	0.679284	21.9652	23.0768	82.1094	0	0	0.998548	0	0	0	0	2.71713	0	0	36.6322	19.3473	38.2152	13.1862	2.44518	41.509	35.4052	15.9143	17.0238	5.53196	134.835	29.3837
1700013G24Rik	RIKEN cDNA 1700013G24 gene	Mm.272519	69380		2.49637	0.23217	25.2218	11.2574	45.2283	90.4381	0	0	7.48911	0	0	0.696511	83.9627	9.05711	3.54976	4.31766	0	21.927	17.2585	10.9885	6.11295	47.7354	60.4838	91.9491	24.5899	1.38299	180.876	0
1700013H16Rik	RIKEN cDNA 1700013H16 gene	Mm.116929	75514		0	0.641349	1.13214	7.50046	38.4885	31.2423	0	0	0	0.531026	0	1.39302	0	4.52856	0	0	0	12.8982	6.16373	15.3839	3.05648	39.4336	70.8103	74.2666	3.78307	4.14897	62.4845	0
1700015E13Rik	NA	NA	NA		0.998548	2.93094	5.10859	8.38123	30.6636	76.2558	0	0	2.99564	5.31026	0	3.48255	0	15.3971	0	5.03727	0	11.6084	1.23275	24.1747	4.89036	26.9809	36.8804	49.5111	30.2645	9.68094	69.0619	83.4498
1700015F17Rik	RIKEN cDNA 1700015F17 gene	Mm.276086	381716		0	0	0	4.76241	9.37593	15.8672	0	0	0	0	0	0	0	0	0	0	0	5.15929	9.86197	8.79078	0	10.3773	16.2274	3.53651	5.6746	11.0639	0	31.7344
1700015G11Rik	RIKEN cDNA 1700015G11 gene	Mm.279725	100503036		0	1.16085	0.936379	5.67661	11.6917	0	0	0	0	0	0	3.48255	0	0.905711	2.83981	0	12.9985	2.57964	11.0947	1.09885	0.611295	6.22635	1.47522	26.5238	10.4034	13.8299	0	0
1700016C15Rik	RIKEN cDNA 1700016C15 gene	Mm.84467	69428		0	0.23217	2.49071	30.0384	67.9057	34.5309	0	0	0	0	0	0.696511	0	9.96282	0	0	14.1802	74.8097	28.3532	28.57	4.27907	89.2444	66.3847	136.155	10.4034	37.3408	69.0619	0
1700016D06Rik	RIKEN cDNA 1700016D06 gene	Mm.440041	76413		0	0	1.35309	14.0246	49.5362	6.9334	0	0	0	0	0	0	0.883817	4.52856	0	0	0	24.5066	19.7239	19.7793	6.11295	58.1126	66.3847	68.9619	11.3492	42.8727	3.28866	10.5781
1700016G22Rik	RIKEN cDNA 1700016G22 gene	Mm.179181	71867		0	0.23217	1.59981	1.57658	10.6301	39.9619	0	0	0	0	0	0.696511	0	0	5.67961	0.71961	0	1.28982	0	6.59309	0	8.3018	26.5539	14.146	0	4.14897	0	79.9238
1700016H13Rik	RIKEN cDNA 1700016H13 gene	Mm.159141	74218		20.4617	10.1994	6.94175	13.5281	18.9334	36.1753	37.4201	0	23.9651	13.8067	4.25448	12.5372	0	9.05711	0	18.7099	0	14.188	34.5169	10.9885	7.94684	29.0563	17.7026	14.146	22.6984	11.0639	72.3505	0
1700016K19Rik	RIKEN cDNA 1700016K19 gene	Mm.271247	74230		7.72352	9.85486	4.65574	32.2108	108.684	143.057	9.1909	0	13.9797	19.1169	0	10.4477	0	13.5857	0	5.03727	0	79.9689	38.2152	31.8666	11.0033	153.583	110.641	162.679	32.1561	84.3625	286.113	0
1700016L04Rik	RIKEN cDNA 1700016L04 gene	Mm.259735	69412		1.49782	0.928681	0	16.3244	23.7666	19.3933	0	0	4.49346	0	0	2.78604	0	0	0	0	21.2703	15.4779	32.0514	10.9885	1.83389	53.9617	17.7026	24.7555	11.3492	11.0639	0	38.7865
1700016L21Rik	RIKEN cDNA 1700016L21 gene	Mm.396181	72208		0.166425	0	0.179903	12.5025	35.8166	1.76302	0	0	0.499274	0	0	0	0	0	0	0.71961	0	36.115	1.23275	15.3839	9.78072	45.6599	26.5539	74.2666	13.2407	19.3619	0	3.52605
1700016P04Rik	RIKEN cDNA 1700016P04 gene	Mm.177847	69413		0	0	0.403916	3.49692	12.1899	23.0206	0	0	0	0	0	0	0	0.905711	0.709951	0	0	14.188	0	3.29654	0	33.2072	14.7522	8.84126	0	4.14897	46.0412	0
1700017B05Rik	RIKEN cDNA 1700017B05 gene	Mm.428905	74211		731.709	474.237	472.09	304.673	252.454	632.705	994.587	661.325	539.216	432.786	717.59	272.336	402.137	519.878	588.55	377.796	399.41	319.876	367.359	171.42	265.302	373.581	231.609	240.482	232.659	183.938	624.845	640.566
1700017D01Rik	RIKEN cDNA 1700017D01 gene	Mm.391200	69369		0	0.928681	0	2.61974	21.2738	65.8196	0	0	0	0	0	2.78604	0	0	0	0	0	5.15929	0	5.49424	2.44518	12.4527	29.5043	30.0603	9.45767	24.8938	0	131.639
1700017G19Rik	RIKEN cDNA 1700017G19 gene	Mm.272869	100040882		0	0.885043	0.179903	18.8942	44.3105	177.588	0	0	0	2.65513	0	0	0	0	0	0.71961	0	25.7964	30.8187	32.9654	4.89036	68.4899	48.6821	84.8761	5.6746	13.8299	355.175	0
1700017J07Rik	RIKEN cDNA 1700017J07 gene	Mm.271256	75508		5.98098	0	0	28.5551	10.0243	16.4433	0	17.9429	0	0	0	0	0	0	0	0	124.077	9.02875	2.46549	6.59309	0.611295	22.83	16.2274	0	0	11.0639	32.8866	0
1700017L05Rik	RIKEN cDNA 1700017L05 gene	Mm.426881	69370		0	0	1.53605	13.3811	36.6336	36.1753	0	0	0	0	0	0	0	5.43427	0.709951	0	0	16.7677	20.9567	28.57	0.611295	74.7162	48.6821	37.1333	1.89153	20.7449	72.3505	0
1700017N19Rik	RIKEN cDNA 1700017N19 gene	Mm.72646	66605		0.998548	2.96305	19.8147	36.9992	72.7518	59.1959	0	0	2.99564	0.531026	0	8.35813	76.0083	1.81142	0	1.43922	0	58.042	72.7321	45.0528	9.16943	128.678	63.4343	104.327	18.9153	48.4047	118.392	0
1700018A04Rik	RIKEN cDNA 1700018A04 gene	Mm.376184	71307		1.96948	0	0.679284	9.25107	23.3913	18.0876	5.90843	0	0	0	0	0	0	2.71713	0	0	0	19.3473	17.2585	6.59309	3.05648	20.7545	32.4547	35.3651	10.4034	17.9789	36.1753	0
1700018B08Rik	RIKEN cDNA 1700018B08 gene	Mm.165697	76405		1.83513	0	3.34989	33.9639	87.3515	121.449	0	0.512655	4.99274	0	0	0	0	12.68	0	0.71961	0	42.5641	104.783	17.5816	4.89036	112.074	103.265	175.057	10.4034	35.9578	233.495	9.4028
1700018B24Rik	enhancer of rudimentary homolog pseudogene	Mm.46124	66332		0.998548	1.41607	1.52205	26.5716	29.445	65.7732	0	0	2.99564	4.2482	0	0	2.65145	2.71713	0	0.71961	29.5421	15.4779	69.0338	17.5816	1.22259	60.1881	35.4052	26.5238	8.5119	16.5959	131.546	0
1700018C11Rik	NA	NA	NA		0	0.873519	1.31204	18.439	40.9026	60.8402	0	0	0	0.531026	0	2.08953	0	4.52856	0	0.71961	0	45.1438	17.2585	28.57	1.22259	70.5653	54.583	38.9016	14.1865	26.2768	121.68	0
1700018F24Rik	RIKEN cDNA 1700018F24 gene	Mm.45463	69396		0	0	0	14.7368	16.5592	14.799	0	0	0	0	0	0	0	0	0	0	34.2689	9.02875	11.0947	18.6804	0.611295	10.3773	25.0787	26.5238	2.8373	17.9789	29.5979	0
1700018G05Rik	RIKEN cDNA 1700018G05 gene	Mm.138009	69388		0	0	0	18.4866	6.98884	7.63977	0	0	0	0	0	0	0	0	0	0	87.4447	1.28982	3.69824	0	0	8.3018	4.42565	19.4508	0	2.76598	0	15.2795
1700018L02Rik	RIKEN cDNA 1700018L02 gene	Mm.394933	67329		2.01019	6.79055	1.07459	10.5902	28.8081	34.5309	1.96948	2.56328	1.49782	10.6205	0	9.75115	0	0	1.4199	2.87844	7.09011	42.5641	0	3.29654	0	18.6791	17.7026	49.5111	20.8069	37.3408	69.0619	0
1700019A02Rik	RIKEN cDNA 1700019A02 gene	Mm.307084	69397		0	6.37231	0.812661	4.18865	15.7149	79.8832	0	0	0	19.1169	0	0	0	1.81142	0	1.43922	0	10.3186	0	8.79078	1.83389	16.6036	14.7522	40.6698	3.78307	2.76598	115.103	44.6633
1700019B03Rik	NA	NA	NA		2.66279	0.177009	3.51015	23.73	83.2906	212.475	0	0	7.98838	0.531026	0	0	0	5.43427	2.12985	6.47649	0	61.9114	20.9567	29.6689	6.11295	114.15	88.5129	146.765	25.5357	41.4897	414.371	10.5781
1700019B21Rik	NA	NA	NA		0	3.14006	2.84464	34.6794	38.6798	42.7526	0	0	0	1.06205	0	8.35813	0	0	9.93932	1.43922	109.897	23.2168	11.0947	23.0758	6.11295	43.5845	61.959	54.8158	12.295	20.7449	85.5052	0
1700019C18Rik	RIKEN cDNA 1700019C18 gene	Mm.489052	75543		0	0	0.679284	13.1729	22.8255	77.2835	0	0	0	0	0	0	0	2.71713	0	0	0	20.6371	30.8187	13.1862	1.22259	39.4336	23.6034	30.0603	11.3492	9.68094	154.567	0
1700019D03Rik	RIKEN cDNA 1700019D03 gene	Mm.236287	67080		46.0291	72.3688	233.208	286.552	115.829	111.589	3.28246	57.4174	77.3874	69.5643	32.6177	114.924	210.349	284.393	222.925	215.164	274.151	242.486	364.893	207.682	343.548	155.659	54.583	143.228	83.2275	142.448	197.32	25.8577
1700019E08Rik	RIKEN cDNA 1700019E08 gene	Mm.396184	69405		0.166425	1.39302	0	3.01341	16.0897	7.63977	0	0	0.499274	0	0	4.17907	0	0	0	0	0	7.73893	0	5.49424	1.83389	10.3773	23.6034	38.9016	7.56613	0	0	15.2795
1700019G17Rik	NA	NA	NA		110.995	118.304	86.6963	107.438	190.628	116.522	57.7714	99.9678	175.245	122.136	86.5078	146.267	37.1203	96.9111	124.241	88.5121	41.359	121.243	112.18	150.542	111.867	163.961	184.402	270.543	165.509	168.725	207.186	25.8577
1700019G24Rik	RIKEN cDNA 1700019G24 gene	Mm.443268	72249		0	0	0	2.23387	9.5632	0	0	0	0	0	0	0	0	0	0	0	0	7.73893	1.23275	2.1977	0	24.9054	8.85129	7.07301	2.8373	4.14897	0	0
1700019L03Rik	NA	NA	NA		4.21217	14.2245	5.1589	20.3838	105.559	254.651	6.56493	3.07593	2.99564	9.02743	12.0544	21.5918	0	6.33998	7.09951	7.1961	0	52.8827	7.39648	37.3608	4.27907	174.338	113.592	143.228	48.2341	48.4047	466.99	42.3126
1700019M22Rik	NFX-like protein	Mm.46121	69423		0	0	0.679284	16.4729	9.45243	1.17535	0	0	0	0	0	0	0	2.71713	0	0	56.7209	20.6371	0	4.39539	0.611295	6.22635	10.3265	17.6825	4.72883	8.29795	0	2.3507
1700019N19Rik	RIKEN cDNA 1700019N19 gene	Mm.27027	67507		0	0	0.179903	9.46389	19.4777	77.0693	0	0	0	0	0	0	0	0	0	0.71961	16.5436	15.4779	3.69824	10.9885	0.611295	18.6791	26.5539	33.5968	4.72883	13.8299	95.3711	58.7675
1700019O17Rik	NA	NA	NA		0	1.39302	0	24.409	35.7362	253.933	0	0	0	0	0	4.17907	0	0	0	0	62.6293	14.188	30.8187	13.1862	1.22259	76.7917	26.5539	72.4984	2.8373	0	503.165	4.7014
1700020A23Rik	RIKEN cDNA 1700020A23 gene	Mm.174788	75656		0	5.57209	1.30584	5.74988	28.6063	37.8312	0	0	0	0	0	16.7163	0	0.905711	0	4.31766	0	19.3473	0	8.79078	0.611295	56.0372	26.5539	38.9016	13.2407	8.29795	42.7526	32.9098
1700020D05Rik	RIKEN cDNA 1700020D05 gene	Mm.440432	75555		0	0	0	18.248	25.9352	36.294	0	0	0	0	0	0	0	0	0	0	1.18169	21.927	38.2152	27.4712	2.44518	41.509	16.2274	56.5841	5.6746	9.68094	69.0619	3.52605
1700020D14Rik	RIKEN cDNA 1700020D14 gene	NA	69438		0	0	0	0	0	0	0	0	0	0	0	0	0	0	0	0	0	0	0	0	0	0	0	0	0	0	0	0
1700020G17Rik	RIKEN cDNA 1700020G17 gene	Mm.392786	75630		0.508195	2.78604	1.31204	11.931	13.288	1.76302	0	1.02531	0.499274	0	0	8.35813	0	4.52856	0	0.71961	0	11.6084	32.0514	15.3839	0.611295	14.5282	16.2274	14.146	13.2407	8.29795	0	3.52605
1700020I14Rik	RIKEN cDNA 1700020I14 gene	Mm.379181	66602		444.409	523.683	534.455	579.449	679.456	326.269	360.415	505.991	466.821	514.033	533.938	523.08	478.145	598.675	454.369	606.632	451.404	463.046	795.122	597.773	589.9	560.372	557.631	694.923	784.986	799.369	355.175	297.363
1700020L24Rik	RIKEN cDNA 1700020L24 gene	Mm.44800	66330		24.7852	80.4916	459.761	311.357	55.4985	254.052	28.8857	20.5062	24.9637	53.6336	105.653	82.1883	372.971	516.255	533.883	415.935	271.788	403.714	271.204	265.921	344.159	95.4707	56.0582	65.4254	42.5595	17.9789	499.876	8.22745
1700020M21Rik	RIKEN cDNA 1700020M21 gene	Mm.436588	76402		0	0	0	12.8896	7.49577	0	0	0	0	0	0	0	0	0	0	0	40.1773	6.44911	12.3275	5.49424	0	6.22635	11.8017	19.4508	0	0	0	0
1700020N01Rik	RIKEN cDNA 1700020N01 gene	Mm.54306	67692		0	2.69877	0.812661	13.6206	26.76	72.3505	0	0	0	5.31026	0	2.78604	0	1.81142	0	1.43922	0	45.1438	0	18.6804	4.27907	37.3581	48.6821	37.1333	0.945767	9.68094	144.701	0
1700020N15Rik	RIKEN cDNA 1700020N15 gene	Mm.233475	75509		0	0	0	3.34457	3.01553	0	0	0	0	0	0	0	0	0	0	0	0	0	12.3275	4.39539	0	6.22635	8.85129	0	0	0	0	0
1700020N18Rik	RIKEN cDNA 1700020N18 gene	Mm.396158	67086		0	0	0.359805	6.22013	14.8133	0	0	0	0	0	0	0	0	0	0	1.43922	0	10.3186	2.46549	16.4827	1.83389	20.7545	17.7026	19.4508	0.945767	15.2129	0	0
1700021F05Rik	RIKEN cDNA 1700021F05 gene	Mm.209953	67851		482.122	572.19	287.696	215.723	495.324	684.438	487.118	521.883	437.364	529.432	723.262	463.876	285.473	272.619	283.981	308.713	89.8081	273.442	176.283	239.549	299.535	352.827	514.85	532.244	414.246	662.453	575.515	793.361
1700021F07Rik	RIKEN cDNA 1700021F07 gene	Mm.46132	72221		0	0	0.452856	6.60974	25.0817	154.567	0	0	0	0	0	0	0	1.81142	0	0	0	12.8982	0	16.4827	3.66777	22.83	39.8308	54.8158	3.78307	4.14897	309.134	0
1700021K19Rik	NA	NA	NA		588.209	602.563	691.015	689.253	570.217	1301.19	666.34	588.528	509.759	611.741	670.081	525.866	775.108	705.549	715.631	567.773	599.114	739.068	986.197	606.564	515.322	705.653	538.454	588.828	469.1	549.048	1121.43	1480.94
1700021N21Rik	RIKEN cDNA 1700021N21 gene	Mm.226215	69409		0	0	0	4.56524	20.5345	4.7014	0	0	0	0	0	0	0	0	0	0	0	9.02875	0	13.1862	0.611295	49.8108	17.7026	24.7555	10.4034	0	0	9.4028
1700022A21Rik	glycerol-3-phosphate dehydrogenase 1-like pseudogene	Mm.87446	72252		6.15771	1.62519	1.21175	2.15374	21.7356	42.7526	0	0	18.4731	0	0	4.87558	0	2.71713	2.12985	0	0	0	2.46549	7.69193	0.611295	41.509	30.9795	19.4508	5.6746	11.0639	85.5052	0
1700022A22Rik	RIKEN cDNA 1700022A22 gene	Mm.158571	71120		0	0	1.13214	29.3013	12.1933	37.8196	0	0	0	0	0	0	0	4.52856	0	0	90.9898	15.4779	24.6549	15.3839	0	31.1318	11.8017	10.6095	1.89153	5.53196	75.6392	0
1700022E09Rik	RIKEN cDNA 1700022E09 gene	Mm.490522	75636		0	1.39302	2.39766	13.7042	33.8398	11.5103	0	0	0	0	0	4.17907	0	8.1514	0	1.43922	0	21.927	33.2842	12.0873	1.22259	41.509	41.306	65.4254	8.5119	12.4469	23.0206	0
1700022H01Rik	RIKEN cDNA 1700022H01 gene	NA	75539		0	1.59308	1.07942	18.4099	14.6052	82.2165	0	0	0	4.77923	0	0	0	0	0	4.31766	59.0843	3.86946	16.0257	8.79078	4.27907	31.1318	4.42565	22.9873	7.56613	6.91496	164.433	0
1700022H16Rik	RIKEN cDNA 1700022H16 gene	Mm.396193	69420		0	0	0.179903	3.16256	18.7302	64.1289	0	0	0	0	0	0	0	0	0	0.71961	0	10.3186	0	5.49424	0	22.83	29.5043	15.9143	1.89153	23.5109	128.258	0
1700022I11Rik	RIKEN cDNA 1700022I11 gene	Mm.478018	67317		4.32704	1.40454	2.71094	53.031	76.4743	37.8196	0	0	12.9811	2.1241	0	2.08953	0	7.24569	0	3.59805	62.6293	47.7234	112.18	34.0643	8.55813	80.9426	76.7112	153.838	32.1561	38.7238	75.6392	0
1700023C21Rik	RIKEN cDNA 1700023C21 gene	Mm.250442	73257		0	0	0	17.4753	19.1251	33.124	0	0	0	0	0	0	0	0	0	0	0	18.0575	60.4046	7.69193	1.22259	60.1881	5.90086	22.9873	3.78307	2.76598	59.1959	7.0521
1700023F02Rik	RIKEN cDNA 1700023F02 gene	Mm.23366	69433		0	0	2.14813	2.47273	7.32962	2.93837	0	0	0	0	0	0	0	3.62285	4.96966	0	0	5.15929	0	6.59309	0.611295	2.07545	26.5539	7.07301	0.945767	0	0	5.87675
1700023F06Rik	RIKEN cDNA 1700023F06 gene	Mm.380648	69441		0.499274	1.17237	1.48575	28.6034	41.5571	234.575	0	0	1.49782	2.1241	0	1.39302	0	0.905711	0	5.03727	5.90843	36.115	65.3356	30.7677	4.89036	68.4899	17.7026	76.0349	15.1323	30.4258	404.505	64.6442
1700024B18Rik	RIKEN cDNA 1700024B18 gene	Mm.491348	69393		0	0	0	7.28475	6.00981	0	0	0	0	0	0	0	0	0	0	0	0	12.8982	8.62923	14.285	0.611295	10.3773	2.95043	10.6095	4.72883	1.38299	0	0
1700024F13Rik	RIKEN cDNA 1700024F13 gene	Mm.296923	73270		0.332849	0	0.586233	3.70729	32.7495	13.7423	0	0	0.998548	0	0	0	0	0.905711	0	1.43922	0	6.44911	0	12.0873	0	58.1126	42.7812	33.5968	8.5119	20.7449	26.3093	1.17535
1700024G13Rik	RIKEN cDNA 1700024G13 gene	Mm.109099	67085		0	0	0	13.9202	17.666	24.6649	0	0	0	0	0	0	0	0	0	0	0	27.0863	40.6806	0	1.83389	39.4336	10.3265	17.6825	5.6746	15.2129	49.3299	0
1700024I08Rik	RIKEN cDNA 1700024I08 gene	Mm.54259	75522		0	2.55387	0.539708	17.2931	39.4582	110.17	0	0	0	0	0	7.66162	0	0	0	2.15883	0	29.6659	40.6806	14.285	1.83389	74.7162	61.959	35.3651	14.1865	11.0639	220.34	0
1700024N05Rik	RIKEN cDNA 1700024N05 gene	Mm.416852	75520		0	6.2686	0.40633	5.94276	7.57337	0	0	0	0	0	0	18.8058	0	0.905711	0	0.71961	0	16.7677	0	9.88963	3.05648	10.3773	17.7026	8.84126	0.945767	0	0	0
1700024P04Rik	RIKEN cDNA 1700024P04 gene	Mm.45466	69382		0	0	0.179903	0.942021	13.8528	9.86598	0	0	0	0	0	0	0	0	0	0.71961	0	1.28982	0	2.1977	1.22259	16.6036	10.3265	15.9143	5.6746	20.7449	19.732	0
1700024P16Rik	NA	NA	NA		34.113	50.7123	100.14	138.622	277.399	586.49	34.7941	24.6075	42.9375	49.3854	20.5633	82.1883	83.0788	116.837	115.012	85.6336	60.2659	227.009	160.257	120.873	124.704	394.336	255.212	328.895	169.292	239.257	1026.06	146.919
1700025B11Rik	RIKEN cDNA 1700025B11 gene	Mm.183491	76409		0.166425	0	1.13214	12.2838	33.3282	6.57732	0	0	0.499274	0	0	0	0	4.52856	0	0	0	16.7677	20.9567	17.5816	6.11295	51.8863	47.2069	54.8158	11.3492	1.38299	13.1546	0
1700025C18Rik	RIKEN cDNA 1700025C18 gene	Mm.482899	72211		0	0	0.679284	9.26089	10.024	11.5103	0	0	0	0	0	0	0	2.71713	0	0	0	18.0575	17.2585	10.9885	0	8.3018	8.85129	17.6825	2.8373	12.4469	23.0206	0
1700025F22Rik	RIKEN cDNA 1700025F22 gene	Mm.72491	69416		0	0	0.226428	10.2041	24.2866	29.5979	0	0	0	0	0	0	0	0.905711	0	0	18.907	16.7677	8.62923	5.49424	1.22259	47.7354	25.0787	30.0603	4.72883	13.8299	59.1959	0
1700025F24Rik	RIKEN cDNA 1700025F24 gene	Mm.72644	67081		2.04001	0	0.226428	11.0779	28.0196	36.1753	4.59545	1.02531	0.499274	0	0	0	0	0.905711	0	0	21.2703	23.2168	3.69824	6.59309	0.611295	20.7545	30.9795	54.8158	14.1865	19.3619	72.3505	0
1700025G04Rik	RIKEN cDNA 1700025G04 gene	Mm.278031	69399		139.624	239.614	123.817	212.772	515.76	275.333	137.207	155.847	125.817	209.755	271.578	237.51	151.133	89.6654	125.661	128.81	226.884	168.967	379.686	153.839	134.485	421.317	383.556	601.206	529.629	643.091	480.144	70.521
1700025J12Rik	RIKEN cDNA 1700025J12 gene	NA	69407		0	3.01821	0.632758	4.85926	38.4323	70.7062	0	0	0	0	0	9.05464	0	1.81142	0	0.71961	0	9.02875	0	10.9885	4.27907	58.1126	48.6821	35.3651	8.5119	41.4897	141.412	0
1700025K24Rik	RIKEN cDNA 1700025K24 gene	Mm.391004	69418		0	0.928681	0.179903	3.69748	23.4016	52.6186	0	0	0	0	0	2.78604	0	0	0	0.71961	0	14.188	2.46549	0	1.83389	45.6599	35.4052	22.9873	1.89153	11.0639	105.237	0
1700025M24Rik	RIKEN cDNA 1700025M24 gene	Mm.271215	72276		0	3.54017	5.28648	16.7124	60.4952	82.341	0	0	0	10.6205	0	0	8.83817	10.8685	0	1.43922	0	11.6084	41.9134	26.3723	3.66777	66.4144	64.9095	129.082	4.72883	37.3408	144.701	19.9809
1700025N23Rik	RIKEN cDNA 1700025N23 gene	Mm.490941	69986		0	0.928681	5.23988	13.2186	34.5853	25.2526	0	0	0	0	0	2.78604	0	8.1514	10.6493	2.15883	0	25.7964	25.8877	13.1862	1.22259	62.2635	41.306	42.4381	25.5357	1.38299	49.3299	1.17535
1700026D08Rik	NA	NA	NA		0	0	2.71713	8.80149	30.954	0	0	0	0	0	0	0	0	10.8685	0	0	0	28.3761	0	13.1862	2.44518	31.1318	33.93	51.2793	6.62037	31.8088	0	0
1700026D11Rik	RIKEN cDNA 1700026D11 gene	Mm.394667	70371		0	0	2.07198	18.3136	42.9461	24.9023	0	0	0	0	0	0	0	1.81142	0	6.47649	44.904	23.2168	0	19.7793	3.66777	41.509	51.6325	81.3396	5.6746	34.5748	42.7526	7.0521
1700026F02Rik	RIKEN cDNA 1700026F02 gene	Mm.188688	69419		0	0	0.226428	7.98393	18.937	42.7526	0	0	0	0	0	0	0	0.905711	0	0	0	6.44911	1.23275	28.57	3.66777	24.9054	14.7522	42.4381	5.6746	6.91496	85.5052	0
1700026J14Rik	RIKEN cDNA 1700026J14 gene	NA	69432		4.15779	0.23217	3.48842	11.7794	35.4267	144.594	12.4734	0	0	0	0	0.696511	0	5.43427	8.51942	0	2.36337	38.6946	1.23275	15.3839	1.22259	49.8108	51.6325	60.1206	14.1865	1.38299	259.804	29.3837
1700026L06Rik	NA	NA	NA		0	1.23906	1.61671	14.7279	51.0713	144.362	0	0	0	3.71718	0	0	0	0	0.709951	5.75688	24.8154	25.7964	7.39648	13.1862	2.44518	41.509	35.4052	100.79	26.4815	51.1707	249.938	38.7865
1700027A15Rik	RIKEN cDNA 1700027A15 gene	Mm.250447	69449		0	0	0.179903	12.8351	17.7811	62.4845	0	0	0	0	0	0	0	0	0	0.71961	0	16.7677	41.9134	5.49424	0	43.5845	25.0787	7.07301	10.4034	2.76598	124.969	0
1700027F06Rik	RIKEN cDNA 1700027F06 gene	Mm.420740	72268		0	0.23217	1.81142	15.7319	16.048	8.22165	0	0	0	0	0	0.696511	0	7.24569	0	0	37.8139	30.9557	0	9.88963	0	10.3773	23.6034	15.9143	15.1323	15.2129	16.4433	0
1700027F09Rik	RIKEN cDNA 1700027F09 gene	Mm.261413	69999		0	1.39302	1.08561	10.9032	34.2689	0	0	0	0	0	0	4.17907	0	3.62285	0	0.71961	30.7238	7.73893	6.16373	9.88963	0	53.9617	30.9795	37.1333	16.078	33.1918	0	0
1700027H10Rik	RIKEN cDNA 1700027H10 gene	Mm.396202	72274		0	0	0.179903	3.13227	9.31572	0	0	0	0	0	0	0	0	0	0	0.71961	0	3.86946	7.39648	4.39539	0	31.1318	7.37608	5.30476	0	2.76598	0	0
1700027I24Rik	RIKEN cDNA 1700027I24 gene	Mm.426883	75567		0.170885	0.354017	0.179903	4.68346	20.4796	103.593	0	0.512655	0	1.06205	0	0	0	0	0	0.71961	0	15.4779	0	5.49424	2.44518	49.8108	20.653	10.6095	4.72883	16.5959	207.186	0
1700027J07Rik	RIKEN cDNA 1700027J07 gene	Mm.484042	69443		0.332849	0	0	8.36801	19.5053	62.4845	0	0	0.998548	0	0	0	0	0	0	0	0	9.02875	8.62923	18.6804	5.50166	35.2827	17.7026	30.0603	7.56613	6.91496	124.969	0
1700028B04Rik	NADH dehydrogenase (ubiquinone) 1 beta subcomplex 8 pseudogene	Mm.417851	70001		0	0	0.758891	4.01284	9.82231	110.17	0	0	0	0	0	0	0	0.905711	2.12985	0	0	16.7677	0	3.29654	0	18.6791	7.37608	10.6095	0	12.4469	220.34	0
1700028D13Rik	RIKEN cDNA 1700028D13 gene	Mm.243721	75569		0	0	0.905711	5.12119	31.8427	5.28907	0	0	0	0	0	0	0	3.62285	0	0	0	14.188	6.16373	2.1977	3.05648	70.5653	41.306	38.9016	5.6746	2.76598	0	10.5781
1700028E10Rik	RIKEN cDNA 1700028E10 gene	Mm.443286	625175		4.83269	1.64824	1.53847	15.0382	51.4966	37.8196	10.5039	0	3.99419	4.2482	0	0.696511	0	5.43427	0	0.71961	0	20.6371	35.7497	17.5816	1.22259	99.6216	54.583	60.1206	11.3492	31.8088	75.6392	0
1700028I16Rik	RIKEN cDNA 1700028I16 gene	Mm.48789	70003		0.166425	0	2.89704	12.1757	33.9485	0	0	0	0.499274	0	0	0	0	10.8685	0	0.71961	0	10.3186	39.4479	9.88963	1.22259	37.3581	41.306	56.5841	15.1323	19.3619	0	0
1700028J19Rik	RIKEN cDNA 1700028J19 gene	Mm.158317	70004		7.18245	31.3943	47.3024	47.6331	52.2271	38.4189	3.93896	5.12655	12.4818	37.7028	3.5454	52.9348	0	83.3254	45.4369	60.4473	16.5436	65.7809	36.9824	73.6228	45.2358	89.2444	50.1573	35.3651	61.4748	24.8938	42.7526	34.0851
1700028K03Rik	RIKEN cDNA 1700028K03 gene	Mm.67037	76421		3.09712	3.42739	2.71094	28.6256	46.9689	16.4433	0.656493	5.63921	2.99564	0.531026	0	9.75115	0	7.24569	0	3.59805	37.8139	33.5354	23.4222	42.8551	5.50166	29.0563	69.3351	70.7301	10.4034	55.3196	32.8866	0
1700028M03Rik	RIKEN cDNA 1700028M03 gene	Mm.389464	69460		0	0	0	4.69508	10.9745	0	0	0	0	0	0	0	0	0	0	0	0	9.02875	3.69824	7.69193	3.05648	16.6036	14.7522	7.07301	12.295	4.14897	0	0
1700028P14Rik	RIKEN cDNA 1700028P14 gene	Mm.443287	67483		0.166425	0	2.17123	9.92913	62.1345	17.856	0	0	0.499274	0	0	0	0	7.24569	0	1.43922	0	21.927	0	25.2735	2.44518	132.829	44.2565	68.9619	21.7526	42.8727	26.3093	9.4028
1700028P15Rik	RIKEN cDNA 1700028P15 gene	Mm.396203	75655		0	0	0	9.37662	35.1602	8.22165	0	0	0	0	0	0	0	0	0	0	0	27.0863	1.23275	14.285	4.27907	26.9809	67.8599	56.5841	16.078	8.29795	16.4433	0
1700029B22Rik	RIKEN cDNA 1700029B22 gene	Mm.271181	69495		0.332849	6.03643	0.905711	13.192	23.1267	99.1462	0	0	0.998548	0	0	18.1093	0	3.62285	0	0	20.0886	32.2455	7.39648	4.39539	1.83389	74.7162	5.90086	24.7555	4.72883	5.53196	151.278	47.014
1700029F12Rik	RIKEN cDNA 1700029F12 gene	Mm.390629	66479		3.16653	2.83214	0.452856	15.3604	59.1286	266.381	0	0.512655	8.98693	8.49641	0	0	0	1.81142	0	0	0	37.4048	8.62923	30.7677	0	80.9426	61.959	76.0349	25.5357	51.1707	532.763	0
1700029H14Rik	RIKEN cDNA 1700029H14 gene	Mm.46136	66501		0.166425	0	1.98513	18.2036	70.1802	109.939	0	0	0.499274	0	0	0	0	3.62285	0	4.31766	0	28.3761	0	57.1401	5.50166	118.301	76.7112	113.168	12.295	30.4258	210.474	9.4028
1700029I15Rik	RIKEN cDNA 1700029I15 gene	Mm.330409	75641		12.627	26.0534	7.72648	14.0149	22.7008	29.3837	16.4123	0	21.4688	11.6826	56.7264	9.75115	0	20.8314	0	10.0745	0	11.6084	22.1894	25.2735	11.0033	26.9809	20.653	24.7555	21.7526	19.3619	0	58.7675
1700029J03Rik	RIKEN cDNA 1700029J03 gene	Mm.396204	72264		0.166425	0	2.87241	5.37156	17.6699	82.2281	0	0	0.499274	0	0	0	11.4896	0	0	0	0	9.02875	0	15.3839	2.44518	2.07545	22.1282	31.8286	1.89153	30.4258	131.546	32.9098
1700029J07Rik	RIKEN cDNA 1700029J07 gene	Mm.158282	69479		28.9632	28.189	5.23094	53.1307	84.0893	197.971	8.53441	17.9429	60.4121	14.3377	32.6177	37.6116	0	10.8685	1.4199	8.63533	17.7253	70.9402	92.456	52.7447	31.7873	76.7917	119.492	102.559	51.0714	70.5326	213.763	182.179
1700029M20Rik	RIKEN cDNA 1700029M20 gene	Mm.292326	73937		0	0.354017	3.16999	23.8741	77.1704	126.631	0	0	0	1.06205	0	0	0	12.68	0	0	12.9985	50.303	14.793	35.1631	6.11295	130.753	72.2856	118.473	10.4034	53.9367	203.897	49.3647
1700029N11Rik	RIKEN cDNA 1700029N11 gene	Mm.392410	69491		1.17389	0.696511	0.71961	5.10592	25.1117	40.7638	0	1.02531	2.49637	0	0	2.08953	0	0	0	2.87844	0	11.6084	0	12.0873	1.83389	39.4336	41.306	40.6698	0	4.14897	59.1959	22.3316
1700029P11Rik	RIKEN cDNA 1700029P11 gene	Mm.54292	66346		0	0	1.03909	13.7956	28.0491	80.5722	0	0	0	0	0	0	0	2.71713	0	1.43922	0	21.927	29.5859	13.1862	4.27907	26.9809	29.5043	35.3651	17.9696	30.4258	161.144	0
1700030A11Rik	RIKEN cDNA 1700030A11 gene	Mm.248931	74179		5.23104	1.16085	2.25808	20.0129	103.747	437.311	13.1299	2.56328	0	0	0	3.48255	0	5.43427	0	3.59805	0	7.73893	12.3275	60.4366	19.5614	103.773	193.253	111.4	78.4986	31.8088	437.392	437.23
1700030C10Rik	RIKEN cDNA 1700030C10 gene	Mm.273972	69513		23.3396	49.835	33.3412	22.3767	38.2875	178.928	14.4428	25.1201	30.4557	27.6133	78.7079	43.1837	2.65145	27.1713	58.926	44.6158	1.18169	29.6659	17.2585	30.7677	33.0099	83.018	47.2069	24.7555	19.8611	16.5959	220.34	137.516
1700030F04Rik	RIKEN cDNA 1700030F04 gene	Mm.443289	72263		0.832123	3.17463	0.905711	8.05342	19.5205	11.5103	0	0	2.49637	7.43436	0	2.08953	0	3.62285	0	0	0	5.15929	19.7239	15.3839	0	43.5845	23.6034	17.6825	11.3492	1.38299	23.0206	0
1700030F18Rik	NA	NA	NA		0	0	0.632758	12.0202	33.7654	52.6186	0	0	0	0	0	0	0	1.81142	0	0.71961	0	25.7964	12.3275	21.977	0	66.4144	53.1078	38.9016	10.4034	0	105.237	0
1700030J22Rik	RIKEN cDNA 1700030J22 gene	Mm.272846	69528		6.35479	31.2296	16.5141	69.507	74.7524	38.4131	3.93896	5.63921	9.4862	27.6133	34.0359	32.0395	0	38.0399	3.54976	24.4668	4.72674	88.9977	78.8958	118.676	56.2391	60.1881	85.5625	125.546	41.6137	60.8516	59.1959	17.6302
1700030K09Rik	RIKEN cDNA 1700030K09 gene	Mm.30136	72254		76.4938	82.4628	49.4912	83.3612	135.843	133.333	64.3363	91.2527	73.8925	67.4402	131.889	48.0593	30.0498	37.1342	66.7354	64.0453	54.3575	145.75	14.793	139.554	62.3521	195.092	144.571	178.594	94.5767	66.3836	197.32	69.3456
1700030L20Rik	RIKEN cDNA 1700030L20 gene	Mm.261063	70055		0	0	0.220954	7.08227	15.8036	22.0885	0	0	0	0	0	0	0.883817	0	0	0	0	9.02875	13.5602	10.9885	1.83389	16.6036	33.93	14.146	1.89153	12.4469	23.0206	21.1563
1700030M09Rik	RIKEN cDNA 1700030M09 gene	Mm.396206	72259		0	0	6.95833	13.0299	53.1287	18.0876	0	0	0	0	0	0	23.8631	1.81142	0	2.15883	0	49.0132	1.23275	8.79078	6.11295	109.999	32.4547	76.0349	23.6442	23.5109	36.1753	0
1700030N03Rik	RIKEN cDNA 1700030N03 gene	Mm.393871	70011		0	0	0.452856	4.10863	11.5621	0	0	0	0	0	0	0	0	1.81142	0	0	0	5.15929	0	15.3839	0	2.07545	19.1778	31.8286	4.72883	0	0	0
1700030O20Rik	RIKEN cDNA 1700030O20 gene	Mm.396207	72286		0	0	0.905711	6.92183	41.3449	100.304	0	0	0	0	0	0	0	3.62285	0	0	0	14.188	16.0257	4.39539	0	83.018	44.2565	63.6571	4.72883	11.0639	200.608	0
1700031A10Rik	RIKEN cDNA 1700031A10 gene	Mm.426884	73286		0.332849	0	1.08561	9.18983	32.7917	90.7045	0	0	0.998548	0	0	0	0	3.62285	0	0.71961	0	23.2168	14.793	5.49424	2.44518	41.509	28.0291	61.8889	10.4034	22.1279	92.0825	89.3266
1700031F05Rik	RIKEN cDNA 1700031F05 gene	Mm.158984	73300		0	0	0.220954	16.91	21.5083	29.5979	0	0	0	0	0	0	0.883817	0	0	0	0	11.6084	69.0338	3.29654	0.611295	49.8108	30.9795	21.219	0	5.53196	59.1959	0
1700031M16Rik	RIKEN cDNA 1700031M16 gene	Mm.272760	73302		2.16352	3.19522	0.452856	25.5382	118.927	176.181	0	0	6.49056	0.531026	0	9.05464	0	1.81142	0	0	21.2703	59.3318	20.9567	23.0758	3.05648	213.771	81.1368	192.74	19.8611	87.1284	345.309	7.0521
1700031P21Rik	RIKEN cDNA 1700031P21 gene	Mm.396209	73278		0	0	0.856771	2.81839	18.5155	1.64433	0	0	0	0	0	0	0	2.71713	0.709951	0	0	7.73893	0	3.29654	3.05648	26.9809	20.653	21.219	8.5119	15.2129	3.28866	0
1700034E13Rik	RIKEN cDNA 1700034E13 gene	Mm.273327	78414		0	0.531026	0.452856	20.0658	34.829	29.5979	0	0	0	1.59308	0	0	0	1.81142	0	0	63.811	11.6084	0	23.0758	1.83389	16.6036	59.0086	70.7301	5.6746	22.1279	59.1959	0
1700034G24Rik	RIKEN cDNA 1700034G24 gene	Mm.490791	67325		0	2.26654	1.81142	18.1765	52.8912	23.4954	0	0	0	0.531026	0	6.2686	0	7.24569	0	0	48.4491	12.8982	11.0947	15.3839	3.05648	60.1881	51.6325	97.2539	20.8069	34.5748	32.8866	14.1042
1700034H15Rik	RIKEN cDNA 1700034H15 gene	Mm.379232	98736		11.9722	15.1487	22.3405	30.468	102.719	149.651	9.84739	4.10124	21.968	10.6205	0	34.8255	60.0996	13.5857	11.3592	4.31766	1.18169	49.0132	44.3789	46.1516	11.6146	222.073	82.6121	116.705	36.8849	55.3196	249.938	49.3647
1700034I23Rik	FUN14 domain containing 2 pseudogene	Mm.422673	73297		1.86189	8.5739	3.34989	21.4214	34.9534	12.1038	0	3.58859	1.9971	6.90333	0.709081	18.1093	0	12.68	0	0.71961	0	37.4048	9.86197	49.4481	10.392	58.1126	44.2565	40.6698	15.1323	16.5959	6.57732	17.6302
1700034J05Rik	RIKEN cDNA 1700034J05 gene	Mm.391543	73344		3.50355	11.979	17.8188	34.7016	62.1626	120.059	1.96948	2.05062	6.49056	0	23.3997	12.5372	36.2365	13.5857	9.93932	11.5138	14.1802	61.9114	35.7497	54.9424	6.72425	66.4144	73.7608	93.7174	34.0476	42.8727	174.299	65.8196
1700034K08Rik	RIKEN cDNA 1700034K08 gene	Mm.52612	78349		0	0	0.179903	1.14834	5.95265	3.28866	0	0	0	0	0	0	0	0	0	0.71961	0	0	0	3.29654	2.44518	6.22635	7.37608	12.3778	3.78307	0	6.57732	0
1700034O15Rik	NA	NA	NA		1.1962	0.23217	0.905711	12.6559	37.1449	206.722	0	3.58859	0	0	0	0.696511	0	3.62285	0	0	0	43.8539	1.23275	17.5816	0.611295	47.7354	42.7812	54.8158	11.3492	29.0428	394.639	18.8056
1700034P13Rik	RIKEN cDNA 1700034P13 gene	Mm.460470	73331		1.18727	0.696511	0.359805	6.75889	24.1702	44.0756	0	2.56328	0.998548	0	0	2.08953	0	0	0	1.43922	0	15.4779	0	16.4827	1.83389	16.6036	25.0787	58.3523	2.8373	17.9789	0	88.1512
1700036G14Rik	RIKEN cDNA 1700036G14 gene	Mm.489084	73283		5.28406	0.940204	0.905711	14.4045	58.9937	0	0	14.3544	1.49782	2.1241	0	0.696511	0	3.62285	0	0	0	50.303	11.0947	8.79078	1.83389	126.602	51.6325	60.1206	33.1018	23.5109	0	0
1700037C18Rik	RIKEN cDNA 1700037C18 gene	Mm.486226	73261		36.5136	26.922	29.2864	63.9985	62.6944	323.047	82.7181	13.8417	12.9811	23.8961	25.5269	31.343	37.1203	47.097	12.7791	20.1491	48.4491	43.8539	120.809	71.4251	35.4551	93.3953	35.4052	91.9491	20.8069	71.9155	493.299	152.795
1700037H04Rik	RIKEN cDNA 1700037H04 gene	Mm.27711	67326		340.579	240.981	254.809	258.383	184.844	368.203	286.231	519.32	216.186	283.037	180.106	259.799	303.149	240.014	234.284	241.789	122.895	279.891	230.524	367.015	291.588	292.639	156.373	155.606	170.238	149.363	430.814	305.591
1700039E15Rik	NA	NA	NA		9.96141	1.06205	0	9.76132	38.0759	118.398	28.8857	0	0.998548	3.18615	0	0	0	0	0	0	0	12.8982	13.5602	18.6804	3.66777	58.1126	28.0291	54.8158	3.78307	45.6387	220.34	16.4549
1700039E22Rik	RIKEN cDNA 1700039E22 gene	Mm.250457	73322		0	0	0.179903	2.20709	10.7214	31.2423	0	0	0	0	0	0	0	0	0	0.71961	0	7.73893	0	3.29654	0	18.6791	22.1282	5.30476	4.72883	2.76598	62.4845	0
1700040L02Rik	NA	NA	NA		221.107	133.848	204.442	103.403	94.5897	274.05	210.734	238.897	213.689	132.756	114.162	154.625	286.357	143.102	232.154	156.155	132.349	100.606	24.6549	112.082	147.322	112.074	91.4634	95.4857	78.4986	95.4264	450.546	97.554
1700041A01Rik	RIKEN cDNA 1700041A01 gene	Mm.396216	73312		0	2.08953	0.226428	2.48981	7.7009	0	0	0	0	0	0	6.2686	0	0.905711	0	0	0	9.02875	0	2.1977	1.22259	20.7545	10.3265	0	1.89153	5.53196	0	0
1700041C23Rik	RIKEN cDNA 1700041C23 gene	Mm.234187	67319		0	0	0.179903	0	21.2176	0	0	0	0	0	0	0	0	0	0	0.71961	0	0	0	0	0	10.3773	32.4547	24.7555	9.45767	29.0428	0	0
1700041M19Rik	RIKEN cDNA 1700041M19 gene	Mm.396217	76601		0	0	0.992564	8.32001	45.2178	27.8407	0	0	0	0	0	0	0	1.81142	0	2.15883	0	21.927	1.23275	15.3839	3.05648	56.0372	60.4838	68.9619	19.8611	20.7449	42.7526	12.9288
1700042G07Rik	RIKEN cDNA 1700042G07 gene	Mm.45442	67323		0	0	1.1187	2.64802	23.2609	0.587675	0	0	0	0	0	0	0	0.905711	2.12985	1.43922	8.2718	3.86946	0	1.09885	0	18.6791	33.93	37.1333	11.3492	15.2129	0	1.17535
1700042G15Rik	RIKEN cDNA 1700042G15 gene	Mm.393774	73349		1.75065	0	4.31106	3.56944	39.395	132.959	5.25194	0	0	0	0	0	0	0.905711	15.6189	0.71961	0	2.57964	0	10.9885	4.27907	64.339	66.3847	31.8286	12.295	22.1279	256.515	9.4028
1700042O10Rik	RIKEN cDNA 1700042O10 gene	Mm.443306	73321		7.183	11.5789	1.24362	13.4097	51.2561	394.107	7.22142	13.329	0.998548	15.9308	0	18.8058	3.53527	0	0	1.43922	0	18.0575	28.3532	17.5816	3.05648	74.7162	39.8308	68.9619	34.0476	38.7238	299.268	488.945
1700044C05Rik	RIKEN cDNA 1700044C05 gene	Mm.362328	73306		0	0	1.88733	12.1763	51.4248	157.856	0	0	0	0	0	0	1.76763	3.62285	0	2.15883	7.09011	30.9557	0	19.7793	3.05648	72.6408	45.7317	86.6444	18.9153	33.1918	315.711	0
1700044K03Rik	RIKEN cDNA 1700044K03 gene	Mm.245802	67321		0	0.177009	1.13214	2.90823	25.4467	0	0	0	0	0.531026	0	0	0	4.52856	0	0	0	11.6084	0	1.09885	1.83389	66.4144	38.3556	15.9143	3.78307	2.76598	0	0
1700045H11Rik	RIKEN cDNA 1700045H11 gene	Mm.396218	73348		0	0.464341	0.812661	1.1236	44.8664	4.93299	0	0	0	0	0	1.39302	0	1.81142	0	1.43922	0	0	0	4.39539	1.22259	68.4899	28.0291	97.2539	23.6442	6.91496	9.86598	0
1700046C09Rik	RIKEN cDNA 1700046C09 gene	Mm.399291	73307		0.499274	0	16.1297	2.94832	19.036	0	0	0	1.49782	0	0	0	64.5187	0	0	0	0	3.86946	0	6.59309	4.27907	6.22635	22.1282	54.8158	0.945767	11.0639	0	0
1700047A11Rik	RIKEN cDNA 1700047A11 gene	Mm.437190	76604		2.99564	4.48037	2.71094	6.22387	18.3311	0	0	0	8.98693	12.7446	0	0.696511	0	7.24569	0	3.59805	0	15.4779	1.23275	13.1862	1.22259	20.7545	25.0787	15.9143	16.078	13.8299	0	0
1700047E10Rik	RIKEN cDNA 1700047E10 gene	Mm.439150	74328		0	0	0.179903	9.62338	33.9107	72.3505	0	0	0	0	0	0	0	0	0	0.71961	0	12.8982	17.2585	8.79078	9.16943	51.8863	33.93	38.9016	4.72883	40.1067	144.701	0
1700047G03Rik	RIKEN cDNA 1700047G03 gene	Mm.231975	73339		1.36708	0.708034	1.13214	12.5736	55.3536	8.22165	0	4.10124	0	2.1241	0	0	0	4.52856	0	0	0	33.5354	2.46549	21.977	4.89036	47.7354	54.583	125.546	19.8611	29.0428	16.4433	0
1700047I17Rik2	RIKEN cDNA 1700047I17 gene 2	Mm.439875	100101807		0	0	0	0	0	0	0	0	0	0	0	0	0	0	0	0	0	0	0	0	0	0	0	0	0	0	0	0
1700047L14Rik	RIKEN cDNA 1700047L14 gene	Mm.416858	73295		0	0	0	2.35047	4.59182	36.1753	0	0	0	0	0	0	0	0	0	0	0	5.15929	0	6.59309	0	12.4527	5.90086	1.76825	2.8373	0	72.3505	0
1700047M11Rik	RIKEN cDNA 1700047M11 gene	Mm.331019	67330		0	3.71473	0	12.3406	24.2782	190.742	0	0	0	0	0	11.1442	0	0	0	0	0	37.4048	0	23.0758	1.22259	12.4527	19.1778	49.5111	5.6746	34.5748	381.485	0
1700048M11Rik	RIKEN cDNA 1700048M11 gene	Mm.443304	100503166		0.499274	13.3144	3.92993	13.8756	21.034	136.479	0	0	1.49782	14.8687	0	25.0744	0	9.96282	0	5.75688	0	20.6371	2.46549	45.0528	1.22259	16.6036	25.0787	44.2063	15.1323	4.14897	272.959	0
1700048O20Rik	RIKEN cDNA 1700048O20 gene	Mm.482910	69430		0.832123	0.354017	1.07942	22.3495	83.3352	200.744	0	0	2.49637	1.06205	0	0	0	0	0	4.31766	0	34.8252	50.5426	20.8781	5.50166	128.678	75.236	134.387	36.8849	41.4897	348.598	52.8907
1700049E15Rik	RIKEN cDNA 1700049E15 gene	Mm.396220	100039727		0	1.39302	0.452856	6.73777	25.5947	144.391	0	0	0	0	0	4.17907	0	1.81142	0	0	0	18.0575	0	13.1862	2.44518	18.6791	20.653	65.4254	6.62037	16.5959	167.722	121.061
1700049E22Rik	RIKEN cDNA 1700049E22 gene	Mm.69413	73395		5.25194	0	3.24372	17.3041	25.142	31.2539	15.7558	0	0	0	0	0	0	0.905711	12.0692	0	0	39.9845	27.1204	17.5816	1.83389	31.1318	33.93	31.8286	9.45767	19.3619	29.5979	32.9098
1700049G17Rik	NA	NA	NA		129.318	83.1269	92.9925	124.149	223.164	265.007	87.3135	136.879	163.762	138.598	2.12724	108.656	125.502	103.251	51.8265	91.3905	139.439	130.272	119.576	164.827	66.6312	168.112	200.629	397.857	174.967	174.257	98.6598	431.353
1700049L16Rik	hematological and neurological expressed 1-like pseudogene	Mm.212793	108950		0	1.41607	2.67061	15.1757	56.6841	3.28866	0	0	0	4.2482	0	0	0	9.96282	0	0.71961	0	16.7677	27.1204	30.7677	1.22259	74.7162	60.4838	99.0222	13.2407	35.9578	6.57732	0
1700051A21Rik	RIKEN cDNA 1700051A21 gene	Mm.396157	73366		5.25194	0.354017	1.81142	10.0231	37.1914	5.28907	15.7558	0	0	1.06205	0	0	0	7.24569	0	0	0	9.02875	18.4912	16.4827	6.11295	58.1126	39.8308	61.8889	12.295	13.8299	0	10.5781
1700052I22Rik	RIKEN cDNA 1700052I22 gene	Mm.386790	67340		0	1.62519	0.905711	7.47519	29.0734	0	0	0	0	0	0	4.87558	0	3.62285	0	0	0	32.2455	0	3.29654	1.83389	51.8863	30.9795	58.3523	0	4.14897	0	0
1700052K11Rik	RIKEN cDNA 1700052K11 gene	Mm.351426	73431		40.9261	28.2675	27.907	44.3122	59.9731	268.434	54.4889	14.867	53.4223	27.6133	4.25448	52.9348	2.65145	34.417	20.5886	53.9708	15.3619	55.4623	78.8958	35.1631	36.6777	39.4336	72.2856	67.1936	43.5053	77.4475	378.196	158.672
1700054A03Rik	RIKEN cDNA 1700054A03 gene	Mm.76932	78457		1.17389	3.92944	1.47544	13.7883	29.5915	75.8101	0	1.02531	2.49637	0.531026	6.38173	4.87558	0.883817	0	1.4199	3.59805	0	14.188	30.8187	20.8781	3.05648	68.4899	32.4547	30.0603	14.1865	2.76598	0	151.62
1700054K19Rik	RIKEN cDNA 1700054K19 gene	Mm.378014	67336		0	0	0.179903	4.62104	14.6659	1.64433	0	0	0	0	0	0	0	0	0	0.71961	0	1.28982	8.62923	13.1862	0	22.83	19.1778	14.146	4.72883	12.4469	3.28866	0
1700054M17Rik	RIKEN cDNA 1700054M17 gene	Mm.437192	73358		7.50355	1.16504	0	29.3448	36.8618	41.1082	16.4123	4.10124	1.9971	0	0.709081	2.78604	0	0	0	0	0	76.0995	30.8187	37.3608	2.44518	29.0563	48.6821	79.5714	10.4034	16.5959	82.2165	0
1700055C04Rik	RIKEN cDNA 1700055C04 gene	Mm.48745	73397		0	0.354017	1.99133	8.01629	36.7409	28.5471	0	0	0	1.06205	0	0	0	7.24569	0	0.71961	0	25.7964	0	14.285	0	60.1881	50.1573	47.7428	10.4034	15.2129	39.4639	17.6302
1700056E22Rik	RIKEN cDNA 1700056E22 gene	Mm.50115	73363		6.49056	7.91231	14.3367	33.651	52.5578	406.303	0	0	19.4717	11.6826	12.0544	0	0.883817	27.1713	15.6189	13.6726	89.8081	25.7964	0	31.8666	20.784	35.2827	69.3351	91.9491	30.2645	35.9578	710.351	102.255
1700057G04Rik	RIKEN cDNA 1700057G04 gene	Mm.179195	78459		0	1.16085	0	3.6422	23.0627	131.546	0	0	0	0	0	3.48255	0	0	0	0	0	2.57964	0	13.1862	2.44518	22.83	48.6821	10.6095	0	33.1918	263.093	0
1700057H15Rik	RIKEN cDNA 1700057H15 gene	Mm.452060	78460		0	1.62519	0.679284	15.5962	41.8338	161.144	0	0	0	0	0	4.87558	0	2.71713	0	0	37.8139	19.3473	6.16373	10.9885	3.66777	70.5653	32.4547	86.6444	5.6746	13.8299	322.289	0
1700057H21Rik	RIKEN cDNA 1700057H21 gene	Mm.396227	73375		0	1.62519	0.359805	8.11027	30.3886	54.2629	0	0	0	0	0	4.87558	0	0	0	1.43922	0	12.8982	6.16373	20.8781	0.611295	68.4899	8.85129	60.1206	7.56613	6.91496	108.526	0
1700060C16Rik	RIKEN cDNA 1700060C16 gene	Mm.417844	73425		4.16061	0.23217	0.758891	13.2909	25.1119	23.0206	0	0	12.4818	0	0	0.696511	0	0.905711	2.12985	0	61.4476	0	0	4.39539	0.611295	31.1318	13.2769	60.1206	11.3492	9.68094	46.0412	0
1700060C20Rik	RIKEN cDNA 1700060C20 gene	Mm.416861	73399		0	0	0.359805	9.35509	25.468	28.2084	0	0	0	0	0	0	0	0	0	1.43922	0	3.86946	30.8187	12.0873	0	33.2072	36.8804	45.9746	8.5119	2.76598	0	56.4168
1700061F12Rik	RIKEN cDNA 1700061F12 gene	Mm.23558	73438		0	0	0.586233	3.96707	12.2832	16.4433	0	0	0	0	0	0	0	0.905711	0	1.43922	0	9.02875	6.16373	2.1977	2.44518	0	28.0291	28.292	0.945767	4.14897	32.8866	0
1700061G19Rik	RIKEN cDNA 1700061G19 gene	Mm.160106	78625		3.49492	5.76307	7.86605	51.9939	125.861	390.193	0	0	10.4847	13.8067	0	3.48255	0	23.5485	0	7.91572	0	94.157	50.5426	105.489	9.78072	201.319	116.542	205.117	30.2645	76.0645	733.371	47.014
1700061I17Rik	RIKEN cDNA 1700061I17 gene	Mm.158997	433646		0	0	2.69886	12.719	61.8078	187.454	0	0	0	0	0	0	0	7.24569	3.54976	0	0	30.9557	3.69824	25.2735	3.66777	72.6408	67.8599	100.79	35.9391	31.8088	374.907	0
1700061J23Rik	RIKEN cDNA 1700061J23 gene	Mm.59224	76993		1.3314	0.354017	0	36.2832	14.5632	167.722	0	0	3.99419	1.06205	0	0	0	0	0	0	0	24.5066	129.438	27.4712	0	20.7545	20.653	21.219	1.89153	8.29795	335.443	0
1700063A18Rik	RIKEN cDNA 1700063A18 gene	Mm.396229	73454		0	0	0	1.27638	5.03357	0	0	0	0	0	0	0	0	0	0	0	0	5.15929	0	0	1.22259	6.22635	4.42565	8.84126	5.6746	0	0	0
1700063D05Rik	RIKEN cDNA 1700063D05 gene	Mm.275715	78500		0	1.85736	0	8.07957	25.0303	37.8196	0	0	0	0	0	5.57209	0	0	0	0	0	21.927	16.0257	0	2.44518	14.5282	42.7812	24.7555	8.5119	34.5748	75.6392	0
1700063O14Rik	RIKEN cDNA 1700063O14 gene	Mm.396233	73452		0	0	0	12.3747	6.32854	0	0	0	0	0	0	0	0	0	0	0	30.7238	9.02875	14.793	5.49424	1.83389	2.07545	10.3265	14.146	0.945767	4.14897	0	0
1700064J06Rik	RIKEN cDNA 1700064J06 gene	Mm.416864	73400		19.7218	2.08953	0	8.42336	29.4132	26.3093	57.1149	2.05062	0	0	0	6.2686	0	0	0	0	10.6352	27.0863	0	4.39539	0	43.5845	20.653	60.1206	4.72883	17.9789	52.6186	0
1700064M15Rik	RIKEN cDNA 1700064M15 gene	Mm.383439	73457		0	1.16085	0.905711	2.21477	14.5697	31.2423	0	0	0	0	0	3.48255	0	3.62285	0	0	0	3.86946	0	6.59309	0.611295	51.8863	13.2769	3.53651	0	4.14897	62.4845	0
1700065D16Rik	RIKEN cDNA 1700065D16 gene	Mm.443314	73410		0.665698	1.23906	0.71961	26.2585	73.6762	83.0532	0	0	1.9971	3.71718	0	0	0	0	0	2.87844	0	28.3761	75.1976	25.2735	2.44518	49.8108	78.1864	190.971	21.7526	27.6598	124.969	41.1372
1700065I16Rik	gasdermin pseudogene	Mm.82775	78462		0	2.1241	2.98389	16.7141	23.0094	11.5103	0	0	0	6.37231	0	0	0	9.05711	0	2.87844	0	23.2168	41.9134	15.3839	3.05648	22.83	41.306	38.9016	0.945767	11.0639	23.0206	0
1700065J11Rik	RIKEN cDNA 1700065J11 gene	Mm.69443	73409		0	0.464341	0	3.25827	14.3419	0	0	0	0	0	0	1.39302	0	0	0	0	0	9.02875	6.16373	1.09885	0	4.1509	26.5539	26.5238	7.56613	6.91496	0	0
1700065J18Rik	RIKEN cDNA 1700065J18 gene	Mm.414869	73455		0	1.39302	0.452856	4.9424	9.0882	0	0	0	0	0	0	4.17907	0	1.81142	0	0	0	1.28982	23.4222	0	0	6.22635	16.2274	22.9873	0	0	0	0
1700065L07Rik	RIKEN cDNA 1700065L07 gene	Mm.233629	73408		0	0	0.581404	35.3108	23.4661	13.1546	0	0	0	0	0	0	0	0.905711	1.4199	0	74.4462	38.6946	55.4736	5.49424	2.44518	39.4336	13.2769	53.0476	1.89153	9.68094	26.3093	0
1700065O20Rik	RIKEN cDNA 1700065O20 gene	Mm.396238	76609		0	0	0.859186	0.942021	5.08047	0	0	0	0	0	0	0	0	2.71713	0	0.71961	0	1.28982	0	2.1977	1.22259	2.07545	7.37608	7.07301	4.72883	4.14897	0	0
1700066B17Rik	RIKEN cDNA 1700066B17 gene	Mm.396239	73426		0	0	0	3.40151	19.1454	116.747	0	0	0	0	0	0	0	0	0	0	3.54506	5.15929	0	7.69193	0.611295	37.3581	16.2274	30.0603	3.78307	8.29795	233.495	0
1700066B19Rik	RIKEN cDNA 1700066B19 gene	Mm.379225	73449		142.066	157.011	782.197	559.469	123.992	35.356	92.5655	138.417	195.216	120.012	155.998	195.023	691.145	874.011	799.405	764.226	511.67	726.17	496.797	426.353	636.358	132.829	107.691	183.898	76.6071	118.937	62.4845	8.22745
1700066J03Rik	RIKEN cDNA 1700066J03 gene	Mm.121929	67339		0	0	0	12.0498	16.8336	31.5984	0	0	0	0	0	0	0	0	0	0	0	11.6084	43.1461	5.49424	0	24.9054	16.2274	31.8286	5.6746	5.53196	52.6186	10.5781
1700066M21Rik	RIKEN cDNA 1700066M21 gene	Mm.263673	73467		81.4375	91.293	80.5977	73.2766	62.4749	21.495	140.489	56.3921	47.431	101.426	23.3997	149.053	45.9585	96.9111	80.9345	98.5866	56.7209	73.5198	91.2233	59.3378	85.5813	49.8108	88.5129	40.6698	79.4444	53.9367	39.4639	3.52605
1700066N21Rik	RIKEN cDNA 1700066N21 gene	Mm.396240	73471		3.39648	0	0.452856	4.30728	9.02533	23.3825	9.1909	0	0.998548	0	0	0	0	1.81142	0	0	0	7.73893	0	13.1862	0.611295	16.6036	11.8017	10.6095	4.72883	1.38299	19.732	27.033
1700066O22Rik	RIKEN cDNA 1700066O22 gene	Mm.444721	74916		5.03311	1.23906	0.359805	4.64718	21.9252	116.747	15.0993	0	0	3.71718	0	0	0	0	0	1.43922	0	11.6084	2.46549	5.49424	3.66777	10.3773	26.5539	53.0476	11.3492	8.29795	233.495	0
1700067G17Rik	RIKEN cDNA 1700067G17 gene	Mm.491040	73475		0.499274	0	1.81142	6.43661	32.1588	67.4175	0	0	1.49782	0	0	0	0	7.24569	0	0	0	2.57964	18.4912	9.88963	1.22259	29.0563	36.8804	61.8889	9.45767	23.5109	134.835	0
1700067K01Rik	RIKEN cDNA 1700067K01 gene	Mm.75101	73453		2.01048	3.54017	3.25684	44.0792	89.5519	36.1753	0	1.53797	4.49346	10.6205	0	0	0	10.8685	0	2.15883	77.9912	18.0575	81.3613	36.262	6.72425	174.338	89.9881	104.327	29.3188	49.7877	72.3505	0
1700067P10Rik	RIKEN cDNA 1700067P10 gene	Mm.138490	68224		0	0	0.905711	31.1932	15.472	0	0	0	0	0	0	0	0	3.62285	0	0	85.0813	10.3186	51.7754	8.79078	0	10.3773	38.3556	14.146	7.56613	6.91496	0	0
1700069L16Rik	RIKEN cDNA 1700069L16 gene	Mm.159016	381707		0	0	3.30063	4.88252	18.9931	66.9543	0	0	0	0	0	0	7.95436	4.52856	0	0.71961	0	9.02875	0	15.3839	0	22.83	23.6034	22.9873	7.56613	17.9789	115.103	18.8056
1700069P05Rik	RIKEN cDNA 1700069P05 gene	Mm.396245	73531		0	0	0	4.04932	8.46342	44.3072	0	0	0	0	0	0	0	0	0	0	0	6.44911	0	13.1862	0.611295	6.22635	13.2769	8.84126	5.6746	8.29795	9.86598	78.7484
1700071K01Rik	RIKEN cDNA 1700071K01 gene	Mm.435528	237880		0	1.62519	3.37227	7.75151	24.8343	121.597	0	0	0	0	0	4.87558	0	0	13.4891	0	0	3.86946	22.1894	12.0873	0.611295	35.2827	29.5043	35.3651	1.89153	22.1279	147.99	95.2033
1700071M16Rik	RIKEN cDNA 1700071M16 gene	Mm.9277	73504		0	6.28012	6.15074	12.7296	54.3491	247.04	0	0	0	2.1241	0	16.7163	0	5.43427	19.1687	0	0	2.57964	27.1204	29.6689	4.27907	53.9617	67.8599	107.863	22.6984	19.3619	384.773	109.308
1700072B07Rik	RIKEN cDNA 1700072B07 gene	Mm.490924	73529		0	3.71473	0.905711	12.139	22.3986	100.304	0	0	0	0	0	11.1442	0	3.62285	0	0	42.5407	3.86946	0	14.285	0	29.0563	17.7026	31.8286	8.5119	24.8938	200.608	0
1700072I22Rik	RIKEN cDNA 1700072I22 gene	Mm.398236	78629		4.6139	0	0.679284	8.15649	38.3492	32.8866	0	13.8417	0	0	0	0	0	2.71713	0	0	0	11.6084	24.6549	3.29654	1.22259	51.8863	30.9795	77.8031	7.56613	23.5109	65.7732	0
1700072O05Rik	RIKEN cDNA 1700072O05 gene	Mm.416867	73505		0	0	1.21899	1.36044	13.6002	8.22165	0	0	0	0	0	0	0	2.71713	0	2.15883	0	3.86946	0	1.09885	1.83389	10.3773	13.2769	31.8286	2.8373	9.68094	16.4433	0
1700073E17Rik	ribosomal protein L7 pseudogene	Mm.179075	381827		1.49782	0.354017	9.89368	36.9141	105.749	261.246	0	0	4.49346	1.06205	0	0	17.6763	19.0199	0	2.87844	15.3619	79.9689	49.3099	36.262	3.66777	124.527	131.294	143.228	24.5899	105.107	430.814	91.6773
1700074H08Rik	RIKEN cDNA 1700074H08 gene	Mm.71100	73480		0	1.1818	0	5.47429	10.4694	46.0412	0	0	0	0	3.5454	0	0	0	0	0	11.8169	7.73893	0	6.59309	1.22259	2.07545	13.2769	31.8286	3.78307	1.38299	92.0825	0
1700074P13Rik	RIKEN cDNA 1700074P13 gene	Mm.333010	73481		0	2.55387	3.03041	26.9629	51.2688	24.6649	0	0	0	0	0	7.66162	0	9.96282	0	2.15883	20.0886	37.4048	28.3532	42.8551	6.11295	58.1126	64.9095	100.79	10.4034	22.1279	49.3299	0
1700080E11Rik	NA	NA	NA		0	0	1.77729	11.5274	40.9525	21.3763	0	0	0	0	0	0	0	0	6.38956	0.71961	0	20.6371	25.8877	9.88963	1.22259	66.4144	39.8308	63.6571	11.3492	23.5109	42.7526	0
1700080N15Rik	RIKEN cDNA 1700080N15 gene	Mm.488103	73489		0	0	1.03909	23.8985	24.9498	9.51569	0	0	0	0	0	0	0	2.71713	0	1.43922	101.625	9.02875	4.93099	3.29654	0.611295	43.5845	32.4547	31.8286	11.3492	5.53196	13.1546	5.87675
1700080O16Rik	RIKEN cDNA 1700080O16 gene	Mm.159154	74279		0	0	0	2.73837	21.1608	75.6392	0	0	0	0	0	0	0	0	0	0	0	2.57964	0	9.88963	1.22259	10.3773	36.8804	26.5238	8.5119	23.5109	151.278	0
1700081H04Rik	RIKEN cDNA 1700081H04 gene	Mm.410863	73477		0	0.354017	0.226428	8.34487	20.1037	37.8196	0	0	0	1.06205	0	0	0	0.905711	0	0	0	24.5066	0	15.3839	1.83389	33.2072	20.653	42.4381	2.8373	1.38299	75.6392	0
1700084C01Rik	NA	NA	NA		0	4.31279	3.21032	17.1548	27.522	73.9948	0	0	0	1.59308	11.3453	0	0	9.96282	0	2.87844	0	41.2743	18.4912	24.1747	1.83389	53.9617	26.5539	38.9016	8.5119	9.68094	147.99	0
1700084D21Rik	RIKEN cDNA 1700084D21 gene	Mm.54263	76720		0	0.464341	1.35857	5.83617	15.5139	359.052	0	0	0	0	0	1.39302	0	5.43427	0	0	0	3.86946	3.69824	19.7793	1.83389	20.7545	33.93	8.84126	8.5119	5.53196	716.928	1.17535
1700084E18Rik	RIKEN cDNA 1700084E18 gene	Mm.402683	67350		7.9552	5.70791	4.91565	15.1914	30.72	62.2529	3.93896	17.4303	2.49637	14.3377	0	2.78604	8.83817	7.24569	1.4199	2.15883	34.2689	19.3473	12.3275	8.79078	1.22259	26.9809	29.5043	61.8889	7.56613	27.6598	115.103	9.4028
1700084F23Rik	RIKEN cDNA 1700084F23 gene	Mm.273343	74280		0	0	4.47857	12.0831	42.8975	167.722	0	0	0	0	0	0	0	7.24569	9.22937	1.43922	0	33.5354	14.793	12.0873	0	37.3581	63.4343	54.8158	13.2407	45.6387	335.443	0
1700084J12Rik	ribosomal protein L7-like 1 pseudogene	Mm.483393	73486		0.718105	0	1.52752	8.26507	21.2607	16.4549	0.656493	0	1.49782	0	0	0	1.76763	3.62285	0	0.71961	0	11.6084	4.93099	24.1747	0.611295	33.2072	16.2274	26.5238	15.1323	15.2129	0	32.9098
1700084M14Rik	Gm5941 pseudogene	Mm.296811	73487		0	0	0	0.477734	3.71854	57.5515	0	0	0	0	0	0	0	0	0	0	0	1.28982	0	1.09885	0	8.3018	4.42565	3.53651	0.945767	1.38299	115.103	0
1700085C21Rik	RIKEN cDNA 1700085C21 gene	Mm.398247	74283		0	0.177009	4.15016	11.4987	34.0971	95.7272	0	0	0	0.531026	0	0	0	7.24569	0	9.35494	0	16.7677	19.7239	19.7793	1.22259	20.7545	45.7317	77.8031	15.1323	11.0639	180.876	10.5781
1700086L19Rik	RIKEN cDNA 1700086L19 gene	Mm.287421	74284		0.832123	15.9657	3.7035	13.4033	48.3637	59.1959	0	0	2.49637	4.2482	26.236	17.4128	0	9.05711	0	5.75688	0	10.3186	28.3532	14.285	14.0598	53.9617	61.959	70.7301	12.295	42.8727	118.392	0
1700086O06Rik	RIKEN cDNA 1700086O06 gene	Mm.48776	73516		34.4543	20.7239	20.4584	26.0737	59.9846	130.388	31.5117	17.4303	54.4208	35.5787	7.09081	19.5023	42.4232	3.62285	14.199	21.5883	0	51.5929	24.6549	29.6689	24.4518	93.3953	50.1573	63.6571	38.7764	53.9367	213.763	47.014
1700088E04Rik	RIKEN cDNA 1700088E04 gene	Mm.390827	27660		0	3.21827	7.80053	4.25701	18.187	21.3763	0	0	0	4.77923	0	4.87558	0	2.71713	22.0085	6.47649	0	2.57964	1.23275	7.69193	9.78072	2.07545	11.8017	53.0476	19.8611	4.14897	42.7526	0
1700091H14Rik	RIKEN cDNA 1700091H14 gene	Mm.243777	73553		0	0	0	4.34143	10.9674	0	0	0	0	0	0	0	0	0	0	0	0	15.4779	0	4.39539	1.83389	24.9054	8.85129	15.9143	3.78307	1.38299	0	0
1700092C02Rik	RIKEN cDNA 1700092C02 gene	Mm.71129	67357		0	0	0	3.68244	12.5532	0	0	0	0	0	0	0	0	0	0	0	0	10.3186	3.69824	4.39539	0	10.3773	11.8017	28.292	12.295	0	0	0
1700092C10Rik	RIKEN cDNA 1700092C10 gene	Mm.320005	73554		0	0	1.43922	3.26775	1.27759	0	0	0	0	0	0	0	0	0	0	5.75688	0	6.44911	0	9.88963	0	2.07545	1.47522	0	2.8373	0	0	0
1700092E19Rik	RIKEN cDNA 1700092E19 gene	Mm.45473	73576		0	0.464341	2.01958	36.345	59.1731	46.5218	0	0	0	0	0	1.39302	0	4.52856	3.54976	0	38.9956	42.5641	81.3613	17.5816	1.22259	93.3953	54.583	95.4857	12.295	40.1067	62.4845	30.5591
1700092K14Rik	RIKEN cDNA 1700092K14 gene	Mm.54275	73536		3.50129	0	0	10.8161	35.792	199.789	10.5039	0	0	0	0	0	0	0	0	0	0	16.7677	7.39648	27.4712	2.44518	49.8108	26.5539	93.7174	4.72883	4.14897	391.351	8.22745
1700092M07Rik	RIKEN cDNA 1700092M07 gene	Mm.48791	74307		6.74619	12.0167	5.64556	14.2642	13.576	0	0	10.2531	9.98548	16.9928	14.1816	4.87558	7.95436	8.1514	0	6.47649	0	20.6371	39.4479	8.79078	2.44518	8.3018	4.42565	22.9873	14.1865	17.9789	0	0
1700093K21Rik	RIKEN cDNA 1700093K21 gene	Mm.87328	67358		5.74319	0.177009	5.21919	20.6625	70.7547	50.7426	0	9.74045	7.48911	0.531026	0	0	0	4.52856	14.909	1.43922	0	60.6216	7.39648	28.57	6.72425	153.583	87.0377	76.0349	9.45767	27.6598	92.0825	9.4028
1700094D03Rik	RIKEN cDNA 1700094D03 gene	Mm.482512	73545		40.9167	34.7861	14.3749	74.3486	87.0432	133.197	7.22142	26.6581	88.8707	33.9856	1.41816	68.9546	0	31.6999	7.80947	17.9903	5.90843	86.418	167.654	76.9193	34.8438	85.0935	112.116	68.9619	86.0648	82.9795	249.938	16.4549
1700094J05Rik	RIKEN cDNA 1700094J05 gene	Mm.437833	67523		0.166425	1.85736	0	1.17524	9.11568	0	0	0	0.499274	0	0	5.57209	0	0	0	0	0	2.57964	0	3.29654	0	0	29.5043	5.30476	6.62037	4.14897	0	0
1700094M24Rik	RIKEN cDNA 1700094M24 gene	Mm.490579	74304		0	0.23217	0	6.42657	12.7636	16.4433	0	0	0	0	0	0.696511	0	0	0	0	0	5.15929	11.0947	10.9885	4.89036	24.9054	14.7522	17.6825	0.945767	5.53196	32.8866	0
1700095A21Rik	RIKEN cDNA 1700095A21 gene	Mm.444300	67524		4.15779	0	0.179903	16.1219	28.5556	42.7526	12.4734	0	0	0	0	0	0	0	0	0.71961	0	20.6371	40.6806	18.6804	0.611295	18.6791	45.7317	40.6698	14.1865	23.5109	85.5052	0
1700095B10Rik	RIKEN cDNA 1700095B10 gene	Mm.59218	67360		0	0.531026	11.8446	6.49412	13.7588	0	0	0	0	1.59308	0	0	45.9585	0	1.4199	0	0	0	24.6549	6.59309	1.22259	24.9054	10.3265	24.7555	1.89153	6.91496	0	0
1700095J12Rik	RIKEN cDNA 1700095J12 gene	Mm.444294	73563		0	2.78604	1.25932	4.18288	9.43154	0	0	0	0	0	0	8.35813	0	0	0	5.03727	0	5.15929	0	12.0873	3.66777	8.3018	7.37608	21.219	4.72883	5.53196	0	0
1700096J18Rik	RIKEN cDNA 1700096J18 gene	Mm.394490	67927		0	1.81372	0.359805	1.31862	12.8651	37.8196	0	0	0	2.65513	0	2.78604	0	0	0	1.43922	0	0	0	6.59309	0	37.3581	7.37608	7.07301	2.8373	9.68094	75.6392	0
1700096K18Rik	RIKEN cDNA 1700096K18 gene	Mm.105263	73571		20.8864	45.4014	37.2011	41.3612	47.9525	115.002	24.2902	35.3732	2.99564	14.3377	77.2898	44.5767	32.7012	38.9456	41.1772	35.9805	38.9956	29.6659	89.9905	12.0873	36.0664	31.1318	29.5043	68.9619	72.824	37.3408	184.165	45.8386
1700096P03Rik	RIKEN cDNA 1700096P03 gene	NA	73557		0	0	0	6.86464	18.0872	0	0	0	0	0	0	0	0	0	0	0	0	5.15929	23.4222	3.29654	2.44518	37.3581	14.7522	33.5968	4.72883	0	0	0
1700097N02Rik	RIKEN cDNA 1700097N02 gene	Mm.254797	67522		10.0716	5.30152	4.87629	10.5378	11.4509	0	14.4428	11.2784	4.49346	0.531026	2.83632	12.5372	0	4.52856	9.93932	5.03727	0	3.86946	35.7497	8.79078	4.27907	10.3773	2.95043	21.219	4.72883	17.9789	0	0
1700099I09Rik	RIKEN cDNA 1700099I09 gene	Mm.426384	76624		5.41926	2.30111	0.177488	17.023	12.5081	80.4651	0	10.7658	5.49201	6.90333	0	0	0	0	0.709951	0	0	0	77.663	4.39539	3.05648	10.3773	13.2769	31.8286	5.6746	1.38299	131.546	29.3837
1700100I10Rik	RIKEN cDNA 1700100I10 gene	NA	74982		0	0	0.354976	15.9435	17.9251	75.6392	0	0	0	0	0	0	0	0	1.4199	0	0	39.9845	30.8187	7.69193	1.22259	12.4527	22.1282	31.8286	6.62037	16.5959	151.278	0
1700100L14Rik	RIKEN cDNA 1700100L14 gene	Mm.442491	73584		0	1.65452	0.889291	12.9251	20.8521	55.7943	0	0	0	0	4.96356	0	2.65145	0.905711	0	0	0	6.44911	44.3789	13.1862	0.611295	45.6599	33.93	0	9.45767	15.2129	98.6598	12.9288
1700101E01Rik	NA	NA	NA		20.372	21.1586	7.92014	33.9488	82.6889	340.376	38.7331	15.8923	6.49056	0.531026	53.8901	9.05464	0	18.1142	7.80947	5.75688	33.0872	38.6946	54.2409	35.1631	8.55813	103.773	82.6121	148.533	24.5899	53.9367	680.753	0
1700101I11Rik	RIKEN cDNA 1700101I11 gene	Mm.398286	100504641		0.166425	0	1.08561	21.9936	32.7272	63.3154	0	0	0.499274	0	0	0	0	3.62285	0	0.71961	82.718	11.6084	1.23275	13.1862	1.22259	41.509	54.583	60.1206	1.89153	5.53196	101.948	24.6823
1700101O22Rik	RIKEN cDNA 1700101O22 gene	Mm.179463	73575		0	0.696511	0.226428	1.61478	17.1488	37.8196	0	0	0	0	0	2.08953	0	0.905711	0	0	0	2.57964	0	5.49424	0	18.6791	30.9795	22.9873	7.56613	5.53196	75.6392	0
1700102H20Rik	RIKEN cDNA 1700102H20 gene	Mm.431352	68230		1.83067	0	9.7269	4.80954	17.4455	0	0	0	5.49201	0	0	0	18.5602	1.81142	12.7791	5.75688	0	3.86946	2.46549	10.9885	6.72425	35.2827	16.2274	10.6095	8.5119	16.5959	0	0
1700102P08Rik	RIKEN cDNA 1700102P08 gene	Mm.78287	112418		7.9206	38.4712	8.89065	22.2879	45.367	0	13.1299	5.63921	4.99274	19.1169	88.6351	7.66162	0	12.68	10.6493	12.2334	9.45348	15.4779	17.2585	52.7447	16.505	64.339	56.0582	51.2793	30.2645	24.8938	0	0
1700104L18Rik	RIKEN cDNA 1700104L18 gene	Mm.416874	73592		0	0.23217	0.766136	2.84154	26.712	14.799	0	0	0	0	0	0.696511	0	0.905711	0	2.15883	0	5.15929	1.23275	6.59309	1.22259	37.3581	22.1282	58.3523	1.89153	13.8299	29.5979	0
1700105P06Rik	RIKEN cDNA 1700105P06 gene	Mm.414924	654802		8.88603	0	0.992564	1.34699	20.1055	0	0	26.6581	0	0	0	0	0	1.81142	0	2.15883	0	2.57964	0	1.09885	3.05648	20.7545	13.2769	45.9746	9.45767	11.0639	0	0
1700106J16Rik	NA	NA	NA		12.2545	0.23217	2.43798	29.4248	33.7567	50.9742	36.7636	0	0	0	0	0.696511	0	5.43427	0	4.31766	61.4476	5.15929	56.7064	21.977	1.83389	85.0935	29.5043	38.9016	2.8373	12.4469	101.948	0
1700108F19Rik	RIKEN cDNA 1700108F19 gene	Mm.116804	73272		0.998548	5.81578	12.7902	19.9022	35.5591	91.0258	0	0	2.99564	2.1241	0	15.3232	0	5.43427	24.1383	21.5883	5.90843	50.303	6.16373	23.0758	14.0598	45.6599	39.8308	31.8286	21.7526	38.7238	180.876	1.17535
1700108J01Rik	RIKEN cDNA 1700108J01 gene	Mm.443285	68245		1.1962	0	0.905711	23.595	22.7738	186.165	0	3.58859	0	0	0	0	0	3.62285	0	0	0	15.4779	82.594	18.6804	1.22259	43.5845	25.0787	24.7555	6.62037	13.8299	361.753	10.5781
1700109G14Rik	RIKEN cDNA 1700109G14 gene	Mm.193728	67355		0	0	0	11.6239	29.9437	174.78	0	0	0	0	0	0	0	0	0	0	36.6322	9.02875	0	8.79078	3.66777	47.7354	51.6325	40.6698	0	9.68094	319	30.5591
1700109G15Rik	RIKEN cDNA 1700109G15 gene	Mm.47152	78471		0	0	0.179903	1.66427	16.4735	14.799	0	0	0	0	0	0	0	0	0	0.71961	0	2.57964	0	3.29654	2.44518	29.0563	11.8017	31.8286	0	9.68094	29.5979	0
1700109H08Rik	RIKEN cDNA 1700109H08 gene	Mm.389069	77036		22.6017	25.6417	6.86109	64.4066	45.7729	73.5317	3.28246	23.5821	40.9404	11.1515	17.0179	48.7558	0	14.4914	0	12.953	33.0872	38.6946	171.352	59.3378	19.5614	43.5845	39.8308	35.3651	87.9563	22.1279	128.258	18.8056
1700109I08Rik	RIKEN cDNA 1700109I08 gene	Mm.65499	73591		0.832123	0.696511	0	6.40919	36.0232	36.1753	0	0	2.49637	0	0	2.08953	0	0	0	0	0	19.3473	0	12.0873	0.611295	74.7162	41.306	33.5968	2.8373	27.6598	72.3505	0
1700109K24Rik	RIKEN cDNA 1700109K24 gene	Mm.444304	74303		6.58423	14.7891	8.64563	35.7666	44.937	109.658	0	10.7658	8.98693	27.6133	2.12724	14.6267	0	14.4914	4.25971	15.8314	25.9971	41.2743	19.7239	74.7216	17.1163	20.7545	28.0291	83.1079	23.6442	69.1496	6.57732	212.738
1700110C19Rik	RIKEN cDNA 1700110C19 gene	Mm.491052	76634		0	0	0	10.7679	35.6044	0	0	0	0	0	0	0	0	0	0	0	0	18.0575	12.3275	14.285	9.16943	99.6216	22.1282	37.1333	9.45767	9.68094	0	0
1700110I01Rik	RIKEN cDNA 1700110I01 gene	Mm.398741	73549		0	0	0	2.98289	3.36918	77.2835	0	0	0	0	0	0	0	0	0	0	0	2.57964	0	9.88963	2.44518	6.22635	8.85129	1.76825	0	0	154.567	0
1700110I07Rik	RIKEN cDNA 1700110I07 gene	Mm.489049	77001		2.49637	0	1.13214	8.08202	21.9427	38.526	0	0	7.48911	0	0	0	0	4.52856	0	0	0	6.44911	27.1204	4.39539	2.44518	35.2827	29.5043	31.8286	7.56613	5.53196	72.3505	4.7014
1700110K17Rik	RIKEN cDNA 1700110K17 gene	Mm.398307	73558		10.9202	10.7926	16.5599	20.1707	22.4144	38.4131	0	11.7911	20.9695	10.0895	0	22.2884	0	22.6428	22.0085	21.5883	0	32.2455	8.62923	37.3608	22.6179	24.9054	8.85129	42.4381	15.1323	20.7449	59.1959	17.6302
1700111N16Rik	RIKEN cDNA 1700111N16 gene	Mm.410860	74305		0	0	0.452856	7.19163	20.3289	57.5515	0	0	0	0	0	0	0	1.81142	0	0	0	1.28982	24.6549	8.79078	1.22259	26.9809	20.653	42.4381	1.89153	9.68094	115.103	0
1700112E06Rik	NA	NA	NA		2.82922	5.29628	3.00973	31.2515	39.3885	87.1495	0	0	8.48765	2.65513	0	13.2337	0	6.33998	4.25971	1.43922	25.9971	45.1438	38.2152	34.0643	12.8372	41.509	28.0291	99.0222	10.4034	17.9789	174.299	0
1700112H15Rik	RIKEN cDNA 1700112H15 gene	Mm.82792	73590		0.998548	0	0.539708	5.6084	32.0841	33.4975	0	0	2.99564	0	0	0	0	0	0	2.15883	0	12.8982	0	12.0873	3.05648	56.0372	39.8308	47.7428	8.5119	8.29795	0	66.9949
1700112J05Rik	RIKEN cDNA 1700112J05 gene	Mm.319633	68246		0.166425	0	0.452856	6.35944	13.2984	11.5103	0	0	0.499274	0	0	0	0	1.81142	0	0	15.3619	2.57964	6.16373	7.69193	0	22.83	16.2274	17.6825	2.8373	6.91496	23.0206	0
1700112J16Rik	RIKEN cDNA 1700112J16 gene	Mm.384589	76628		8.8698	4.54461	8.48641	31.1877	50.7661	178.893	15.0993	1.02531	10.4847	3.18615	0	10.4477	0	18.1142	0	15.8314	1.18169	50.303	41.9134	41.7562	20.784	56.0372	81.1368	83.1079	14.1865	19.3619	319	38.7865
1700113A16Rik	RIKEN cDNA 1700113A16 gene	Mm.424420	76642		32.5179	57.9851	33.2642	34.5152	61.5466	59.5752	43.3285	30.7593	23.4659	44.0751	97.144	32.736	0	48.0027	42.5971	42.457	8.2718	60.6216	23.4222	47.2505	33.0099	114.15	66.3847	30.0603	68.0952	29.0428	42.7526	76.3977
1700113B09Rik	RIKEN cDNA 1700113B09 gene	Mm.71171	78638		0	0	1.31204	11.4321	23.1408	4.93299	0	0	0	0	0	0	0	4.52856	0	0.71961	0	12.8982	32.0514	10.9885	1.22259	29.0563	11.8017	44.2063	8.5119	22.1279	9.86598	0
1700113H08Rik	RIKEN cDNA 1700113H08 gene	Mm.78423	76640		1.70439	2.74241	1.35857	15.4542	59.0152	143.057	0	4.6139	0.499274	2.65513	0	5.57209	0	5.43427	0	0	0	21.927	16.0257	36.262	3.05648	68.4899	91.4634	99.0222	5.6746	30.4258	286.113	0
1700116B05Rik	RIKEN cDNA 1700116B05 gene	Mm.160109	78639		0	0	0.985319	3.20143	7.69914	10.8097	0	0	0	0	0	0	0	1.81142	2.12985	0	5.90843	3.86946	0	4.39539	1.83389	10.3773	11.8017	7.07301	0.945767	8.29795	9.86598	11.7535
1700119H24Rik	RIKEN cDNA 1700119H24 gene	Mm.420532	76649		0	2.3217	0.537293	14.3298	22.6126	9.86598	0	0	0	0	0	6.96511	0	0	0.709951	1.43922	43.7223	24.5066	0	2.1977	1.22259	33.2072	23.6034	35.3651	5.6746	15.2129	19.732	0
1700120C14Rik	RIKEN cDNA 1700120C14 gene	Mm.475134	73600		0	0.928681	0.679284	8.36735	6.854	8.22165	0	0	0	0	0	2.78604	0	2.71713	0	0	11.8169	6.44911	0	18.6804	4.89036	2.07545	10.3265	8.84126	4.72883	8.29795	16.4433	0
1700120E14Rik	RIKEN cDNA 1700120E14 gene	Mm.444734	73606		15.3364	11.2521	12.9263	62.0822	211.81	303.862	0	22.0442	23.9651	19.1169	0.709081	13.9302	0	25.3599	20.5886	5.75688	85.0813	95.4468	6.16373	95.5998	28.1196	126.602	206.53	337.736	147.54	240.64	568.938	38.7865
1700120G07Rik	RIKEN cDNA 1700120G07 gene	Mm.415339	74314		3.82777	1.77009	1.35237	25.9124	58.9186	26.3093	0	0	11.4833	5.31026	0	0	0	1.81142	0	3.59805	0	15.4779	80.1285	24.1747	9.78072	70.5653	67.8599	76.0349	15.1323	65.0006	52.6186	0
1700120K04Rik	RIKEN cDNA 1700120K04 gene	Mm.347960	68232		6.68821	3.24131	2.65097	6.38015	8.27801	133.327	0	3.58859	16.476	9.02743	0	0.696511	0	2.71713	2.12985	5.75688	0	14.188	0	10.9885	6.72425	8.3018	22.1282	3.53651	1.89153	5.53196	213.763	52.8907
1700121L16Rik	RIKEN cDNA 1700121L16 gene	Mm.439149	76643		1.49782	0	0.179903	2.09251	5.4118	41.9333	0	0	4.49346	0	0	0	0	0	0	0.71961	0	3.86946	0	6.59309	0	2.07545	5.90086	7.07301	0.945767	11.0639	75.6392	8.22745
1700121N20Rik	RIKEN cDNA 1700121N20 gene	Mm.375609	76639		3.75055	0.696511	1.31204	7.80089	35.0361	9.86598	0	10.2531	0.998548	0	0	2.08953	0	4.52856	0	0.71961	0	7.73893	13.5602	16.4827	1.22259	53.9617	26.5539	76.0349	7.56613	11.0639	19.732	0
1700122C19Rik	RIKEN cDNA 1700122C19 gene	Mm.234265	78640		0	0	0.452856	25.8383	41.1244	152.923	0	0	0	0	0	0	0	1.81142	0	0	96.8982	19.3473	0	9.88963	3.05648	41.509	50.1573	76.0349	4.72883	33.1918	305.845	0
1700122O11Rik	RIKEN cDNA 1700122O11 gene	Mm.76918	76651		0.683541	0	0.856771	14.6427	64.0181	59.1959	0	2.05062	0	0	0	0	0	2.71713	0.709951	0	0	10.3186	39.4479	19.7793	3.66777	60.1881	38.3556	120.241	32.1561	69.1496	118.392	0
1700123I01Rik	NA	NA	NA		0.512655	0.995366	1.85175	57.4789	89.5473	123.325	0	1.53797	0	1.59308	0	1.39302	0	4.52856	0	2.87844	68.5377	58.042	115.878	40.6574	4.27907	172.262	85.5625	134.387	26.4815	29.0428	246.649	0
1700123J17Rik	RIKEN cDNA 1700123J17 gene	Mm.76920	76728		12.991	1.64824	1.57638	16.5781	108.296	453.022	33.4811	0	5.49201	4.2482	0	0.696511	0	2.71713	0.709951	2.87844	14.1802	28.3761	17.2585	23.0758	0	139.055	138.67	155.606	29.3188	78.8305	881.361	24.6823
1700123K08Rik	RIKEN cDNA 1700123K08 gene	Mm.73235	76658		8.31557	0	0.40633	14.1077	30.3157	156.342	24.9467	0	0	0	0	0	0	0.905711	0	0.71961	0	16.7677	43.1461	8.79078	1.83389	39.4336	23.6034	63.6571	17.9696	6.91496	276.247	36.4358
1700123L14Rik	nucleoporin 50 pseudogene	Mm.391486	78482		7.22142	2.28959	0	6.47041	43.1822	331.874	21.6643	0	0	4.77923	0	2.08953	0	0	0	0	0	9.02875	0	20.8781	2.44518	53.9617	44.2565	84.8761	21.7526	11.0639	460.412	203.335
1700123M08Rik	RIKEN cDNA 1700123M08 gene	Mm.209078	100503636		7.26331	7.73006	7.21261	14.8044	53.5757	154.732	0	12.3037	9.4862	4.77923	17.0179	1.39302	0	18.1142	4.25971	6.47649	0	19.3473	22.1894	26.3723	6.11295	97.5462	61.959	60.1206	12.295	35.9578	174.299	135.165
1700123O12Rik	RIKEN cDNA 1700123O12 gene	Mm.67392	73624		0	0.940204	0.812661	8.79209	71.4403	42.7526	0	0	0	2.1241	0	0.696511	0	1.81142	0	1.43922	0	20.6371	0	20.8781	2.44518	107.923	69.3351	122.009	12.295	45.6387	85.5052	0
1700123O20Rik	RIKEN cDNA 1700123O20 gene	Mm.197509	58248		236.409	243.18	231.022	262.044	245.66	247.122	244.872	230.695	233.66	217.189	298.523	213.829	121.967	223.711	328.707	249.705	328.508	260.544	253.946	220.868	246.352	211.696	250.787	286.457	198.611	280.747	154.567	339.676
1700123O21Rik	RIKEN cDNA 1700123O21 gene	Mm.434605	68238		0	7.68118	0.452856	5.77144	43.7688	29.4908	0	0	0	1.06205	21.9815	0	0	1.81142	0	0	0	7.73893	12.3275	8.79078	0	72.6408	50.1573	63.6571	4.72883	27.6598	29.5979	29.3837
1700124L16Rik	RIKEN cDNA 1700124L16 gene	Mm.126190	67934		9.37856	2.80909	0.452856	12.7904	10.8797	39.9619	11.1604	0	16.9753	4.2482	0	4.17907	0	1.81142	0	0	24.8154	19.3473	13.5602	4.39539	1.83389	12.4527	16.2274	14.146	1.89153	9.68094	0	79.9238
1700125G02Rik	RIKEN cDNA 1700125G02 gene	Mm.398337	73628		0.218831	0	0	5.59776	19.0908	31.4855	0.656493	0	0	0	0	0	0	0	0	0	0	3.86946	19.7239	4.39539	0	20.7545	36.8804	15.9143	9.45767	12.4469	39.4639	23.507
1700125G22Rik	RIKEN cDNA 1700125G22 gene	Mm.417839	76657		0	2.15622	1.35857	10.9107	33.5956	29.5979	0	0	0	1.59308	0	4.87558	0	5.43427	0	0	16.5436	6.44911	6.16373	24.1747	1.22259	37.3581	32.4547	88.4126	2.8373	6.91496	59.1959	0
1700125H03Rik	RIKEN cDNA 1700125H03 gene	Mm.443247	73609		0	0	2.17123	7.47945	21.6533	0	0	0	0	0	0	0	0	7.24569	0	1.43922	0	18.0575	4.93099	13.1862	1.22259	12.4527	14.7522	40.6698	11.3492	29.0428	0	0
1700125H20Rik	RIKEN cDNA 1700125H20 gene	Mm.48850	73634		0	0.696511	0.632758	9.1321	29.3839	8.22165	0	0	0	0	0	2.08953	0	1.81142	0	0.71961	0	27.0863	1.23275	14.285	3.05648	47.7354	20.653	24.7555	30.2645	23.5109	16.4433	0
1700126H18Rik	RIKEN cDNA 1700126H18 gene	Mm.48851	73639		0	2.47812	0.71961	26.1436	18.5105	0	0	0	0	7.43436	0	0	0	0	0	2.87844	94.5348	23.2168	2.46549	9.88963	0.611295	22.83	13.2769	51.2793	3.78307	1.38299	0	0
1700128A07Rik	RIKEN cDNA 1700128A07 gene	Mm.48862	73631		0	0	1.81142	7.28059	26.8107	0.587675	0	0	0	0	0	0	0	7.24569	0	0	0	23.2168	0	13.1862	0	24.9054	45.7317	44.2063	12.295	6.91496	0	1.17535
1700128F08Rik	U1-snRNP binding protein homolog pseudogene	Mm.491041	76669		0	2.08953	0	20.1611	30.4704	21.3763	0	0	0	0	0	6.2686	0	0	0	0	38.9956	33.5354	19.7239	5.49424	3.05648	20.7545	36.8804	74.2666	6.62037	13.8299	42.7526	0
1700129C05Rik	RIKEN cDNA 1700129C05 gene	Mm.65550	67932		0.67908	6.73294	1.03909	19.632	69.3259	142.831	0	1.53797	0.499274	0	0	20.1988	0	2.71713	0	1.43922	20.0886	25.7964	1.23275	46.1516	4.89036	101.697	63.4343	125.546	43.5053	12.4469	259.804	25.8577
1810006J02Rik	RIKEN cDNA 1810006J02 gene	Mm.402692	69030		0.170885	0.928681	0.717196	8.33201	23.7703	1328.21	0	0.512655	0	0	0	2.78604	0	0	0.709951	2.15883	0	9.02875	0	8.79078	23.8405	56.0372	26.5539	19.4508	8.5119	8.29795	1479.9	1176.53
1810007C17Rik	RIKEN cDNA 1810007C17 gene	Mm.417838	69054		0	0	0	0.561798	2.85158	23.507	0	0	0	0	0	0	0	0	0	0	0	0	0	2.1977	0.611295	2.07545	4.42565	3.53651	2.8373	1.38299	0	47.014
1810007D17Rik	RIKEN cDNA 1810007D17 gene	Mm.396318	69055		0	0	0.226428	4.07429	12.4575	93.7268	0	0	0	0	0	0	0	0.905711	0	0	0	5.15929	7.39648	6.59309	1.22259	16.6036	7.37608	14.146	7.56613	16.5959	187.454	0
1810008I18Rik	RIKEN cDNA 1810008I18 gene	Mm.383527	100503969		0	8.36059	51.3804	83.6634	47.1714	98.6598	0	0	0	11.1515	0	13.9302	44.1909	43.4741	64.6056	53.2512	25.9971	88.9977	98.6197	60.4366	144.266	64.339	33.93	63.6571	43.5053	30.4258	197.32	0
1810009A15Rik	RIKEN cDNA 1810009A15 gene	Mm.27503	66276		8.74329	0.409179	0.179903	1.67772	4.43827	0	0	10.2531	15.9768	0.531026	0	0.696511	0	0	0	0.71961	0	3.86946	0	3.29654	1.22259	8.3018	1.47522	3.53651	4.72883	4.14897	0	0
1810009J06Rik	RIKEN cDNA 1810009J06 gene	Mm.425319	73626		0	0	0	12.3384	5.87989	0	0	0	0	0	0	0	0	0	0	0	0	10.3186	48.0771	3.29654	0	4.1509	11.8017	10.6095	2.8373	0	0	0
1810010D01Rik	NA	NA	NA		0	0	44.8852	72.2271	36.7347	21.1505	0	0	0	0	0	0	63.6349	15.3971	70.2852	30.2236	119.35	68.3605	0	45.0528	128.372	66.4144	20.653	61.8889	5.6746	29.0428	16.4433	25.8577
1810010H24Rik	RIKEN cDNA 1810010H24 gene	Mm.40679	69066		0	14.4204	6.21594	18.2768	27.0994	4.93299	0	0	0	5.31026	19.1452	18.8058	0	5.43427	0	19.4295	0	30.9557	8.62923	28.57	23.2292	16.6036	53.1078	30.0603	27.4272	8.29795	9.86598	0
1810011H11Rik	NA	NA	NA		4.52023	1.16085	3.90473	24.1622	93.1253	106.881	0	3.07593	10.4847	0	0	3.48255	0	0	15.6189	0	29.5421	37.4048	27.1204	23.0758	3.66777	130.753	82.6121	192.74	38.7764	20.7449	213.763	0
1810011O10Rik	NA	NA	NA		447.192	772.551	299.175	273.734	788.863	499.836	392.583	396.795	552.197	615.459	977.822	724.371	170.577	410.287	275.461	340.376	368.686	317.296	178.748	280.206	223.734	533.391	817.269	990.222	627.043	976.392	447.258	552.414
1810012K16Rik	RIKEN cDNA 1810012K16 gene	Mm.46108	69108		10.9979	5.90551	2.20536	16.3316	35.1013	28.7961	10.5039	19.9936	2.49637	7.96538	0	9.75115	0	0.905711	0	7.91572	37.8139	20.6371	0	16.4827	6.72425	18.6791	30.9795	84.8761	16.078	24.8938	0	57.5921
1810013A23Rik	RIKEN cDNA 1810013A23 gene	Mm.486938	69050		13.1138	10.6847	8.9544	18.2811	48.5062	29.3779	17.7253	5.63921	15.9768	22.3031	0	9.75115	0	7.24569	15.6189	12.953	0	18.0575	46.8444	19.7793	6.72425	53.9617	30.9795	109.632	18.9153	29.0428	16.4433	42.3126
1810013L24Rik	RIKEN cDNA 1810013L24 gene	Mm.390868	69053		447.911	548.905	536.424	804.709	739.06	762.101	399.148	438.32	506.264	650.506	325.468	670.74	370.319	625.847	558.732	590.8	1018.61	705.532	867.854	804.357	627.189	722.257	895.456	648.949	825.654	602.984	654.443	869.759
1810014B01Rik	RIKEN cDNA 1810014B01 gene	Mm.392261	66263		55.9201	27.8151	21.0475	33.9135	38.4677	116.771	6.56493	73.8224	87.3729	45.1372	0	38.3081	0	28.9828	14.909	40.2982	7.09011	42.5641	49.3099	46.1516	24.4518	60.1881	32.4547	35.3651	28.373	35.9578	167.722	65.8196
1810018F18Rik	RIKEN cDNA 1810018F18 gene	Mm.491059	69166		2.22151	0	2.21775	8.74994	19.7576	34.5309	0	6.66452	0	0	0	0	0	8.1514	0	0.71961	0	15.4779	6.16373	15.3839	6.72425	41.509	25.0787	8.84126	12.295	11.0639	69.0619	0
1810019D21Rik	RIKEN cDNA 1810019D21 gene	Mm.393274	69771		236.365	303.53	114.618	169.228	355.088	151.307	198.917	245.562	264.615	376.497	228.324	305.768	174.112	114.12	22.7184	147.52	168.981	179.285	70.2666	312.073	115.535	386.034	324.547	371.333	300.754	392.77	220.34	82.2745
1810020O05Rik	Riken cDNA 1810020O05 gene	Mm.480195	613264		0	2.55387	0.226428	29.3148	51.9682	70.7062	0	0	0	0	0	7.66162	0	0.905711	0	0	51.9941	67.0707	3.69824	21.977	1.83389	68.4899	75.236	86.6444	17.0238	12.4469	141.412	0
1810021B22Rik	RIKEN cDNA 1810021B22 gene	Mm.276391	69120		16.2377	14.6201	14.1239	49.7315	58.0027	106.769	1.31299	17.9429	29.4572	20.179	0	23.6814	6.18672	21.7371	15.6189	12.953	14.1802	42.5641	147.93	21.977	22.0066	45.6599	64.9095	93.7174	35.9391	49.7877	200.608	12.9288
1810022K09Rik	NA	NA	NA		112.406	151.048	66.1692	121.909	410.097	272.886	56.4584	102.018	178.74	124.26	164.507	164.377	4.41909	83.3254	59.6359	117.297	81.5363	121.243	141.766	132.961	132.04	93.3953	123.918	762.117	208.069	862.987	417.66	128.113
1810024B03Rik	RIKEN cDNA 1810024B03 gene	Mm.120738	329509		8.67439	6.61076	7.67995	54.3665	56.7273	228.093	13.7863	9.74045	2.49637	6.37231	12.7635	0.696511	0	19.9256	0	10.7942	153.619	38.6946	40.6806	29.6689	9.16943	41.509	60.4838	88.4126	22.6984	70.5326	453.835	2.3507
1810026B05Rik	RIKEN cDNA 1810026B05 gene	Mm.34539	69170		203.39	211.15	161.556	275.208	462.58	593.716	137.863	210.189	262.119	210.286	178.688	244.475	154.668	180.237	125.661	185.66	356.869	238.617	194.774	335.149	250.631	361.128	351.101	581.755	389.656	629.261	532.763	654.67
1810026J23Rik	NA	NA	NA		473.9	516.344	572.561	496.685	333.298	526.452	448.385	487.023	486.293	418.448	794.17	336.415	559.456	611.355	655.285	464.149	512.851	494.002	533.779	503.272	439.521	427.543	389.457	330.663	301.7	217.13	295.979	756.925
1810030O07Rik	RIKEN cDNA 1810030O07 gene	Mm.15974	69155		505.72	380.967	377.961	359.276	294.798	193.163	602.66	471.643	442.856	385.525	368.722	388.653	382.693	388.55	361.365	379.235	466.766	308.267	258.877	405.475	356.996	313.393	256.687	252.86	371.686	279.364	184.165	202.16
1810032O08Rik	RIKEN cDNA 1810032O08 gene	Mm.432051	66293		181.825	128.684	51.1005	94.2097	118.767	169.994	233.711	123.037	188.725	95.0536	227.615	63.3825	17.6763	60.6827	44.7269	81.316	50.8125	94.157	124.507	115.379	86.1926	132.829	135.72	148.533	99.3055	77.4475	223.629	116.36
1810034E14Rik	RIKEN cDNA 1810034E14 gene	Mm.443331	66503		60.0696	87.2843	42.7621	59.9086	169.406	30.7791	64.3363	58.9554	56.9172	127.977	47.5084	86.3674	0	58.8712	58.926	53.2512	10.6352	65.7809	89.9905	93.4021	39.7342	161.885	191.778	217.495	136.19	139.682	42.7526	18.8056
1810037I17Rik	RIKEN cDNA 1810037I17 gene	Mm.24219	67704		167.561	259.171	258.073	279.589	382.275	442.059	147.711	171.74	183.233	179.487	259.523	338.504	242.166	227.334	207.306	355.488	179.616	299.239	221.894	306.579	390.618	336.223	376.18	410.235	292.242	496.494	305.845	578.272
1810041H14Rik	RIKEN cDNA 1810041H14 gene	Mm.188743	78312		1.49782	6.62507	0.766136	4.86682	24.0703	26.3093	0	0	4.49346	3.71718	7.79989	8.35813	0	0.905711	0	2.15883	0	2.57964	1.23275	13.1862	7.33554	60.1881	19.1778	24.7555	3.78307	12.4469	52.6186	0
1810041L15Rik	NA	NA	NA		4.49346	3.22979	16.1166	68.6057	141.561	396.02	0	0	13.4804	6.90333	0	2.78604	0	19.0199	44.7269	0.71961	158.346	42.5641	87.525	41.7562	12.8372	278.11	129.819	199.813	37.8307	62.2346	539.34	252.7
1810043G02Rik	NA	NA	NA		137.499	167.662	385.286	276.551	162.204	979.274	72.2142	144.569	195.715	158.246	155.289	189.451	167.041	429.307	479.927	464.868	145.347	388.236	167.654	326.358	355.162	145.282	172.6	199.813	170.238	123.086	1410.84	547.713
1810043H04Rik	NA	NA	NA		228.078	308.441	223.06	174.834	317.34	113.459	136.55	343.479	204.203	246.396	422.612	256.316	339.386	125.894	194.527	232.434	200.886	157.358	144.231	162.629	209.063	228.3	227.183	447.368	282.784	401.067	226.918	0
1810044D09Rik	RIKEN cDNA 1810044D09 gene	Mm.229265	69798		12.5041	15.9835	9.43793	22.8916	48.3654	73.5375	7.22142	12.8164	17.4746	36.1097	0	11.8407	0	19.9256	12.0692	5.75688	11.8169	18.0575	46.8444	28.57	9.16943	58.1126	45.7317	65.4254	25.5357	47.0217	111.814	35.2605
1810046K07Rik	RIKEN cDNA 1810046K07 gene	Mm.75315	69809		4.01203	3.80446	30.9118	919.088	62.3186	126.761	0	2.05062	9.98548	5.84128	0	5.57209	1.76763	38.9456	39.7573	43.1766	1325.85	532.696	781.561	1326.31	629.023	85.0935	56.0582	113.168	22.6984	34.5748	167.722	85.8005
1810053B23Rik	RIKEN cDNA 1810053B23 gene	Mm.81192	69857		1.9971	0.177009	2.80399	42.7932	100.198	55.6756	0	0	5.99129	0.531026	0	0	0	9.05711	0	2.15883	81.5363	14.188	69.0338	46.1516	3.05648	178.489	103.265	122.009	34.9934	62.2346	101.948	9.4028
1810055G02Rik	RIKEN cDNA 1810055G02 gene	Mm.23780	72056		138.656	387.081	2406.09	1771.1	225.459	132.496	144.428	112.272	159.268	316.491	386.449	458.304	2274.95	2814.95	2525.3	2009.15	1887.15	2182.38	1482.99	1442.79	1860.17	338.298	146.046	166.216	204.286	272.449	236.784	28.2084
1810058I24Rik	RIKEN cDNA 1810058I24 gene	Mm.228046	67705		121.301	147.268	142.183	164.271	125.94	146.476	110.947	127.139	125.817	167.273	163.089	111.442	74.2407	131.328	229.314	133.848	134.712	148.329	199.705	125.269	213.342	136.98	138.67	84.8761	144.702	124.469	256.515	36.4358
1810062G17Rik	RIKEN cDNA 1810062G17 gene	Mm.55317	72282		4.70895	5.1102	29.7914	17.522	31.6203	0	0	5.63921	8.48765	11.1515	0	4.17907	61.8672	13.5857	13.4891	30.2236	0	11.6084	27.1204	16.4827	32.3986	22.83	39.8308	26.5238	27.4272	41.4897	0	0
1810062O18Rik	RIKEN cDNA 1810062O18 gene	Mm.437061	75602		0	2.30111	0.226428	3.81847	6.46997	13.1546	0	0	0	6.90333	0	0	0	0.905711	0	0	0	0	17.2585	0	1.83389	4.1509	14.7522	10.6095	2.8373	0	26.3093	0
1810063I02Rik	RIKEN cDNA 1810063I02 gene	Mm.57859	69854		0	0.177009	1.89827	1.60133	7.31528	0	0	0	0	0.531026	0	0	0	5.43427	0	2.15883	0	1.28982	0	5.49424	1.22259	4.1509	11.8017	14.146	0.945767	5.53196	0	0
1810064F22Rik	RIKEN cDNA 1810064F22 gene	Mm.488068	69862		13.0797	13.4949	5.56145	12.2831	27.2542	108.312	20.3513	15.8923	2.99564	24.4272	2.12724	13.9302	0	17.2085	0	5.03727	24.8154	12.8982	0	12.0873	11.6146	6.22635	36.8804	54.8158	21.7526	16.5959	157.856	58.7675
1810065E05Rik	RIKEN cDNA 1810065E05 gene	Mm.45641	69864		548.561	2560.78	63.0751	83.5035	3759.54	3800.79	601.347	606.471	437.863	1837.88	2594.53	3249.92	27.3983	38.0399	70.2852	116.577	34.2689	50.303	178.748	69.2274	84.97	4354.3	5250.29	3159.87	2813.66	3219.6	496.588	7104.99
2010001A14Rik	RIKEN cDNA 2010001A14 gene	Mm.28485	76516		41.8339	45.8685	23.8095	53.4333	84.3997	13.1604	17.0688	79.9742	28.4586	49.3854	65.2354	22.9849	9.72199	16.3028	43.307	25.906	66.1744	24.5066	92.456	62.6343	21.3953	107.923	104.74	74.2666	54.8545	80.2135	9.86598	16.4549
2010001E11Rik	NA	NA	NA		6.9346	14.9853	1.62049	27.4608	114.478	237.258	11.8169	0	8.98693	30.7995	12.7635	1.39302	0	3.62285	1.4199	1.43922	0	25.7964	80.1285	30.7677	0.611295	186.791	123.918	171.521	47.2883	42.8727	460.412	14.1042
2010003K11Rik	RIKEN cDNA 2010003K11 gene	Mm.282978	69861		6.67037	40.5778	1.25932	15.0444	213.9	304.323	0	1.53797	18.4731	48.3233	15.5998	57.8104	0	0	0	5.03727	0	41.2743	0	29.6689	4.27907	340.374	206.53	321.822	101.197	99.5754	263.093	345.553
2010005H15Rik	NA	NA	NA		0	0.885043	0.539708	39.7215	100.439	100.576	0	0	0	2.65513	0	0	0	0	0	2.15883	95.7165	69.6504	2.46549	25.2735	5.50166	168.112	98.8394	139.692	41.6137	53.9367	95.3711	105.781
2010009K17Rik	RIKEN cDNA 2010009K17 gene	Mm.443395	72340		8.90525	5.82347	2.1185	11.4793	30.8044	6.57732	0	9.74045	16.9753	2.65513	10.6362	4.17907	0	2.71713	0	5.75688	0	24.5066	17.2585	13.1862	2.44518	31.1318	28.0291	56.5841	18.9153	19.3619	13.1546	0
2010010A06Rik	RIKEN cDNA 2010010A06 gene	Mm.250517	100503117		0.665698	0.354017	1.77488	13.2097	81.2845	0	0	0	1.9971	1.06205	0	0	0	0	7.09951	0	5.90843	24.5066	23.4222	10.9885	1.22259	130.753	91.4634	90.1809	35.9391	58.0856	0	0
2010012O05Rik	NA	NA	NA		108.086	65.3614	99.3863	93.3947	157.24	152.772	108.321	86.1261	129.811	60.0059	53.8901	82.1883	9.72199	88.7597	180.328	118.736	8.2718	105.765	160.257	91.2044	101.475	172.262	131.294	178.594	120.112	183.938	65.7732	239.771
2010016I18Rik	RIKEN cDNA 2010016I18 gene	Mm.14816	69206		29.5575	45.1127	57.3719	25.0866	120.597	18.2121	15.7558	19.9936	52.923	69.5643	17.0179	48.7558	138.759	23.5485	34.0777	33.1021	0	37.4048	7.39648	43.9539	36.6777	118.301	88.5129	136.155	110.655	149.363	16.4433	19.9809
2010106C02Rik	RIKEN cDNA 2010106C02 gene	Mm.443401	72104		1.49782	8.19546	17.8344	13.9954	78.9862	78.8207	0	0	4.49346	19.6479	3.5454	1.39302	44.1909	23.5485	0	3.59805	0	29.6659	1.23275	32.9654	6.11295	116.225	50.1573	127.314	29.3188	71.9155	128.258	29.3837
2010106E10Rik	RIKEN cDNA 2010106E10 gene	Mm.45323	67715		0	0.464341	0	1.18654	27.1614	14.799	0	0	0	0	0	1.39302	0	0	0	0	0	1.28982	0	2.1977	2.44518	33.2072	19.1778	26.5238	44.451	12.4469	29.5979	0
2010107E04Rik	NA	NA	NA		4592.45	4892.54	3568.58	2839.77	12439.9	5856.56	3805.03	5176.28	4796.02	5195.02	4220.45	5262.14	2487.06	3040.47	3973.6	4773.18	1813.89	3069.78	1875.01	2729.54	4710.64	4040.9	4851.98	18991	5404.11	28911.4	6909.47	4803.65
2010107G12Rik	NA	NA	NA		276.234	215.646	73.5345	87.2041	189.322	236.231	350.567	280.423	197.712	178.956	270.869	197.113	73.3568	44.3799	98.6832	77.7179	21.2703	88.9977	183.679	84.6113	57.4617	211.696	172.6	208.654	186.316	167.342	374.907	97.554
2010107G23Rik	NA	NA	NA		103.635	88.7716	57.7535	75.0567	153.073	97.6031	87.97	105.607	117.329	115.233	75.1625	75.9197	0	66.1169	97.9733	66.9238	0	94.157	83.8268	109.885	87.4152	132.829	184.402	189.203	104.034	154.895	194.031	1.17535
2010109A12Rik	RIKEN cDNA 2010109A12 gene	Mm.175502	75610		0.665698	1.77009	2.64855	6.84242	17.9158	27.9536	0	0	1.9971	5.31026	0	0	0	2.71713	2.83981	5.03727	0	20.6371	1.23275	4.39539	7.94684	24.9054	11.8017	26.5238	2.8373	23.5109	55.9072	0
2010109I03Rik	NA	NA	NA		2.97389	11.103	2.4173	8.26091	669.643	157.974	3.28246	5.63921	0	13.8067	0	19.5023	0	1.81142	4.25971	3.59805	0	15.4779	6.16373	15.3839	4.27907	869.614	677.124	838.152	488.961	474.366	312.423	3.52605
2010111I01Rik	NA	NA	NA		770.737	758.803	350.835	675.898	940.462	1154.45	745.119	779.236	787.854	940.446	631.791	704.173	373.855	379.493	198.076	451.915	647.563	589.448	638.563	992.26	511.654	886.217	842.348	956.625	1000.62	1016.5	611.691	1697.2
2010204K13Rik	RIKEN cDNA 2010204K13 gene	Mm.45111	68355		27.0185	4.22306	13.5932	13.9618	46.5203	266.072	16.4123	28.196	36.447	4.2482	3.5454	4.87558	0	7.24569	26.9782	20.1491	0	30.9557	0	18.6804	20.1727	29.0563	39.8308	74.2666	18.9153	70.5326	411.082	121.061
2010300C02Rik	RIKEN cDNA 2010300C02 gene	Mm.142607	72097		1470.29	1383.25	1476.56	1415.44	1494.17	1819.63	1496.15	1471.32	1443.4	1261.19	1540.12	1348.45	1503.37	1558.73	1409.25	1434.9	2020.68	1087.32	1316.57	1273.56	1379.08	1413.38	1366.05	1358.02	2015.43	1317.99	1460.16	2179.1
2010308F09Rik	RIKEN cDNA 2010308F09 gene	Mm.75434	72122		0.166425	1.62519	0.226428	5.01291	18.3092	3.28866	0	0	0.499274	0	0	4.87558	0	0.905711	0	0	0	2.57964	14.793	7.69193	0	20.7545	13.2769	49.5111	6.62037	1.38299	6.57732	0
2010310C07Rik	RIKEN cDNA 2010310C07 gene	Mm.105385	72131		0	5.61818	1.69527	6.91752	31.7527	46.0412	0	0	0	8.49641	0	8.35813	0	1.81142	4.96966	0	0	9.02875	3.69824	17.5816	4.27907	26.9809	33.93	68.9619	12.295	16.5959	92.0825	0
2010315B03Rik	RIKEN cDNA 2010315B03 gene	Mm.458553	630836		331.473	418.812	388.404	404.184	533.766	504.697	243.559	399.871	350.989	354.725	416.939	484.772	502.892	299.79	342.197	408.739	291.876	451.438	335.307	507.668	434.631	303.016	457.317	544.622	505.039	858.838	328.866	680.527
2010320M18Rik	RIKEN cDNA 2010320M18 gene	Mm.271208	72093		93.3329	77.2901	145.205	134.42	91.7632	72.284	116.856	52.8035	110.34	68.5023	60.9809	102.387	140.527	121.365	148.38	170.548	142.984	147.04	92.456	98.8963	190.724	99.6216	45.7317	97.2539	91.7394	124.469	0	144.568
2200002D01Rik	RIKEN cDNA 2200002D01 gene	Mm.441142	72275		1545.57	3804.15	488.845	516.455	13117.3	3394.37	1492.21	1532.84	1611.66	3537.16	3487.26	4388.02	706.17	326.056	430.94	492.214	544.757	452.727	350.1	636.233	598.458	5601.64	8221.38	22044.8	7727.86	21990.9	2769.05	4019.7
2200002J24Rik	RIKEN cDNA 2200002J24 gene	Mm.307035	69147		3.99419	1.29422	1.26552	12.3752	56.2889	172.773	0	0	11.9826	3.18615	0	0.696511	0	3.62285	0	1.43922	0	29.6659	9.86197	18.6804	3.66777	95.4707	35.4052	100.79	17.9696	31.8088	342.021	3.52605
2210010C04Rik	RIKEN cDNA 2210010C04 gene	Mm.153729	67373		0	0.464341	2.21775	17.575	60.9681	103.593	0	0	0	0	0	1.39302	0	8.1514	0	0.71961	0	32.2455	19.7239	28.57	7.33554	105.848	72.2856	77.8031	19.8611	29.0428	207.186	0
2210011C24Rik	RIKEN cDNA 2210011C24 gene	Mm.41017	70134		1.83067	8.69156	56.4637	49.5887	99.1425	87.1495	0	0	5.49201	7.96538	0	18.1093	10.6058	72.4569	83.0643	59.7277	67.3561	67.0707	30.8187	52.7447	29.9535	141.131	78.1864	201.581	23.6442	51.1707	174.299	0
2210013O21Rik	NA	NA	NA		92.0631	68.4907	64.6624	55.9396	64.1066	57.5921	137.207	83.5628	55.4194	38.7649	92.1805	74.5267	59.2158	56.1541	100.103	43.1766	2.36337	64.4911	30.8187	104.391	77.6345	39.4336	66.3847	104.327	63.3664	47.0217	0	115.184
2210015D19Rik	NA	NA	NA		253.872	268.654	161.987	163.958	272.774	199.242	425.407	141.493	194.717	303.216	346.031	156.715	181.183	121.365	159.739	185.66	37.8139	180.575	197.239	199.99	204.173	193.017	317.171	282.92	240.225	330.535	276.247	122.236
2210016F16Rik	RIKEN cDNA 2210016F16 gene	Mm.296610	70153		505.767	984.254	593.917	525.38	720.4	570.322	428.033	549.054	540.214	868.227	1211.11	873.425	521.452	525.313	703.562	625.342	626.293	555.913	426.53	458.22	559.946	751.313	830.546	544.622	819.98	655.538	545.918	594.727
2210016L21Rik	RIKEN cDNA 2210016L21 gene	Mm.292672	72357		626.971	585.424	579.52	713.461	488.577	1033.93	589.53	717.718	573.666	581.473	655.9	518.901	854.651	489.99	437.33	536.11	673.561	686.185	615.141	819.74	772.677	489.806	445.515	433.222	467.209	607.133	1068.81	999.047
2210018M11Rik	NA	NA	NA		467.447	603.862	438.042	539.123	557.58	650.524	309.208	524.959	568.174	502.35	774.316	534.92	324.361	552.484	350.006	525.316	348.597	651.36	511.59	640.628	543.441	583.202	501.573	615.352	396.276	691.496	424.237	876.811
2210019I11Rik	NA	NA	NA		0	2.78604	2.1664	41.9237	52.1914	85.5052	0	0	0	0	0	8.35813	0	7.24569	1.4199	0	93.3531	46.4336	49.3099	13.1862	7.33554	68.4899	45.7317	84.8761	21.7526	40.1067	171.01	0
2210039B01Rik	RIKEN cDNA 2210039B01 gene	Mm.369885	73644		93.5834	110.457	15.8686	33.2371	225.372	97.6437	61.7103	90.2274	128.813	106.736	59.5628	165.073	0	21.7371	0	41.7374	10.6352	61.9114	7.39648	53.8435	32.3986	145.282	118.017	334.2	207.123	322.237	78.9278	116.36
2210404E10Rik	RIKEN cDNA 2210404E10 gene	Mm.383489	72305		0	0	0	22.6107	25.1179	131.546	0	0	0	0	0	0	0	0	0	0	72.0828	19.3473	1.23275	19.7793	0.611295	22.83	29.5043	51.2793	12.295	9.68094	263.093	0
2210404O09Rik	NA	NA	NA		130.318	93.2142	112.306	114.569	172.873	99.0159	168.719	97.9172	124.319	79.6538	83.6715	116.317	26.5145	158.499	150.51	113.698	121.714	156.068	40.6806	118.676	135.707	80.9426	123.918	180.362	190.099	289.045	187.454	10.5781
2210406O10Rik	RIKEN cDNA 2210406O10 gene	Mm.165495	76710		19.3116	8.52607	8.95955	26.9518	49.4757	212.119	24.9467	20.5062	12.4818	9.55846	0	16.0198	0	14.4914	17.7488	3.59805	68.5377	32.2455	2.46549	24.1747	7.33554	60.1881	63.4343	51.2793	40.668	31.8088	424.237	0
2210407C18Rik	RIKEN cDNA 2210407C18 gene	Mm.58038	78354		177.338	67.459	260.376	263.044	231.739	113.357	82.0616	195.322	254.63	58.9438	75.8716	67.5616	252.772	60.6827	490.576	237.471	509.306	131.562	230.524	70.3263	373.501	392.26	191.778	279.384	64.3121	230.96	180.876	45.8386
2210408F21Rik	RIKEN cDNA 2210408F21 gene	Mm.441297	73652		0	0.23217	5.44175	24.2579	70.079	91.9986	0	0	0	0	0	0.696511	5.3029	13.5857	0	2.87844	23.6337	58.042	4.93099	28.57	6.11295	97.5462	61.959	130.851	22.6984	37.3408	88.7938	95.2033
2210408I21Rik	RIKEN cDNA 2210408I21 gene	Mm.81475	72371		65.042	52.3868	76.9665	152.419	145.055	114.408	57.7714	59.468	77.8867	57.3508	51.0538	48.7558	68.0539	97.8168	88.7439	53.2512	131.167	168.967	172.585	187.903	101.475	134.904	140.145	282.92	71.8783	95.4264	200.608	28.2084
2210409D07Rik	RIKEN cDNA 2210409D07 gene	Mm.490532	70157		0	1.85736	0	7.39998	7.57746	0	0	0	0	0	0	5.57209	0	0	0	0	0	0	25.8877	9.88963	1.22259	4.1509	16.2274	3.53651	5.6746	8.29795	0	0
2210409E12Rik	transcription elongation factor B (SIII), polypeptide 2 pseudogene	Mm.288885	72381		0	0	0	1.45252	8.89806	0	0	0	0	0	0	0	0	0	0	0	0	0	6.16373	1.09885	0	16.6036	4.42565	14.146	3.78307	5.53196	0	0
2210414B05Rik	RIKEN cDNA 2210414B05 gene	Mm.417835	70143		0	0	2.20954	10.7333	24.1849	113.459	0	0	0	0	0	0	8.83817	0	0	0	0	25.7964	2.46549	18.6804	6.72425	22.83	16.2274	53.0476	9.45767	19.3619	226.918	0
2210416O15Rik	RIKEN cDNA 2210416O15 gene	Mm.386799	70393		0.832123	3.29648	2.1247	15.5407	28.9537	222.002	0	0	2.49637	8.49641	0	1.39302	0	6.33998	0	2.15883	0	21.927	35.7497	17.5816	2.44518	47.7354	29.5043	53.0476	7.56613	6.91496	394.639	49.3647
2210417A02Rik	RIKEN cDNA 2210417A02 gene	Mm.417834	70138		9.1045	4.52401	10.2557	21.1358	45.8014	0	22.3208	0	4.99274	10.0895	0	3.48255	0	1.81142	26.9782	12.2334	33.0872	3.86946	48.0771	12.0873	8.55813	60.1881	36.8804	42.4381	57.6918	31.8088	0	0
2210420H20Rik	RIKEN cDNA 2210420H20 gene	Mm.396392	76961		1.16497	0.928681	3.02317	17.4572	48.8055	209.067	0	0	3.49492	0	0	2.78604	0	9.96282	2.12985	0	23.6337	25.7964	0	32.9654	4.89036	83.018	42.7812	104.327	2.8373	11.0639	411.082	7.0521
2300002M23Rik	RIKEN cDNA 2300002M23 gene	Mm.265291	69542		0	0.354017	0	13.8123	22.4979	0	0	0	0	1.06205	0	0	0	0	0	0	0	41.2743	7.39648	19.7793	0.611295	26.9809	28.0291	40.6698	8.5119	8.29795	0	0
2300003K06Rik	RIKEN cDNA 2300003K06 gene	Mm.476649	100502865		0.332849	0	0.883817	2.09251	11.3715	18.0876	0	0	0.998548	0	0	0	3.53527	0	0	0	0	3.86946	0	6.59309	0	33.2072	10.3265	12.3778	0.945767	0	36.1753	0
2300005B03Rik	NA	NA	NA		0	1.41816	0	11.0962	8.07373	34.6496	0	0	0	0	4.25448	0	0	0	0	0	37.8139	3.86946	0	13.1862	0.611295	4.1509	14.7522	17.6825	3.78307	0	65.7732	3.52605
2300009A05Rik	RIKEN cDNA 2300009A05 gene	Mm.113942	69478		97.103	65.3733	73.1158	63.9865	76.1147	87.743	99.7869	107.145	84.3773	86.0261	41.8358	68.2581	60.9834	51.6255	109.333	70.5218	0	100.606	82.594	56.0412	80.6909	37.3581	75.236	61.8889	92.6851	113.405	157.856	17.6302
2310001H17Rik	RIKEN cDNA 2310001H17 gene	Mm.261738	76432		50.8826	45.6842	27.5083	41.5888	125.106	80.3928	50.5499	47.677	54.4208	66.3782	18.4361	52.2383	12.3734	28.9828	29.818	38.859	0	60.6216	1.23275	97.7974	48.2923	105.848	172.6	175.057	94.5767	77.4475	3.28866	157.497
2310001K24Rik	RIKEN cDNA 2310001K24 gene	Mm.395343	69517		0	0.940204	0	4.84636	11.184	0	0	0	0	2.1241	0	0.696511	0	0	0	0	0	1.28982	11.0947	8.79078	3.05648	18.6791	11.8017	21.219	2.8373	1.38299	0	0
2310002D06Rik	RIKEN cDNA 2310002D06 gene	Mm.390530	69522		0	1.33786	0	5.18825	8.53465	0	0	0	0	0.531026	0	3.48255	0	0	0	0	7.09011	7.73893	0	9.88963	1.22259	10.3773	14.7522	12.3778	3.78307	1.38299	0	0
2310002F09Rik	RIKEN cDNA 2310002F09 gene	Mm.226595	100504720		0.218831	14.169	2.17123	25.5631	43.5688	37.8196	0.656493	0	0	0	40.4176	2.08953	0	7.24569	0	1.43922	0	64.4911	33.2842	26.3723	3.66777	47.7354	54.583	56.5841	34.0476	24.8938	75.6392	0
2310002L09Rik	RIKEN cDNA 2310002L09 gene	Mm.158769	71886		0	0.708034	0	6.18163	23.0998	29.5979	0	0	0	2.1241	0	0	0	0	0	0	0	20.6371	1.23275	6.59309	2.44518	24.9054	41.306	19.4508	13.2407	16.5959	59.1959	0
2310003N18Rik	RIKEN cDNA 2310003N18 gene	NA	71873		0	0	0	4.90421	9.39988	36.1753	0	0	0	0	0	0	0	0	0	0	0	0	23.4222	1.09885	0	22.83	2.95043	21.219	0	0	72.3505	0
2310005A03Rik	RIKEN cDNA 2310005A03 gene	Mm.410858	100504268		0	0	8.18754	26.0205	74.8606	100.304	0	0	0	0	0	0	0	3.62285	27.6881	1.43922	0	43.8539	55.4736	25.2735	5.50166	85.0935	107.691	137.924	10.4034	33.1918	200.608	0
2310005E17Rik	RIKEN cDNA 2310005E17 gene	Mm.410857	70090		2.66279	0.177009	2.58271	13.962	38.493	0	0	0	7.98838	0.531026	0	0	0	1.81142	8.51942	0	0	20.6371	22.1894	26.3723	0.611295	56.0372	51.6325	54.8158	18.9153	11.0639	0	0
2310007B03Rik	NA	NA	NA		41.4656	56.5896	11.4107	34.7071	166.42	477.247	27.5727	36.9112	59.9129	61.0679	41.8358	66.8651	0	16.3028	12.0692	17.2707	0	60.6216	59.1718	38.4597	15.2824	199.243	185.877	215.727	139.973	91.2774	845.186	109.308
2310008N11Rik	RIKEN cDNA 2310008N11 gene	Mm.490534	72316		0	1.2827	2.26428	14.2791	39.4644	128.258	0	0	0	1.06205	0	2.78604	0	9.05711	0	0	42.5407	10.3186	9.86197	4.39539	4.27907	45.6599	48.6821	65.4254	8.5119	29.0428	256.515	0
2310009A05Rik	RIKEN cDNA 2310009A05 gene	Mm.392089	66364		163.137	122.947	206.168	158.784	195.764	243.888	242.246	134.828	112.337	140.722	59.5628	168.556	224.49	158.499	170.388	271.293	54.3575	138.011	166.421	174.717	260.412	95.4707	92.9386	258.165	120.112	412.131	325.577	162.198
2310009B15Rik	RIKEN cDNA 2310009B15 gene	Mm.264673	69549		173.762	91.6365	79.184	54.1515	99.3578	0	287.544	117.911	115.832	92.9295	89.3442	92.636	68.9378	46.1913	97.2633	104.344	20.0886	34.8252	22.1894	93.4021	100.252	49.8108	84.0873	134.387	104.034	124.469	0	0
2310010G23Rik	NA	NA	NA		5.49201	0	0.812661	4.40627	24.2218	11.1658	0	0	16.476	0	0	0	0	1.81142	0	1.43922	0	7.73893	0	8.79078	5.50166	45.6599	13.2769	49.5111	8.5119	4.14897	0	22.3316
2310010J17Rik	RIKEN cDNA 2310010J17 gene	Mm.389940	78329		8.65435	14.9996	21.1982	30.7023	44.9044	31.2423	5.25194	9.2278	11.4833	36.6408	0	8.35813	31.8174	23.5485	5.67961	23.7471	0	39.9845	44.3789	37.3608	31.7873	93.3953	39.8308	21.219	36.8849	33.1918	62.4845	0
2310011J03Rik	RIKEN cDNA 2310011J03 gene	Mm.383824	66374		213.73	225.137	202.818	180.647	272.762	124.587	121.451	267.606	252.133	234.182	215.56	225.67	206.813	250.882	140.57	213.005	77.9912	154.779	202.17	238.45	229.847	348.676	244.886	258.165	253.465	258.619	0	249.174
2310015A10Rik	RIKEN cDNA 2310015A10 gene	Mm.269712	69548		196.204	209.435	111.713	140.891	300.263	340.764	227.803	146.619	214.188	251.175	175.143	201.988	99.8714	162.122	58.926	125.932	95.7165	224.429	73.9648	235.153	75.1893	336.223	280.291	267.006	350.879	266.917	246.649	434.879
2310015D24Rik	RIKEN cDNA 2310015D24 gene	Mm.158330	70100		0	0.177009	4.82356	11.4258	60.1402	0	0	0	0	0.531026	0	0	0	13.5857	3.54976	2.15883	0	20.6371	11.0947	24.1747	1.22259	139.055	36.8804	61.8889	25.5357	37.3408	0	0
2310016D03Rik	RIKEN cDNA 2310016D03 gene	Mm.396405	69566		0	0.873519	0	15.3514	24.706	100.304	0	0	0	0.531026	0	2.08953	0	0	0	0	0	27.0863	35.7497	12.0873	1.83389	26.9809	20.653	70.7301	3.78307	1.38299	200.608	0
2310020H05Rik	RIKEN cDNA 2310020H05 gene	Mm.390632	69603		0.166425	0	0.40633	7.42397	33.5686	25.7332	0	0	0.499274	0	0	0	0	0.905711	0	0.71961	0	20.6371	0	16.4827	0	66.4144	19.1778	72.4984	2.8373	6.91496	19.732	31.7344
2310022A10Rik	RIKEN cDNA 2310022A10 gene	Mm.29831	66367		241.28	224.353	220.266	243.673	230.663	303.886	249.467	212.752	261.619	229.934	243.924	199.202	274.867	212.842	231.444	161.912	333.235	260.544	279.834	195.595	149.156	242.828	215.381	320.054	193.882	181.172	503.165	104.606
2310022B05Rik	RIKEN cDNA 2310022B05 gene	Mm.261920	69551		342.174	415.409	856.934	741.369	319.776	636.185	374.201	316.308	336.011	356.318	497.775	392.136	786.597	1089.57	839.872	711.695	1408.57	719.72	478.306	510.964	589.288	249.054	339.3	304.139	335.747	370.642	756.392	515.978
2310030A07Rik	RIKEN cDNA 2310030A07 gene	Mm.47709	75584		0	2.47812	0.40633	18.1123	63.7467	0	0	0	0	7.43436	0	0	0	0.905711	0	0.71961	0	37.4048	29.5859	18.6804	4.89036	76.7917	56.0582	120.241	25.5357	40.1067	0	0
2310030G06Rik	RIKEN cDNA 2310030G06 gene	Mm.273375	66952		127.118	132.87	219.671	169.544	139.904	164.621	218.612	94.8413	67.9012	53.1026	198.543	146.964	323.477	192.011	173.938	189.258	33.0872	147.04	289.695	183.508	194.392	76.7917	92.9386	141.46	135.245	253.087	128.258	200.985
2310033P09Rik	RIKEN cDNA 2310033P09 gene	Mm.358708	67862		549.001	394.12	241.069	238.488	400.436	206.204	358.445	552.13	736.429	400.393	380.776	401.19	245.701	198.351	268.362	251.864	129.985	229.588	229.291	285.7	317.873	288.488	348.151	447.368	398.168	520.005	197.32	215.089
2310034C09Rik	RIKEN cDNA 2310034C09 gene	Mm.160339	117172		0	0.177009	0.632758	5.72703	15.132	4.93299	0	0	0	0.531026	0	0	0	1.81142	0	0.71961	0	10.3186	0	16.4827	1.83389	31.1318	19.1778	1.76825	2.8373	20.7449	9.86598	0
2310034G01Rik	RIKEN cDNA 2310034G01 gene	Mm.436708	75579		80.6757	72.5762	55.0192	36.8909	54.9158	49.3647	138.52	82.5375	20.9695	71.1574	95.7259	50.8453	83.9627	22.6428	69.5752	43.8962	80.3546	34.8252	13.5602	26.3723	29.3422	83.018	41.306	40.6698	68.0952	41.4897	0	98.7294
2310034O05Rik	RIKEN cDNA 2310034O05 gene	Mm.396412	69571		11.1604	0.708034	0	18.3276	38.3173	1.64433	33.4811	0	0	2.1241	0	0	0	0	0	0	0	18.0575	59.1718	13.1862	1.22259	45.6599	56.0582	40.6698	13.2407	35.9578	3.28866	0
2310035C23Rik	NA	NA	NA		1015.46	1264.68	1107.43	1322.4	1754.38	1079.59	748.402	1254.98	1042.98	1375.36	768.643	1650.03	1153.38	1240.82	970.504	1065.02	1739.44	1337.54	986.197	1392.24	1156.57	1959.23	1867.62	1389.85	1999.35	1555.87	910.959	1248.22
2310036O22Rik	NA	NA	NA		1754.04	1693.72	1592.36	1375.75	1507.03	772.815	1781.06	1783.53	1697.53	1516.08	2102.42	1462.67	1496.3	1491.71	1693.94	1687.49	1051.7	1503.93	1185.9	1399.93	1737.3	1079.23	1243.61	1540.15	1626.72	2045.44	601.825	943.806
2310039H08Rik	RIKEN cDNA 2310039H08 gene	Mm.358702	67101		162.873	156.441	164.45	100.896	114.959	108.346	248.154	107.658	132.807	190.638	161.67	117.014	102.523	153.971	176.068	225.238	12.9985	152.199	34.5169	110.984	193.781	39.4336	91.4634	118.473	163.618	161.81	59.1959	157.497
2310039L15Rik	RIKEN cDNA 2310039L15 gene	Mm.250542	69629		0	0	1.58499	7.42952	16.7432	0	0	0	0	0	0	0	0	6.33998	0	0	0	20.6371	2.46549	10.9885	3.05648	41.509	20.653	7.07301	7.56613	6.91496	0	0
2310040G24Rik	RIKEN cDNA 2310040G24 gene	Mm.333223	381792		36.4586	12.8476	40.4947	30.9257	58.511	72.3505	33.4811	38.4492	37.4455	3.71718	0	34.8255	29.166	19.9256	59.6359	53.2512	11.8169	50.303	0	30.7677	61.7408	37.3581	69.3351	76.0349	22.6984	87.1284	144.701	0
2310043L19Rik	RIKEN cDNA 2310043L19 gene	Mm.86666	75589		0.332849	0.696511	0.179903	7.1687	20.4891	9.04671	0	0	0.998548	0	0	2.08953	0	0	0	0.71961	0	2.57964	30.8187	0	2.44518	49.8108	13.2769	10.6095	6.62037	22.1279	9.86598	8.22745
2310043O21Rik	RIKEN cDNA 2310043O21 gene	Mm.416890	69679		4.18738	4.41124	0	3.24663	18.1035	0	0	3.07593	9.4862	0	0	13.2337	0	0	0	0	0	9.02875	0	6.59309	0.611295	4.1509	33.93	38.9016	6.62037	6.91496	0	0
2310045N01Rik	NA	NA	NA		243.742	282.494	198.462	292.346	299.664	68.1645	283.605	182.505	265.114	254.361	297.105	296.017	254.539	180.237	159.739	199.332	519.941	229.588	269.972	258.229	184	367.355	340.775	279.384	331.018	179.789	16.4433	119.886
2310045n01rik-mef2b	NA	NA	NA		0	0	0	0	0	0	0	0	0	0	0	0	0	0	0	0	0	0	0	0	0	0	0	0	0	0	0	0
2310047M10Rik	NA	NA	NA		55.3259	85.0006	181.621	184.706	142.7	212.342	48.5805	59.9807	57.4165	75.4056	112.035	67.5616	223.606	156.688	207.306	138.885	278.878	185.734	192.309	118.676	147.933	186.791	144.571	137.924	123.895	120.32	124.969	299.714
2310050C09Rik	RIKEN cDNA 2310050C09 gene	Mm.144259	66533		0	0	1.7649	14.436	22.4965	18.0876	0	0	0	0	0	0	0	6.33998	0	0.71961	35.4506	12.8982	14.793	6.59309	2.44518	24.9054	29.5043	35.3651	4.72883	17.9789	36.1753	0
2310057J18Rik	RIKEN cDNA 2310057J18 gene	Mm.440480	67719		0	0	0.179903	6.70364	8.93102	0	0	0	0	0	0	0	0	0	0	0.71961	0	16.7677	2.46549	14.285	0	22.83	14.7522	7.07301	0	0	0	0
2310057M21Rik	RIKEN cDNA 2310057M21 gene	Mm.121122	68277		146.919	93.4761	93.3989	99.9624	133.555	194.101	182.505	100.48	157.771	80.7159	68.0717	131.641	45.0747	90.5711	123.532	114.418	41.359	110.925	51.7754	174.717	121.036	116.225	153.422	153.838	126.733	117.554	190.742	197.459
2310057N15Rik	RIKEN cDNA 2310057N15 gene	Mm.358728	69696		0	0	0.226428	0.722252	10.2765	4.93299	0	0	0	0	0	0	0	0.905711	0	0	0	1.28982	0	1.09885	1.22259	8.3018	26.5539	12.3778	0	4.14897	9.86598	0
2310061I04Rik	RIKEN cDNA 2310061I04 gene	Mm.260159	69662		581.785	893.806	508.681	465.393	495.224	594.142	709.669	542.902	492.783	579.349	1532.32	569.746	511.73	482.744	657.415	382.833	733.826	375.338	570.762	328.555	318.485	489.806	523.701	457.977	555.165	449.472	325.577	862.707
2310061N02Rik	RIKEN cDNA 2310061N02 gene	Mm.58243	69661		1.66425	2.78604	0.179903	10.7723	17.6823	14.799	0	0	4.99274	0	0	8.35813	0	0	0	0.71961	0	12.8982	18.4912	17.5816	4.89036	12.4527	14.7522	47.7428	3.78307	9.68094	29.5979	0
2310065F04Rik	RIKEN cDNA 2310065F04 gene	Mm.162554	74184		4.29022	0	1.31204	16.9157	68.1302	47.6856	7.87791	0	4.99274	0	0	0	0	4.52856	0	0.71961	0	38.6946	9.86197	32.9654	3.05648	132.829	95.889	60.1206	25.5357	26.2768	95.3711	0
2310067B10Rik	NA	NA	NA		2679.62	3332.15	2139.83	1969.93	2467.16	2417	3526.68	2304.9	2207.29	2894.62	4294.9	2806.94	2563.07	2118.46	2129.85	1747.93	2919.94	1552.95	2159.77	1625.2	1591.81	2876.57	2615.56	2150.2	2459.94	2233.53	2624.35	2209.66
2310068J16Rik	RIKEN cDNA 2310068J16 gene	Mm.484037	70281		2.89613	3.53702	15.491	6.5373	8.68007	3.52605	0	7.68983	0.998548	0	9.21805	1.39302	56.5643	1.81142	0.709951	2.87844	0	7.73893	3.69824	17.5816	3.66777	16.6036	2.95043	15.9143	3.78307	4.14897	0	7.0521
2310069B03Rik	RIKEN cDNA 2310069B03 gene	Mm.96357	69652		2.66279	3.20675	5.78168	33.2705	114.339	135.926	0	0	7.98838	2.65513	0	6.96511	0	14.4914	0	8.63533	33.0872	50.303	56.7064	21.977	4.27907	184.715	113.592	182.13	35.9391	55.3196	174.299	97.554
2310069G16Rik	RIKEN cDNA 2310069G16 gene	Mm.352401	69659		0.166425	0	1.26552	23.9325	28.5014	101.01	0	0	0.499274	0	0	0	0	3.62285	0	1.43922	0	24.5066	67.8011	23.0758	4.27907	29.0563	33.93	33.5968	11.3492	34.5748	197.32	4.7014
2310075C17Rik	RIKEN cDNA 2310075C17 gene	Mm.452769	70194		0	0	0	0.257964	1.89031	26.3093	0	0	0	0	0	0	0	0	0	0	0	1.28982	0	0	0	2.07545	7.37608	0	0	0	52.6186	0
2310079G19Rik	RIKEN cDNA 2310079G19 gene	Mm.158296	69699		0	0.177009	1.49194	8.4743	311.081	8.22165	0	0	0	0.531026	0	0	0	4.52856	0	1.43922	1.18169	16.7677	0	21.977	2.44518	423.392	346.676	532.244	128.624	124.469	16.4433	0
2310081J21Rik	RIKEN cDNA 2310081J21 gene	Mm.259768	69211		0	0	0.452856	0	3.86725	6.57732	0	0	0	0	0	0	0	1.81142	0	0	0	0	0	0	0	2.07545	10.3265	1.76825	3.78307	1.38299	13.1546	0
2400006E01Rik	RIKEN cDNA 2400006E01 gene	Mm.366093	78648		4.15779	5.36542	0.766136	16.1794	70.2921	73.7749	12.4734	0	0	15.3997	0	0.696511	0	0.905711	0	2.15883	22.452	27.0863	9.86197	15.3839	6.11295	149.432	85.5625	79.5714	18.9153	17.9789	105.237	42.3126
2410002F23Rik	RIKEN cDNA 2410002F23 gene	Mm.274492	668661		664.388	435.063	229.388	341.367	308.185	449.221	822.585	622.876	547.703	457.744	420.485	426.961	136.108	278.053	236.414	266.975	311.965	402.424	276.135	364.817	351.495	244.903	258.163	240.482	470.992	326.386	661.021	237.421
2410003L11Rik	RIKEN cDNA 2410003L11 gene	Mm.233452	69729		0	0.23217	1.99133	8.05276	65.4639	59.1959	0	0	0	0	0	0.696511	0	7.24569	0	0.71961	0	15.4779	0	24.1747	0.611295	74.7162	67.8599	122.009	19.8611	42.8727	118.392	0
2410004B18Rik	RIKEN cDNA 2410004B18 gene	Mm.25137	66421		265.19	240.845	298.419	251.275	311.263	508.981	334.811	207.625	253.132	284.099	175.852	262.585	387.996	181.142	376.274	248.266	298.966	188.314	163.955	304.381	300.757	313.393	274.39	327.127	299.808	341.599	845.186	172.776
2410004I01Rik	RIKEN cDNA 2410004I01 gene	Mm.276539	69739		9.08609	0	0	7.22128	19.9544	10.4595	26.2597	0	0.998548	0	0	0	0	0	0	0	0	24.5066	0	10.9885	0.611295	10.3773	22.1282	49.5111	9.45767	8.29795	3.28866	17.6302
2410004P03Rik	RIKEN cDNA 2410004P03 gene	Mm.159048	73667		4.32704	1.47123	2.03165	35.4128	76.1416	234.789	0	0	12.9811	3.71718	0	0.696511	0	4.52856	0	3.59805	0	33.5354	108.482	30.7677	4.27907	141.131	73.7608	109.632	16.078	40.1067	463.701	5.87675
2410006H16Rik	RIKEN cDNA 2410006H16 gene	Mm.270874	69221		816.424	441.729	304.378	319.222	313.104	106.001	873.135	628.516	947.622	530.494	391.412	403.28	223.606	220.088	247.063	526.755	226.884	256.674	245.317	321.962	545.275	172.262	209.481	297.066	430.324	456.387	42.7526	169.25
2410012E07Rik	RIKEN cDNA 2410012E07 gene	Mm.410851	73648		0	0	1.35857	18.7024	48.5387	91.7322	0	0	0	0	0	0	0	5.43427	0	0	0	43.8539	8.62923	37.3608	3.66777	51.8863	56.0582	81.3396	34.0476	19.3619	177.588	5.87675
2410015M20Rik	NA	NA	NA		469.539	588.895	391.761	341.232	509.849	299.841	571.805	421.915	414.897	536.867	694.899	534.92	187.369	379.493	534.593	465.588	127.622	416.612	405.574	318.666	437.687	439.996	430.763	514.562	509.768	654.155	305.845	293.837
2410016O06Rik	NA	NA	NA		405.744	349.412	273.322	204.418	133.814	290.855	479.24	442.422	295.57	295.781	523.301	229.152	319.942	276.242	222.215	274.891	313.147	194.763	155.326	162.629	196.226	136.98	157.848	70.7301	172.13	131.384	457.124	124.587
2410017I17Rik	RIKEN cDNA 2410017I17 gene	Mm.75890	675325		0	1.57003	2.45416	5.77313	52.8262	26.3093	0	0	0	0.531026	0	4.17907	0	2.71713	7.09951	0	0	6.44911	7.39648	13.1862	1.83389	72.6408	57.5334	63.6571	27.4272	42.8727	52.6186	0
2410018L13Rik	RIKEN cDNA 2410018L13 gene	Mm.391403	69732		25.7617	7.20532	6.31897	20.2791	23.8132	57.5573	34.1376	27.1707	15.9768	7.43436	14.1816	0	0	14.4914	0.709951	10.0745	0	24.5066	33.2842	30.7677	12.8372	18.6791	14.7522	45.9746	18.9153	20.7449	98.6598	16.4549
2410021H03Rik	RIKEN cDNA 2410021H03 gene	Mm.439063	69750		15.7777	15.7132	7.17743	14.5306	78.3555	202.157	0	15.3797	31.9535	3.71718	13.4725	29.95	0	0.905711	19.1687	8.63533	0	21.927	4.93099	38.4597	7.33554	78.8671	64.9095	129.082	35.9391	82.9795	342.021	62.2935
2410089E03Rik	NA	NA	NA		250.462	180.927	143.379	362.831	498.293	995.222	368.292	235.309	147.785	172.583	137.562	232.635	129.921	151.254	145.54	146.801	88.6264	412.743	533.779	562.61	216.398	593.579	597.462	709.069	252.52	338.833	1180.63	809.816
2410124H12Rik	RIKEN cDNA 2410124H12 gene	Mm.444318	76785		0	0	0.905711	6.37868	14.6465	70.8249	0	0	0	0	0	0	0	3.62285	0	0	0	20.6371	2.46549	8.79078	0	10.3773	23.6034	31.8286	1.89153	5.53196	138.124	3.52605
2410127L17Rik	NA	NA	NA		147.197	111.339	115.229	146.569	191.095	185.115	188.413	154.822	98.3569	82.309	172.307	79.4022	61.8672	146.725	124.951	127.371	206.795	123.823	152.861	119.774	129.595	122.452	174.075	270.543	138.082	250.321	342.021	28.2084
2410131K14Rik	RIKEN cDNA 2410131K14 gene	Mm.103428	76792		149.873	103.528	98.1771	97.4391	153.216	195.253	185.131	148.157	116.331	102.488	69.4899	138.606	159.087	76.0798	56.7961	100.745	1.18169	118.664	66.5683	162.629	138.153	286.412	138.67	166.216	112.546	62.2346	256.515	133.99
2410137M14Rik	RIKEN cDNA 2410137M14 gene	Mm.159787	76797		0	0	3.90473	4.50038	30.7752	24.6649	0	0	0	0	0	0	0	0	15.6189	0	0	3.86946	7.39648	8.79078	2.44518	35.2827	38.3556	56.5841	5.6746	17.9789	49.3299	0
2410141K09Rik	RIKEN cDNA 2410141K09 gene	Mm.183391	76803		0	0	0.452856	16.4032	32.1689	0	0	0	0	0	0	0	0	1.81142	0	0	0	11.6084	59.1718	8.79078	2.44518	41.509	23.6034	61.8889	7.56613	26.2768	0	0
2500002B13Rik	RIKEN cDNA 2500002B13 gene	Mm.426240	78353		22.7279	15.45	4.32282	40.2169	37.5362	50.9742	17.7253	39.4745	10.984	23.3651	0	22.9849	0	7.24569	2.12985	7.91572	107.533	38.6946	28.3532	19.7793	6.72425	14.5282	60.4838	54.8158	27.4272	30.4258	101.948	0
2500004C02Rik	RIKEN cDNA 2500004C02 gene	Mm.400102	72326		33.8855	72.0518	39.8239	37.5021	65.1463	52.6186	49.237	18.9683	33.4513	86.0261	32.6177	97.5115	70.7054	19.0199	17.0388	52.5316	22.452	36.115	57.9391	20.8781	50.1262	39.4336	91.4634	44.2063	87.0105	63.6176	105.237	0
2510002D24Rik	RIKEN cDNA 2510002D24 gene	Mm.36907	72307		454.086	444.783	400.175	423.201	430.483	379.131	416.216	379.365	566.676	391.366	505.574	437.409	314.639	362.285	438.04	485.737	358.051	401.135	313.118	470.307	573.395	379.807	374.705	440.295	426.541	531.069	437.392	320.87
2510003B16Rik	RIKEN cDNA 2510003B16 gene	Mm.373813	76786		7.54709	7.43609	8.22892	39.1799	47.1531	4.46401	0	6.66452	15.9768	11.1515	0.709081	10.4477	0	10.8685	19.1687	2.87844	29.5421	50.303	82.594	28.57	4.89036	66.4144	33.93	93.7174	8.5119	33.1918	6.57732	2.3507
2510009E07Rik	RIKEN cDNA 2510009E07 gene	Mm.131606	72190		228.976	340.502	758.986	661.481	432.259	681.416	240.276	221.98	224.673	327.643	282.923	410.941	896.191	856.803	643.216	639.734	584.934	711.982	772.932	594.477	643.082	477.354	385.031	401.393	511.66	385.855	1147.74	215.089
2510039O18Rik	RIKEN cDNA 2510039O18 gene	Mm.183076	77034		1131.1	1043.68	1218.6	914.009	851.336	849.172	1767.93	831.527	793.845	1092.32	1102.62	936.111	1228.51	1246.26	1289.27	1110.36	795.274	1061.52	866.621	885.671	960.956	877.916	839.398	689.619	1201.12	648.623	716.928	981.417
2610001J05Rik	RIKEN cDNA 2610001J05 gene	Mm.29615	66520		121.938	173.247	140.032	114.648	326.314	191.365	80.7486	152.259	132.807	190.638	137.562	191.541	122.851	103.251	202.336	131.689	81.5363	171.546	71.4993	104.391	144.266	188.866	280.291	350.114	331.018	481.281	282.825	99.9047
2610002M06Rik	RIKEN cDNA 2610002M06 gene	Mm.37274	67028		337.812	321.667	603.145	481.534	315.18	402.537	298.048	379.878	335.512	343.574	282.923	338.504	725.614	557.918	636.116	492.933	725.555	384.367	445.022	385.696	467.029	311.318	416.011	289.993	287.513	271.066	391.351	413.723
2610005L07Rik	cadherin 11 pseudogene	Mm.359054	381598		71.8224	50.624	26.3239	102.969	218.287	186.562	101.756	71.7718	41.939	48.3233	26.236	77.3127	0	44.3799	18.4587	42.457	95.7165	109.635	130.671	121.972	56.8504	255.28	194.728	284.689	143.757	212.981	236.784	136.341
2610008E11Rik	RIKEN cDNA 2610008E11 gene	Mm.297854	72128		256.443	179.282	200.494	354.491	237.981	397.343	350.567	90.74	328.023	181.08	87.2169	269.55	136.992	221.899	225.765	217.322	560.119	224.429	340.238	404.376	243.295	205.47	222.758	288.225	220.364	253.087	453.835	340.851
2610015P09Rik	NA	NA	NA		291.417	272.96	177.18	243.073	291.147	601.009	189.07	236.334	448.847	329.767	205.633	283.48	145.83	171.179	193.817	197.893	165.436	292.789	239.153	291.195	226.79	352.827	340.775	270.543	190.099	301.492	851.763	350.254
2610016A17Rik	RIKEN cDNA 2610016A17 gene	Mm.140012	100503074		0	0	1.17247	16.6315	20.8706	19.732	0	0	0	0	0	0	0	1.81142	0	2.87844	0	0	77.663	5.49424	0	18.6791	30.9795	38.9016	4.72883	11.0639	39.4639	0
2610020C07Rik	RIKEN cDNA 2610020C07 gene	Mm.440400	69918		15.4992	24.4649	13.4702	28.6599	31.8738	110.17	3.93896	4.6139	37.9448	33.4546	13.4725	26.4674	0	24.4542	5.67961	23.7471	11.8169	25.7964	43.1461	41.7562	20.784	20.7545	36.8804	30.0603	45.3968	26.2768	220.34	0
2610020H08Rik	NA	NA	NA		156.475	148.82	38.2768	112.33	199.687	75.6508	160.184	122.012	187.228	145.501	160.961	139.999	0	62.4941	4.25971	86.3533	81.5363	132.852	117.111	138.455	91.6943	253.205	203.58	183.898	147.54	210.215	118.392	32.9098
2610027K06Rik	RIKEN cDNA 2610027K06 gene	Mm.440214	69909		2.70125	5.84128	2.62408	14.6704	63.2973	157.155	4.59545	0.512655	2.99564	17.5238	0	0	0	9.05711	0	1.43922	0	23.2168	7.39648	38.4597	4.27907	120.376	67.8599	97.2539	22.6984	8.29795	302.557	11.7535
2610028E06Rik	RIKEN cDNA 2610028E06 gene	Mm.112888	72395		2.1359	0.696511	2.39766	21.2246	118.003	270.738	5.90843	0	0.499274	0	0	2.08953	0	8.1514	0	1.43922	0	42.5641	6.16373	49.4481	7.94684	190.941	107.691	189.203	30.2645	71.9155	509.742	31.7344
2610028H24Rik	RIKEN cDNA 2610028H24 gene	Mm.472489	76964		4.95567	0	0.40633	40.1303	64.116	97.0155	0	14.867	0	0	0	0	0	0.905711	0	0.71961	30.7238	20.6371	110.947	34.0643	4.27907	97.5462	60.4838	99.0222	33.1018	30.4258	194.031	0
2610035D17Rik	RIKEN cDNA 2610035D17 gene	Mm.266961	72386		144.396	128.443	125.283	175.052	240.805	656.337	111.604	135.854	185.73	115.764	158.125	111.442	65.4025	150.348	181.038	104.344	88.6264	171.546	203.403	241.747	169.94	292.639	253.737	337.736	127.678	192.236	605.113	707.56
2610035F20Rik	RIKEN cDNA 2610035F20 gene	Mm.235369	69248		0	3.01821	0	13.3849	29.0551	16.4433	0	0	0	0	0	9.05464	0	0	0	0	49.6308	12.8982	0	4.39539	0	62.2635	19.1778	42.4381	7.56613	13.8299	32.8866	0
2610037D02Rik	RIKEN cDNA 2610037D02 gene	Mm.437832	70040		0.166425	0.928681	1.61566	19.261	76.519	67.4175	0	0	0.499274	0	0	2.78604	0	3.62285	2.83981	0	2.36337	46.4336	1.23275	45.0528	1.22259	101.697	119.492	106.095	17.9696	37.3408	134.835	0
2610042L04Rik	RIKEN cDNA 2610042L04 gene	Mm.460196	554327		0	0	0.539708	8.55344	15.02	32.8866	0	0	0	0	0	0	0	0	0	2.15883	0	15.4779	6.16373	18.6804	2.44518	10.3773	8.85129	28.292	15.1323	12.4469	65.7732	0
2610044O15Rik8	RIKEN cDNA 2610044O15 gene	Mm.426514	72139		23.4926	34.9408	28.6678	46.5151	59.777	22.3258	14.4428	23.5821	32.4528	44.0751	8.50897	52.2383	0	38.0399	26.9782	49.6531	51.9941	45.1438	34.5169	48.3493	52.5714	18.6791	66.3847	102.559	61.4748	49.7877	16.4433	28.2084
2610100L16Rik	NA	NA	NA		0	0	7.43397	13.1982	16.0924	108.526	0	0	0	0	0	0	24.7469	0	3.54976	1.43922	0	14.188	41.9134	9.88963	0	18.6791	10.3265	30.0603	7.56613	13.8299	217.052	0
2610203C22Rik	RIKEN cDNA 2610203C22 gene	Mm.279818	72481		4.27213	1.52639	2.75746	22.5226	54.1261	179.397	0	12.8164	0	3.18615	0	1.39302	0	8.1514	0	2.87844	25.9971	30.9557	35.7497	13.1862	6.72425	114.15	30.9795	56.5841	27.4272	41.4897	223.629	135.165
2610206C17Rik	RIKEN cDNA 2610206C17 gene	Mm.382914	72495		13.2406	10.1726	30.7077	41.279	44.7362	35.0115	21.0078	9.2278	9.4862	7.96538	14.8907	7.66162	91.0332	11.7742	9.22937	10.7942	94.5348	23.2168	49.3099	25.2735	14.0598	76.7917	48.6821	56.5841	23.6442	17.9789	39.4639	30.5591
2610301B20Rik	RIKEN cDNA 2610301B20 gene	Mm.440552	67157		54.545	53.6611	59.729	47.4079	83.578	92.207	57.1149	64.0819	42.4383	49.9164	57.4355	53.6313	111.361	28.9828	53.9563	44.6158	31.9055	42.5641	23.4222	78.0182	61.1295	80.9426	101.79	114.936	51.0714	69.1496	164.433	19.9809
2610305D13Rik	NA	NA	NA		0	0	0.452856	4.12356	14.4952	0	0	0	0	0	0	0	0	1.81142	0	0	0	6.44911	0	9.88963	4.27907	31.1318	19.1778	3.53651	7.56613	11.0639	0	0
2610306M01Rik	RIKEN cDNA 2610306M01 gene	Mm.119489	67170		12.1208	10.16	15.7655	28.6921	39.5204	258.047	0	15.8923	20.4702	16.4618	4.96356	9.05464	0	24.4542	18.4587	20.1491	9.45348	43.8539	25.8877	31.8666	32.3986	35.2827	42.7812	63.6571	40.668	15.2129	503.165	12.9288
2610307P16Rik	RIKEN cDNA 2610307P16 gene	Mm.37454	72518		4.32704	0.586187	2.48451	26.1676	120.497	136.479	0	0	12.9811	1.06205	0	0.696511	0	6.33998	0	3.59805	0	20.6371	32.0514	71.4251	6.72425	230.375	134.245	127.314	33.1018	77.4475	272.959	0
2610316D01Rik	RIKEN cDNA 2610316D01 gene	Mm.140700	72511		0	3.68261	0	17.7216	22.0701	103.593	0	0	0	4.77923	0	6.2686	0	0	0	0	62.6293	15.4779	0	9.88963	0.611295	26.9809	22.1282	56.5841	1.89153	2.76598	207.186	0
2610318N02Rik	RIKEN cDNA 2610318N02 gene	Mm.234165	70458		108.89	64.7208	39.6655	32.7002	102.146	184.165	131.955	76.3857	118.328	84.4331	21.2724	88.4569	0	40.757	61.0558	56.8492	1.18169	43.8539	24.6549	62.6343	31.176	134.904	81.1368	215.727	23.6442	55.3196	368.33	0
2610507B11Rik	RIKEN cDNA 2610507B11 gene	Mm.237103	72503		5416.63	6178.49	5717.44	4590.71	4980.68	3498.28	5616.3	5912.46	4721.13	6408.95	5593.94	6532.58	5606.05	6157.93	5709.43	5396.36	4437.23	4270.6	5170.14	4139.36	4936.21	5246.74	5409.61	3563.03	6215.58	4468.44	2088.3	4908.26
2610507I01Rik	RIKEN cDNA 2610507I01 gene	Mm.339566	72203		178.459	173.376	168.355	125.511	136.019	126.915	112.917	213.265	209.196	183.735	77.2898	259.102	365.9	75.174	112.172	120.175	56.7209	127.692	112.18	176.914	154.046	95.4707	141.621	111.4	189.153	142.448	65.7732	188.056
2610524H06Rik	RIKEN cDNA 2610524H06 gene	Mm.482205	330173		21.5744	18.013	11.7874	22.2759	27.4683	11.2787	9.84739	17.4303	37.4455	11.6826	31.9086	10.4477	0	16.3028	7.09951	23.7471	51.9941	12.8982	6.16373	16.4827	23.8405	20.7545	32.4547	42.4381	26.4815	15.2129	13.1546	9.4028
2610528A11Rik	RIKEN cDNA 2610528A11 gene	Mm.271619	70045		2543.99	4147.94	552.615	416.811	5414.05	1209.88	2063.36	3030.82	2537.81	3871.71	4605.48	3966.63	387.996	324.245	741.189	757.03	371.049	359.86	546.107	264.822	542.219	3098.65	4930.17	7971.28	3420.84	7649.32	1078.68	1341.07
2610528J11Rik	RIKEN cDNA 2610528J11 gene	Mm.34431	66451		206.812	242.646	147.952	187.594	254.031	188.01	233.055	131.752	255.628	220.376	224.779	282.783	70.7054	212.842	139.15	169.108	154.801	205.082	213.265	180.211	184.611	238.677	250.787	242.251	238.333	300.109	131.546	244.473
2700029M09Rik	NA	NA	NA		300.051	306.879	271.45	235.147	169.267	67.5478	156.245	420.377	323.529	239.493	429.703	251.44	144.062	219.182	418.161	304.395	174.889	261.834	199.705	253.834	285.475	151.508	125.393	153.838	192.936	222.662	98.6598	36.4358
2700038G22Rik	RIKEN cDNA 2700038G22 gene	Mm.423733	67194		77.2717	38.3521	34.9369	25.0045	65.5453	11.9851	107.665	31.7846	92.3656	41.42	28.3632	45.2732	42.4232	18.1142	48.9866	30.2236	20.0886	34.8252	12.3275	35.1631	22.6179	49.8108	30.9795	125.546	42.5595	78.8305	9.86598	14.1042
2700046A07Rik	RIKEN cDNA 2700046A07 gene	Mm.262195	78449		0.166425	0.531026	0.71961	60.1784	78.3529	196.06	0	0	0.499274	1.59308	0	0	0	0	0	2.87844	232.792	20.6371	22.1894	25.2735	0	64.339	94.4138	159.143	22.6984	51.1707	299.268	92.8526
2700046G09Rik	RIKEN cDNA 2700046G09 gene	Mm.391160	67188		25.112	23.6175	29.611	24.4684	47.5289	52.2973	13.7863	43.5757	17.9739	39.2959	12.0544	19.5023	58.3319	29.8885	0	30.2236	0	27.0863	23.4222	40.6574	31.176	56.0372	57.5334	47.7428	47.2883	29.0428	16.4433	88.1512
2700049A03Rik	RIKEN cDNA 2700049A03 gene	Mm.87290	76967		253.176	195.527	223.313	368.938	334.968	339.768	309.865	222.492	227.17	224.093	95.7259	266.764	33.5851	278.959	318.768	261.938	424.225	421.772	422.832	347.236	228.624	423.392	387.982	369.565	226.984	266.917	404.505	275.032
2700054A10Rik	RIKEN cDNA 2700054A10 gene	Mm.46549	72578		19.8254	17.542	17.6593	95.7169	169.228	343.74	0	21.5315	37.9448	34.5167	0	18.1093	0	23.5485	29.818	17.2707	94.5348	67.0707	160.257	101.094	55.6278	203.394	174.075	274.079	93.6309	100.958	473.567	213.914
2700060E02Rik	NA	NA	NA		1273.19	1150.4	1126.71	901.842	1220.99	822.889	1112.1	1297.02	1410.45	1175.16	1090.57	1185.46	1055.28	882.163	1241.7	1327.68	790.547	976.395	597.882	934.021	1210.36	923.576	973.642	1304.97	1095.2	1807.57	924.113	721.665
2700062C07Rik	RIKEN cDNA 2700062C07 gene	Mm.276574	68046		49.3534	93.1535	72.9067	89.7456	66.1938	179.854	8.53441	66.1325	73.3932	81.2469	101.399	96.815	89.2656	86.9483	32.6578	82.7552	137.075	47.7234	86.2923	94.5009	83.1361	39.4336	78.1864	93.7174	64.3121	55.3196	259.804	99.9047
2700069I18Rik	RIKEN cDNA 2700069I18 gene	Mm.384359	72608		0	0	0	2.43081	11.897	33.2427	0	0	0	0	0	0	0	0	0	0	0	5.15929	3.69824	3.29654	0	16.6036	7.37608	22.9873	2.8373	9.68094	55.9072	10.5781
2700070H01Rik	RIKEN cDNA 2700070H01 gene	Mm.387101	72609		0	0.696511	0	8.8326	39.9838	73.9948	0	0	0	0	0	2.08953	0	0	0	0	7.09011	12.8982	0	24.1747	0	76.7917	50.1573	51.2793	0.945767	20.7449	147.99	0
2700081O15Rik	RIKEN cDNA 2700081O15 gene	Mm.386838	108899		152.002	72.1761	69.8923	92.2377	101.225	573.292	246.841	75.3603	133.805	95.5846	64.5263	56.4174	0	57.0598	147.67	74.8395	49.6308	101.896	81.3613	149.443	78.8571	122.452	107.691	139.692	85.119	51.1707	789.278	357.306
2700089I24Rik	RIKEN cDNA 2700089I24 gene	Mm.410849	72647		4.81428	0	1.26552	25.2564	54.1314	87.1495	14.4428	0	0	0	0	0	0	3.62285	0	1.43922	49.6308	16.7677	18.4912	39.5585	1.83389	68.4899	69.3351	72.4984	16.078	44.2557	174.299	0
2700094K13Rik	NA	NA	NA		273.339	130.965	263.064	178.431	83.8685	76.3745	223.208	293.752	303.059	183.204	80.8352	128.855	344.689	165.745	267.652	274.172	207.977	168.967	170.119	121.972	223.123	60.1881	88.5129	37.1333	138.082	95.4264	65.7732	86.9759
2700097O09Rik	RIKEN cDNA 2700097O09 gene	Mm.434380	72658		50.2888	37.311	41.8717	72.196	120.038	68.3903	56.4584	39.9871	54.4208	32.3926	7.79989	71.7406	32.7012	46.1913	46.8568	41.7374	85.0813	46.4336	114.645	76.9193	37.9003	114.15	135.72	153.838	95.5224	100.958	42.7526	94.028
2700099C18Rik	NDC80 homolog, kinetochore complex component pseudogene	Mm.440259	77022		151.939	134.55	87.1565	94.7866	83.6514	113.459	82.0616	183.531	190.223	212.41	61.69	129.551	0.883817	88.7597	111.462	147.52	69.7194	144.46	59.1718	124.17	76.4119	97.5462	57.5334	79.5714	78.4986	105.107	226.918	0
2810001G20Rik	RIKEN cDNA 2810001G20 gene	Mm.124828	66456		73.8737	97.5962	60.5477	47.395	84.8675	80.3406	70.9012	93.3033	57.4165	102.488	87.2169	103.084	121.083	30.7942	26.2682	64.0453	4.72674	34.8252	67.8011	70.3263	59.2956	18.6791	39.8308	106.095	99.3055	160.427	151.278	9.4028
2810002D19Rik	RIKEN cDNA 2810002D19 gene	Mm.402557	66457		40.6359	54.8513	27.1581	29.4598	56.2638	85.0478	51.2064	30.7593	39.9419	44.0751	38.2904	82.1883	5.3029	42.5684	29.818	30.9433	0	24.5066	29.5859	57.1401	36.0664	51.8863	54.583	74.2666	21.7526	78.8305	134.835	35.2605
2810004N23Rik	RIKEN cDNA 2810004N23 gene	Mm.436864	66523		937.271	549.597	382.229	356.825	465.981	515.22	941.411	980.197	890.205	595.811	502.738	550.244	228.025	396.702	396.863	507.325	259.971	345.672	342.704	351.631	484.146	350.751	346.676	528.708	427.486	676.283	818.876	211.563
2810006K23Rik	RIKEN cDNA 2810006K23 gene	Mm.121658	72650		161.026	90.1636	197.35	104.811	137.354	135.95	160.184	186.094	136.801	83.371	104.235	82.8848	375.622	106.874	186.007	120.895	141.802	132.852	33.2842	116.478	99.6411	97.5462	141.621	206.886	131.462	109.256	108.526	163.374
2810013P06Rik	RIKEN cDNA 2810013P06 gene	Mm.294938	100503178		115.616	119.936	104.844	140.87	141.329	146.658	64.3363	169.176	113.335	135.412	46.0902	178.307	51.2614	107.78	117.852	142.483	125.259	134.141	162.723	142.85	139.375	112.074	120.968	137.924	186.316	149.363	72.3505	220.966
2810021J22Rik	RIKEN cDNA 2810021J22 gene	Mm.32118	69944		84.9992	104.47	70.4389	114.413	149.212	66.5144	84.0311	65.6199	105.347	89.2123	113.453	110.745	122.851	61.5884	40.4672	56.8492	140.621	116.084	142.999	108.786	63.5747	238.677	150.472	152.07	116.329	88.5114	29.5979	103.431
2810025M15Rik	RIKEN cDNA 2810025M15 gene	Mm.286863	69953		80.4005	73.0266	83.2462	95.6745	45.0178	174.748	49.8934	98.9425	92.3656	32.3926	119.126	67.5616	33.5851	58.8712	145.54	94.9886	118.169	70.9402	118.344	89.0067	81.9135	39.4336	48.6821	54.8158	40.668	41.4897	75.6392	273.856
2810029C07Rik	RIKEN cDNA 2810029C07 gene	Mm.26072	100504687		5.43264	21.9197	9.29304	39.549	120.794	197.105	0	12.3037	3.99419	6.37231	49.6356	9.75115	26.5145	6.33998	0	4.31766	44.904	55.4623	44.3789	45.0528	7.94684	226.224	98.8394	205.117	37.8307	35.9578	335.443	58.7675
2810032G03Rik	RIKEN cDNA 2810032G03 gene	Mm.10434	72669		0	0	0.40633	16.0818	40.667	72.3505	0	0	0	0	0	0	0	0.905711	0	0.71961	43.7223	28.3761	0	2.1977	6.11295	51.8863	35.4052	86.6444	14.1865	15.2129	144.701	0
2810047C21Rik1	RIKEN cDNA 2810047C21 gene 1	Mm.422732	72716		0	0	0.632758	3.45872	6.21161	1.64433	0	0	0	0	0	0	0	1.81142	0	0.71961	0	12.8982	0	4.39539	0	0	0	28.292	0	2.76598	3.28866	0
2810049E08Rik	RIKEN cDNA 2810049E08 gene	Mm.245636	72677		2.73416	0.885043	0.992564	5.45212	13.5437	11.9851	0	8.20249	0	2.65513	0	0	0	1.81142	0	2.15883	0	7.73893	11.0947	6.59309	1.83389	33.2072	23.6034	5.30476	2.8373	2.76598	9.86598	14.1042
2810403A07Rik	NA	NA	NA		1115.77	1277.41	891.245	1145.24	1140.5	1871.01	843.593	1180.65	1323.08	1217.64	1133.82	1480.78	1033.18	726.38	958.434	846.982	1091.88	981.554	1343.69	1376.86	932.225	931.877	1091.66	923.028	1526.47	1229.48	1420.7	2321.32
2810403D21Rik	RIKEN cDNA 2810403D21 gene	Mm.160066	69964		28.2428	6.90088	21.9162	19.6904	33.0966	21.3763	6.56493	29.734	48.4296	9.55846	0	11.1442	0	29.8885	37.6274	20.1491	4.72674	21.927	22.1894	20.8781	28.7309	12.4527	23.6034	56.5841	36.8849	35.9578	42.7526	0
2810404M03Rik	RIKEN cDNA 2810404M03 gene	Mm.416903	69966		0	0	0.452856	15.9104	22.6142	0	0	0	0	0	0	0	0	1.81142	0	0	22.452	25.7964	4.93099	26.3723	0	31.1318	29.5043	26.5238	3.78307	22.1279	0	0
2810405F15Rik	RIKEN cDNA 2810405F15 gene	Mm.440293	69974		0	0	0	7.64044	11.9255	0	0	0	0	0	0	0	0	0	0	0	0	6.44911	13.5602	17.5816	0.611295	8.3018	20.653	26.5238	0	4.14897	0	0
2810408A11Rik	RIKEN cDNA 2810408A11 gene	Mm.272859	70419		184.753	124.034	36.2837	80.4151	92.9887	181.493	217.956	145.081	191.222	76.4677	214.142	81.4918	1.76763	71.5512	10.6493	61.1669	125.259	85.1282	43.1461	92.3032	56.2391	105.848	63.4343	136.155	91.7394	67.7666	279.536	83.4498
2810408I11Rik	RIKEN cDNA 2810408I11 gene	Mm.69044	69941		17.0038	12.9925	19.9377	24.6795	17.2301	4.93299	0	41.5251	9.4862	9.02743	0	29.95	0	25.3599	22.0085	32.3825	0	52.8827	2.46549	36.262	31.7873	10.3773	5.90086	30.0603	6.62037	33.1918	9.86598	0
2810410L24Rik	RIKEN cDNA 2810410L24 gene	Mm.269766	100042332		41.9489	46.6562	16.2345	61.302	100.604	113.459	38.0766	34.3479	53.4223	31.3305	38.2904	70.3476	0	23.5485	25.5583	15.8314	89.8081	20.6371	93.6888	57.1401	45.2358	112.074	143.096	146.765	41.6137	59.4686	226.918	0
2810417H13Rik	NA	NA	NA		707.996	375.863	547.763	410.395	114.136	28.3155	371.575	974.045	778.368	341.449	419.776	366.365	443.676	443.799	660.965	642.612	570.754	371.469	441.323	241.747	426.684	97.5462	178.501	76.0349	113.492	105.107	29.5979	27.033
2810428I15Rik	NA	NA	NA		276.387	238.038	275.276	223.935	197.36	247.396	144.428	372.188	312.545	215.065	255.269	243.779	236.863	268.996	202.336	392.907	268.243	237.327	161.49	171.42	281.196	238.677	163.749	187.435	239.279	157.661	374.907	119.886
2810429I04Rik	RIKEN cDNA 2810429I04 gene	Mm.487240	76937		15.6278	0.696511	3.5236	12.9752	17.1678	21.3763	0	36.3985	10.4847	0	0	2.08953	0	9.05711	0	5.03727	0	37.4048	12.3275	12.0873	3.05648	8.3018	32.4547	26.5238	4.72883	13.8299	42.7526	0
2810433D01Rik	RIKEN cDNA 2810433D01 gene	Mm.194729	77132		0	0	1.03909	13.3839	36.8339	14.799	0	0	0	0	0	0	0	2.71713	0	1.43922	11.8169	30.9557	9.86197	14.285	0	58.1126	29.5043	81.3396	0	15.2129	29.5979	0
2810442N19Rik	RIKEN cDNA 2810442N19 gene	Mm.452125	72753		1.9971	0	0.71961	21.9611	49.546	64.6152	0	0	5.99129	0	0	0	0	0	0	2.87844	0	37.4048	36.9824	27.4712	7.94684	60.1881	67.8599	74.2666	9.45767	35.9578	82.2165	47.014
2810454H06Rik	RIKEN cDNA 2810454H06 gene	Mm.409034	72813		9.56621	14.7399	27.8689	28.915	52.4767	19.0372	1.96948	10.2531	16.476	16.9928	3.5454	23.6814	30.0498	33.5113	22.0085	25.906	14.1802	21.927	53.0081	34.0643	21.3953	47.7354	95.889	40.6698	25.5357	52.5537	9.86598	28.2084
2810459M11Rik	RIKEN cDNA 2810459M11 gene	Mm.54981	72792		251.674	368.13	248.928	145.55	371.87	546.43	132.612	279.91	342.502	368.532	372.976	362.882	339.386	247.259	187.427	221.64	1.18169	269.573	114.645	162.629	179.721	477.354	320.122	304.139	416.137	341.599	638	454.86
2810468N07Rik	RIKEN cDNA 2810468N07 gene	Mm.33042	72834		0	0	0.359805	20.2659	21.1306	11.7535	0	0	0	0	0	0	0	0	0	1.43922	1.18169	28.3761	48.0771	17.5816	6.11295	51.8863	5.90086	45.9746	1.89153	0	0	23.507
2810471M01Rik	RIKEN cDNA 2810471M01 gene	Mm.410846	72818		0.34177	0	0.452856	13.682	64.4466	33.593	0	1.02531	0	0	0	0	0	1.81142	0	0	0	30.9557	8.62923	20.8781	7.94684	143.206	76.7112	70.7301	9.45767	22.1279	62.4845	4.7014
2810474O19Rik	NA	NA	NA		782.059	920.207	612.868	681.973	864.101	668.25	829.807	519.32	997.05	1004.17	738.153	1018.3	521.452	659.358	594.229	676.434	902.807	601.057	544.874	713.152	647.973	772.068	988.394	608.279	986.435	965.328	486.722	849.778
2900005J15Rik	RIKEN cDNA 2900005J15 gene	Mm.461781	67261		17.7082	14.7797	4.32386	43.0824	51.5226	41.0011	5.25194	16.9176	30.955	12.7446	14.1816	17.4128	0	3.62285	0	13.6726	28.3604	70.9402	48.0771	47.2505	20.784	62.2635	75.236	38.9016	39.7222	41.4897	52.6186	29.3837
2900008C10Rik	NA	NA	NA		5.32248	5.53264	31.2476	36.6219	25.5356	98.3327	14.4428	1.02531	0.499274	2.65513	0.709081	13.2337	13.2573	28.9828	53.2464	29.504	0	39.9845	60.4046	36.262	46.4584	35.2827	13.2769	42.4381	10.4034	26.2768	124.969	71.6963
2900009J06Rik	RIKEN cDNA 2900009J06 gene	Mm.440061	100502745		0	0	0	2.98099	3.77495	8.22165	0	0	0	0	0	0	0	0	0	0	0	11.6084	0	3.29654	0	0	11.8017	7.07301	0	0	16.4433	0
2900011O08Rik	NA	NA	NA		0	1.82525	2.17123	18.9472	48.7038	107.599	0	0	0	4.77923	0	0.696511	0	7.24569	0	1.43922	0	45.1438	14.793	32.9654	1.83389	43.5845	48.6821	97.2539	20.8069	33.1918	177.588	37.6112
2900026A02Rik	RIKEN cDNA 2900026A02 gene	Mm.160131	243219		1307.79	1432.59	1523.46	1408.69	1877.01	1547.23	1474.48	1432.87	1016.02	1274.46	1636.56	1386.75	1398.2	2026.08	1335.42	1334.16	1789.07	1257.58	1845.42	1002.15	1149.23	2494.69	2320.51	1372.16	1878.29	1319.37	654.443	2440.03
2900041M22Rik	RIKEN cDNA 2900041M22 gene	Mm.212543	78403		0	0	0.452856	26.0613	47.5579	0	0	0	0	0	0	0	0	1.81142	0	0	28.3604	32.2455	49.3099	19.7793	0.611295	101.697	29.5043	68.9619	11.3492	26.2768	0	0
2900052N01Rik	RIKEN cDNA 2900052N01 gene	Mm.265384	73040		0	4.36026	1.60946	33.5807	111.956	200.999	0	0	0	0.531026	0.709081	11.8407	0	0	2.83981	3.59805	17.7253	46.4336	59.1718	38.4597	6.11295	149.432	168.175	146.765	35.9391	59.4686	292.691	109.308
2900055J20Rik	RIKEN cDNA 2900055J20 gene	Mm.428647	73001		0	0	0.632758	7.16196	17.243	69.2992	0	0	0	0	0	0	0	1.81142	0	0.71961	0	25.7964	0	8.79078	1.22259	12.4527	10.3265	45.9746	16.078	1.38299	131.546	7.0521
2900057B20Rik	RIKEN cDNA 2900057B20 gene	Mm.443541	73009		2.68758	12.5627	4.88836	7.27108	42.766	38.6505	6.56493	0	1.49782	15.3997	0	22.2884	0	18.1142	0	1.43922	0	12.8982	1.23275	19.7793	2.44518	49.8108	33.93	68.9619	29.3188	31.8088	52.6186	24.6823
2900060B14Rik	RIKEN cDNA 2900060B14 gene	Mm.443536	68204		21.8821	24.084	21.9164	13.8198	40.266	31.2539	22.3208	14.867	28.4586	26.5513	24.1087	21.5918	18.5602	19.9256	34.7876	14.3922	2.36337	16.7677	13.5602	18.6804	17.7276	62.2635	28.0291	45.9746	20.8069	44.2557	29.5979	32.9098
2900076A07Rik	RIKEN cDNA 2900076A07 gene	Mm.217071	100504421		43.7615	55.5436	43.5585	101.376	88.1509	90.1284	20.3513	61.006	49.9274	58.4128	53.8901	54.3279	12.3734	75.174	28.3981	58.2884	183.161	58.042	106.016	96.6986	62.9634	76.7917	63.4343	111.4	96.4682	92.6604	59.1959	121.061
2900079G21Rik	RIKEN cDNA 2900079G21 gene	Mm.259863	620760		7.34498	2.96305	2.21155	41.7848	148.445	212.379	0	2.56328	19.4717	0.531026	0	8.35813	0	4.52856	0	4.31766	96.8982	52.8827	3.69824	45.0528	10.392	149.432	184.402	247.555	52.9629	107.873	351.887	72.8717
2900092C05Rik	RIKEN cDNA 2900092C05 gene	Mm.84622	73090		0	0	0.539708	5.90242	15.8889	101.948	0	0	0	0	0	0	0	0	0	2.15883	0	12.8982	0	9.88963	6.72425	12.4527	29.5043	24.7555	11.3492	1.38299	203.897	0
2900092D14Rik	RIKEN cDNA 2900092D14 gene	Mm.467885	73100		2.8448	3.27133	6.21207	11.6737	45.5001	121.68	8.53441	0	0	0	3.5454	6.2686	0	0	24.8483	0	0	41.2743	0	16.4827	0.611295	49.8108	78.1864	49.5111	26.4815	23.5109	243.361	0
2900097C17Rik	RIKEN cDNA 2900097C17 gene	Mm.324242	347740		2103.02	2214.05	2971.11	2759.8	1197.84	1749.39	1838.18	2252.1	2218.77	2280.75	2113.06	2248.34	2484.41	3564.88	2869.62	2965.51	2987.3	2917.58	2692.32	2391.09	2810.73	1002.44	1283.44	786.873	1639.96	1276.5	1338.48	2160.29
3000002C10Rik	glyceraldehyde-3-phosphate dehydrogenase pseudogene	Mm.335474	378954		24.0565	15.5774	11.6653	11.3845	20.0531	41.7017	22.9772	29.2214	19.971	12.2136	21.9815	12.5372	0	14.4914	15.6189	16.551	0	32.2455	0	14.285	10.392	8.3018	4.42565	30.0603	49.1799	8.29795	65.7732	17.6302
3010001F23Rik	RIKEN cDNA 3010001F23 gene	Mm.287381	75693		0	0.696511	0.226428	6.01552	21.388	27.9536	0	0	0	0	0	2.08953	0	0.905711	0	0	0	16.7677	0	12.0873	1.22259	20.7545	10.3265	49.5111	2.8373	23.5109	55.9072	0
3010026O09Rik	NA	NA	NA		89.1875	37.4926	35.9016	52.2679	78.2822	84.3704	149.024	84.5881	33.9506	39.8269	12.0544	60.5965	12.3734	45.2856	29.818	56.1296	37.8139	70.9402	66.5683	39.5585	46.4584	101.697	75.236	107.863	41.6137	65.0006	55.9072	112.834
3100003L05Rik	RIKEN cDNA 3100003L05 gene	Mm.417827	73076		0	8.60182	0.889854	29.9182	47.5551	42.9003	0	0	0	2.1241	0	23.6814	0	0	2.83981	0.71961	0	32.2455	89.9905	23.0758	4.27907	80.9426	32.4547	77.8031	18.9153	27.6598	0	85.8005
3110001I22Rik	NA	NA	NA		45.431	112.844	34.6394	57.7339	130.082	151.336	34.1376	30.7593	71.3961	78.5918	165.216	94.7255	15.9087	32.6056	46.1468	43.8962	76.8095	58.042	55.4736	54.9424	43.4019	62.2635	135.72	173.289	156.051	123.086	138.124	164.549
3110002H16Rik	NA	NA	NA		436.873	648.007	428.806	490.958	749.088	614.071	338.094	456.776	515.75	709.981	658.027	576.015	380.041	470.064	412.482	452.635	458.494	460.466	473.375	526.348	536.106	801.124	731.707	721.447	690.41	800.752	473.567	754.574
3110009E18Rik	RIKEN cDNA 3110009E18 gene	Mm.271602	73103		12.5978	29.6239	13.8939	15.8296	71.7525	199.569	0	13.329	24.4644	14.3377	39.7085	34.8255	10.6058	7.24569	30.5279	7.1961	0	24.5066	17.2585	20.8781	16.505	78.8671	66.3847	123.778	30.2645	59.4686	348.598	50.54
3110009F21Rik	RIKEN cDNA 3110009F21 gene	Mm.390495	67280		0.875324	0	0.679284	4.52332	24.9002	19.732	2.62597	0	0	0	0	0	0	2.71713	0	0	0	9.02875	3.69824	9.88963	0	31.1318	28.0291	40.6698	9.45767	15.2129	39.4639	0
3110015C05Rik	RIKEN cDNA 3110015C05 gene	Mm.417826	73129		0	0.641349	3.12346	22.3719	72.5886	116.047	0	0	0	0.531026	0	1.39302	0	11.7742	0	0.71961	21.2703	24.5066	27.1204	28.57	10.392	76.7917	81.1368	130.851	16.078	58.0856	220.34	11.7535
3110021A11Rik	RIKEN cDNA 3110021A11 gene	Mm.418299	67289		12.234	10.5734	0.539708	6.19132	27.285	21.3763	15.0993	5.12655	16.476	0	21.2724	10.4477	0	0	0	2.15883	0	10.3186	0	17.5816	3.05648	35.2827	33.93	38.9016	7.56613	20.7449	42.7526	0
3110021N24Rik	NA	NA	NA		113.551	140.585	70.2893	83.0535	188.444	197.097	156.902	96.3792	87.3729	168.335	151.034	102.387	27.3983	78.7969	98.6832	76.2787	133.53	61.9114	32.0514	102.193	85.5813	149.432	159.323	328.895	104.034	200.534	26.3093	367.884
3110035E14Rik	NA	NA	NA		17.512	0.464341	9.74428	20.9555	113.417	71.5544	0	42.5504	9.98548	0	0	1.39302	0	12.68	24.1383	2.15883	10.6352	38.6946	13.5602	35.1631	6.72425	217.922	95.889	167.984	36.8849	48.4047	69.0619	74.047
3110039I08Rik	RIKEN cDNA 3110039I08 gene	Mm.38166	73144		9.04706	18.9828	2.17123	40.9951	154.392	245.48	25.6032	1.53797	0	0.531026	0	56.4174	0	7.24569	0	1.43922	60.2659	79.9689	1.23275	49.4481	14.0598	251.13	165.224	210.422	53.9087	91.2774	476.856	14.1042
3110039M20Rik	RIKEN cDNA 3110039M20 gene	Mm.185800	67293		0	0.531026	1.12667	14.8416	23.8677	13.1546	0	0	0	1.59308	0	0	0.883817	3.62285	0	0	23.6337	16.7677	11.0947	20.8781	1.83389	39.4336	32.4547	30.0603	13.2407	4.14897	26.3093	0
3110040N11Rik	RIKEN cDNA 3110040N11 gene	Mm.248391	67290		154.056	125.46	204.979	219.56	229.101	90.6871	170.032	155.335	136.801	127.446	94.3077	154.625	84.8465	236.391	212.275	286.405	154.801	261.834	188.61	202.188	290.365	215.847	143.096	268.774	205.231	312.556	141.412	39.9619
3110043O21Rik	NA	NA	NA		67.8803	75.2215	245.783	239.869	216.356	506.161	26.2597	43.5757	133.805	82.84	80.8352	61.9895	381.809	203.785	241.383	156.155	213.885	257.964	265.041	219.77	242.684	265.658	224.233	286.457	120.112	185.321	841.897	170.426
3110045C21Rik	RIKEN cDNA 3110045C21 gene	Mm.396611	67303		1.51566	5.88492	14.4263	12.6315	13.4793	57.5515	0	2.05062	2.49637	14.8687	0	2.78604	45.0747	5.43427	0	7.1961	14.1802	1.28982	18.4912	17.5816	11.6146	14.5282	32.4547	8.84126	1.89153	9.68094	115.103	0
3110052M02Rik	NA	NA	NA		67.33	101.519	74.1585	155.891	157.241	100.316	24.9467	107.145	69.8983	92.9295	72.3262	139.302	83.0788	95.0997	20.5886	97.867	163.073	136.721	144.231	218.671	116.757	211.696	185.877	114.936	122.95	150.746	167.722	32.9098
3110056K07Rik	RIKEN cDNA 3110056K07 gene	Mm.363770	73204		102.972	65.6795	29.7926	31.0581	81.4848	57.5863	97.1609	78.9489	132.807	66.9092	32.6177	97.5115	28.2822	27.1713	24.1383	39.5786	22.452	32.2455	6.16373	57.1401	37.289	58.1126	54.583	100.79	86.0648	107.873	16.4433	98.7294
3110057O12Rik	NA	NA	NA		29.7783	38.6416	40.6715	114.223	110.236	337.117	0	36.9112	52.4237	70.6264	1.41816	43.8802	0	46.1913	58.926	57.5688	184.343	107.055	53.0081	152.74	73.9667	124.527	129.819	148.533	86.0648	62.2346	591.959	82.2745
3110062M04Rik	NA	NA	NA		68.7781	29.1935	12.59	43.4972	77.8129	28.2084	124.734	46.6516	34.9492	21.241	48.9266	17.4128	15.0249	10.8685	0	24.4668	88.6264	52.8827	13.5602	42.8551	19.5614	95.4707	82.6121	90.1809	55.8002	65.0006	0	56.4168
3110070M22Rik	RIKEN cDNA 3110070M22 gene	Mm.474382	67304		0.170885	4.60222	3.75002	25.3621	28.5059	11.0413	0	0.512655	0	13.8067	0	0	0	9.96282	0	5.03727	0	25.7964	80.1285	15.3839	5.50166	45.6599	38.3556	30.0603	13.2407	15.2129	19.732	2.3507
3110079O15Rik	NA	NA	NA		4.74464	2.58844	2.30976	12.4768	29.0106	9.86598	0	9.74045	4.49346	6.37231	0	1.39302	0	0	8.51942	0.71961	0	23.2168	22.1894	12.0873	4.89036	6.22635	22.1282	51.2793	34.9934	30.4258	19.732	0
3110082I17Rik	RIKEN cDNA 3110082I17 gene	Mm.84294	73212		285.728	126.487	212.234	171.516	190.764	513.503	356.476	227.106	273.602	144.439	134.725	100.298	208.581	217.371	222.215	200.771	135.894	154.779	205.869	175.816	185.222	184.715	97.3642	429.685	74.7156	167.342	687.33	339.676
3110082J24Rik	RIKEN cDNA 3110082J24 gene	Mm.450696	433868		0	0	0.452856	3.2543	9.71425	0	0	0	0	0	0	0	0	1.81142	0	0	0	5.15929	0	9.88963	1.22259	10.3773	2.95043	19.4508	4.72883	11.0639	0	0
3110099E03Rik	RIKEN cDNA 3110099E03 gene	Mm.240112	100043232		3.50129	0.464341	1.5788	18.773	26.7977	184.087	10.5039	0	0	0	0	1.39302	0	2.71713	0	3.59805	10.6352	16.7677	55.4736	10.9885	0	35.2827	44.2565	24.7555	7.56613	22.1279	256.515	111.658
3200001D21Rik	RIKEN cDNA 3200001D21 gene	Mm.490789	71818		14.9879	10.749	5.92182	25.3561	80.6754	92.0825	35.4506	1.02531	8.48765	12.7446	0	19.5023	4.41909	2.71713	0	16.551	0	56.7521	30.8187	26.3723	12.8372	85.0935	131.294	109.632	33.1018	44.2557	184.165	0
3300002I08Rik	RIKEN cDNA 3300002I08 gene	Mm.272470	69277		30.1276	9.08119	18.5641	16.0841	29.0822	130.863	0	57.9301	32.4528	4.77923	9.92713	12.5372	39.7718	20.8314	1.4199	12.2334	3.54506	33.5354	11.0947	23.0758	9.16943	26.9809	23.6034	47.7428	20.8069	26.2768	200.608	61.1182
3300002P13Rik	RIKEN cDNA 3300002P13 gene	Mm.458356	70230		0.499274	1.16085	0.359805	9.11671	32.9992	151.278	0	0	1.49782	0	0	3.48255	0	0	0	1.43922	15.3619	16.7677	2.46549	10.9885	0	43.5845	36.8804	68.9619	14.1865	1.38299	302.557	0
3300005D01Rik	RIKEN cDNA 3300005D01 gene	Mm.23696	78512		0	5.87094	4.42931	34.2095	98.6962	239.615	0	0	0	1.59308	0	16.0198	0	12.68	0	5.03727	0	64.4911	72.7321	30.7677	3.05648	188.866	88.5129	157.375	25.5357	33.1918	443.969	35.2605
3425401B19Rik	RIKEN cDNA 3425401B19 gene	Mm.318319	100504518		5.56	4.05234	16.0082	286.844	194.784	590.011	9.1909	0	7.48911	7.96538	0.709081	3.48255	24.7469	10.8685	26.9782	1.43922	285.968	193.473	406.806	356.027	191.947	300.94	194.728	300.603	61.4748	116.171	1042.51	137.516
3632451O06Rik	NA	NA	NA		228.63	130.23	257.498	380.367	131.862	171.062	181.192	303.492	201.207	135.412	98.5622	156.715	325.245	184.765	286.11	233.873	372.231	303.108	456.116	432.946	337.435	134.904	147.522	213.959	99.3055	63.6176	194.031	148.094
3632454L22Rik	RIKEN cDNA 3632454L22 gene	Mm.439072	320606		1.83067	4.90003	2.57136	40.8612	54.0634	133.666	0	0	5.49201	9.02743	5.67264	0	0	4.52856	0	5.75688	125.259	24.5066	20.9567	27.4712	6.11295	47.7354	64.9095	91.9491	10.4034	55.3196	253.227	14.1042
3830403N18Rik	RIKEN cDNA 3830403N18 gene	Mm.335676	70691		4.41179	0	5.8971	12.6734	9.34419	0	0	9.74045	3.49492	0	0	0	0	3.62285	13.4891	6.47649	0	11.6084	7.39648	13.1862	31.176	4.1509	14.7522	7.07301	0	20.7449	0	0
3830406C13Rik	RIKEN cDNA 3830406C13 gene	Mm.44068	218734		268.827	368.416	295.341	303.534	448.715	131.266	149.68	315.796	341.004	369.594	282.923	452.732	235.095	199.256	418.871	328.142	268.243	227.009	348.867	342.84	330.711	386.034	458.792	389.016	409.517	600.218	59.1959	203.335
3830408C21Rik	RIKEN cDNA 3830408C21 gene	Mm.133867	100040322		23.5953	5.31932	2.73541	22.3096	55.3981	54.8564	56.4584	13.329	0.998548	6.90333	0	9.05464	0	0.905711	2.83981	7.1961	0	28.3761	40.6806	40.6574	1.83389	101.697	67.8599	67.1936	23.6442	16.5959	92.0825	17.6302
3830417A13Rik	RIKEN cDNA 3830417A13 gene	Mm.54544	70696		0	0	0.179903	8.55482	23.601	41.2269	0	0	0	0	0	0	0	0	0	0.71961	0	25.7964	0	12.0873	4.89036	58.1126	16.2274	17.6825	6.62037	19.3619	78.9278	3.52605
3830432H09Rik	RIKEN cDNA 3830432H09 gene	Mm.406320	320069		11.0896	8.45032	5.88849	43.6457	111.812	243.361	19.6948	3.58859	9.98548	16.9928	0	8.35813	0	13.5857	7.80947	2.15883	50.8125	59.3318	66.5683	38.4597	3.05648	190.941	125.393	167.984	20.8069	53.9367	486.722	0
3930402G23Rik	RIKEN cDNA 3930402G23 gene	Mm.358758	665306		39.593	38.8179	22.992	41.5068	65.7605	68.949	49.237	24.6075	44.9346	37.7028	41.8358	36.9151	26.5145	16.3028	36.9175	12.2334	3.54506	37.4048	118.344	38.4597	9.78072	78.8671	69.3351	99.0222	35.9391	45.6387	124.969	12.9288
4430402I18Rik	RIKEN cDNA 4430402I18 gene	Mm.280653	381218		16.1208	4.8707	3.65697	42.9668	106.648	149.533	41.359	0.512655	6.49056	9.02743	0.709081	4.87558	0	8.1514	0	6.47649	119.35	47.7234	0	31.8666	15.8937	168.112	119.492	167.984	26.4815	51.1707	253.227	45.8386
4631405J19Rik	RIKEN cDNA 4631405J19 gene	Mm.235231	433456		0.170885	1.16085	0.992564	18.1511	46.6668	49.3299	0	0.512655	0	0	0	3.48255	0	1.81142	0	2.15883	0	28.3761	36.9824	24.1747	1.22259	91.3198	25.0787	76.0349	13.2407	27.6598	98.6598	0
4632404H12Rik	RIKEN cDNA 4632404H12 gene	Mm.386816	74034		58.9055	64.9453	44.1068	80.4053	108.306	130.287	58.4279	55.8794	62.4092	92.3984	2.83632	99.6011	7.95436	38.0399	92.2937	38.1394	61.4476	91.5773	113.413	87.9078	47.681	128.678	116.542	111.4	93.6309	91.2774	167.722	92.8526
4632415L05Rik	RRS1 ribosome biogenesis regulator homolog pseudogene	Mm.427103	70808		217.804	239.219	131.42	162.215	245.547	537.985	110.947	258.378	284.087	222.5	271.578	223.58	22.0954	168.462	174.648	160.473	112.26	176.706	199.705	176.914	145.488	249.054	265.539	251.092	170.238	291.811	920.825	155.146
4632427E13Rik	RIKEN cDNA 4632427E13 gene	Mm.473620	666737		73.7914	23.8123	13.6732	31.0798	98.3681	115.867	77.4661	80.9996	62.9085	23.3651	0.709081	47.3627	0	28.0771	0.709951	25.906	9.45348	29.6659	11.0947	59.3378	45.8471	78.8671	67.8599	61.8889	135.245	147.98	62.4845	169.25
4632428C04Rik	RIKEN cDNA 4632428C04 gene	Mm.30797	100043102		23.7479	35.4174	4.80392	52.4008	81.6772	215.425	26.2597	21.0189	23.9651	76.9987	0	29.2535	0	6.33998	5.67961	7.1961	42.5407	14.188	89.9905	94.5009	20.784	93.3953	100.315	100.79	55.8002	58.0856	381.485	49.3647
4632428N05Rik	NA	NA	NA		14.9436	0.23217	4.28426	59.101	130.426	237.739	23.6337	8.71514	12.4818	0	0	0.696511	0.883817	9.05711	0	7.1961	33.0872	52.8827	128.206	70.3263	11.0033	205.47	126.869	180.362	63.3664	76.0645	430.814	44.6633
4732416N19Rik	RIKEN cDNA 4732416N19 gene	Mm.137858	320737		0.499274	1.39302	0.359805	1.09885	1.29942	0	0	0	1.49782	0	0	4.17907	0	0	0	1.43922	0	0	0	5.49424	0	0	0	1.76825	4.72883	0	0	0
4732456N10Rik	NA	NA	NA		0	1.17237	1.99133	23.0975	134.22	62.4845	0	0	0	2.1241	0	1.39302	0	7.24569	0	0.71961	7.09011	60.6216	16.0257	27.4712	4.27907	271.884	84.0873	221.032	38.7764	55.3196	124.969	0
4732471J01Rik	RIKEN cDNA 4732471J01 gene	Mm.389841	654804		17.3622	22.2168	8.74915	32.8138	208.337	95.8981	10.5039	24.6075	16.9753	13.2756	24.8178	28.5569	17.6763	7.24569	0	10.0745	7.09011	45.1438	49.3099	52.7447	9.78072	176.413	162.274	334.2	183.479	185.321	29.5979	162.198
4732490B19Rik	RIKEN cDNA 4732490B19 gene	Mm.383743	319871		28.2052	38.71	31.0592	75.9338	79.2493	54.1558	0.656493	60.4933	23.4659	18.5859	41.1267	56.4174	0.883817	42.5684	39.0473	41.7374	122.895	90.2875	51.7754	67.0297	47.681	72.6408	95.889	125.546	48.2341	53.9367	78.9278	29.3837
4732491K20Rik	RIKEN cDNA 4732491K20 gene	Mm.188855	224523		45.722	14.1348	23.3889	42.5634	111.172	85.5052	63.0233	28.7087	45.4339	11.6826	4.25448	26.4674	36.2365	20.8314	15.6189	20.8687	0	68.3605	48.0771	61.5355	34.8438	132.829	97.3642	183.898	46.3426	95.4264	171.01	0
4831407H17Rik	RIKEN cDNA 4831407H17 gene	Mm.410773	77710		0.665698	1.16085	3.86376	45.2291	57.6198	40.0632	0	0	1.9971	0	0	3.48255	0	1.81142	2.12985	11.5138	0	28.3761	162.723	30.7677	4.27907	83.018	50.1573	111.4	7.56613	35.9578	46.0412	34.0851
4831440E17Rik	RIKEN cDNA 4831440E17 gene	Mm.32025	320965		12.4211	48.5879	25.1683	48.7294	108.301	11.7477	2.62597	7.17718	27.4601	67.4402	17.727	60.5965	7.95436	28.9828	22.7184	41.0178	63.811	64.4911	3.69824	72.524	39.1229	136.98	141.621	152.07	44.451	66.3836	16.4433	7.0521
4833411C07Rik	RIKEN cDNA 4833411C07 gene	Mm.139075	71624		0	0.928681	2.55067	14.3267	47.7394	83.8608	0	0	0	0	0	2.78604	0	0.905711	4.25971	5.03727	0	30.9557	14.793	25.2735	0.611295	51.8863	63.4343	84.8761	9.45767	29.0428	167.722	0
4833412C05Rik	RIKEN cDNA 4833412C05 gene	Mm.70992	73904		0.832123	2.47812	2.1247	19.3489	41.4403	8.22165	0	0	2.49637	7.43436	0	0	0	6.33998	0	2.15883	20.0886	36.115	0	36.262	4.27907	58.1126	70.8103	51.2793	10.4034	16.5959	16.4433	0
4833415N18Rik	RIKEN cDNA 4833415N18 gene	Mm.39183	73761		2.49637	0	5.55074	11.3026	21.2547	212.119	0	0	7.48911	0	0	0	0	7.24569	11.3592	3.59805	0	42.5641	2.46549	6.59309	4.89036	14.5282	39.8308	14.146	17.0238	20.7449	424.237	0
4833417C18Rik	RIKEN cDNA 4833417C18 gene	Mm.399894	73906		17.4101	3.4068	3.41517	11.3099	29.8264	5.28907	28.2292	20.5062	3.49492	7.43436	0	2.78604	10.6058	0.905711	0.709951	1.43922	0	6.44911	29.5859	18.6804	1.83389	68.4899	22.1282	30.0603	13.2407	15.2129	0	10.5781
4833418N02Rik	RIKEN cDNA 4833418N02 gene	Mm.63783	74597		10.8488	42.6195	26.6313	62.9938	52.0615	137.802	0	3.58859	28.9579	22.8341	70.199	34.8255	7.07054	74.2683	0	25.1864	0	37.4048	150.395	75.8205	51.3488	93.3953	45.7317	54.8158	35.9391	30.4258	187.454	88.1512
4833419F23Rik	RIKEN cDNA 4833419F23 gene	Mm.482777	73915		10.3715	4.41124	2.03785	22.4737	59.9088	6.57732	19.0383	3.58859	8.48765	0	0	13.2337	0	8.1514	0	0	50.8125	6.44911	29.5859	23.0758	2.44518	51.8863	54.583	178.594	7.56613	6.91496	13.1546	0
4833420G17Rik	RIKEN cDNA 4833420G17 gene	Mm.390641	67392		748.859	629.888	407.146	537.626	679.187	706.999	597.408	614.674	1034.5	672.278	307.741	909.643	386.228	405.759	340.067	496.531	523.487	472.075	477.073	725.24	490.259	520.938	793.666	634.803	858.756	587.771	259.804	1154.19
4833422C13Rik	RIKEN cDNA 4833422C13 gene	Mm.466817	373852		0.166425	0.885043	0.679284	18.8406	19.5988	21.3763	0	0	0.499274	2.65513	0	0	0	2.71713	0	0	0	32.2455	30.8187	27.4712	3.66777	26.9809	33.93	21.219	7.56613	8.29795	42.7526	0
4833422M21Rik	RIKEN cDNA 4833422M21 gene	Mm.212701	75768		0	0.23217	4.31452	17.7336	29.995	26.5467	0	0	0	0	0	0.696511	0	10.8685	6.38956	0	0	49.0132	9.86197	28.57	1.22259	41.509	23.6034	60.1206	12.295	12.4469	46.0412	7.0521
4833423E24Rik	RIKEN cDNA 4833423E24 gene	Mm.17636	228151		0.665698	0.708034	4.12359	28.6118	56.0439	9.98467	0	0	1.9971	2.1241	0	0	0	7.24569	7.80947	1.43922	0	49.0132	25.8877	46.1516	22.0066	62.2635	61.959	104.327	19.8611	31.8088	16.4433	3.52605
4833427F10Rik	RIKEN cDNA 4833427F10 gene	Mm.410840	74601		0.166425	3.68261	2.84431	36.6265	88.2758	98.6598	0	0	0.499274	4.77923	0	6.2686	0	6.33998	0	5.03727	35.4506	52.8827	43.1461	46.1516	5.50166	141.131	120.968	139.692	16.078	23.5109	197.32	0
4833427G06Rik	RIKEN cDNA 4833427G06 gene	Mm.72828	235345		0	0	0.679284	8.728	19.8758	44.3969	0	0	0	0	0	0	0	2.71713	0	0	0	7.73893	25.8877	8.79078	1.22259	4.1509	39.8308	37.1333	11.3492	6.91496	88.7938	0
4833428L15Rik	RIKEN cDNA 4833428L15 gene	Mm.394117	74602		0	0	1.13214	3.76244	21.1384	108.526	0	0	0	0	0	0	0	4.52856	0	0	0	9.02875	1.23275	5.49424	3.05648	6.22635	29.5043	49.5111	6.62037	13.8299	217.052	0
4833439L19Rik	RIKEN cDNA 4833439L19 gene	Mm.24593	97820		1227.38	1919.44	2329.31	2006.35	1693.07	2529.97	1346.47	1245.75	1089.91	1776.28	2441.36	1540.68	2253.73	2706.27	2273.97	2083.27	2125.85	1827.68	2310.17	1617.5	2150.54	1957.15	1935.48	1319.12	1829.11	1424.48	1252.98	3806.96
4921501E09Rik	NA	NA	NA		0	0	0.761306	16.4328	34.0175	29.5979	0	0	0	0	0	0	0	0.905711	1.4199	0.71961	17.7253	28.3761	17.2585	17.5816	1.22259	53.9617	48.6821	28.292	17.0238	22.1279	59.1959	0
4921504A21Rik	RIKEN cDNA 4921504A21 gene	Mm.398993	70832		1.16497	0.885043	1.21899	17.5033	52.9437	118.629	0	0	3.49492	2.65513	0	0	0	2.71713	0	2.15883	0	29.6659	35.7497	20.8781	1.22259	66.4144	76.7112	76.0349	15.1323	30.4258	230.206	7.0521
4921504E06Rik	RIKEN cDNA 4921504E06 gene	Mm.158488	70909		0.218831	0	21.2718	16.3522	20.8668	0	0.656493	0	0	0	0	0	75.1245	9.96282	0	0	0	27.0863	22.1894	26.3723	6.11295	14.5282	41.306	26.5238	12.295	9.68094	0	0
4921506M07Rik	NA	NA	NA		33.9594	87.9951	116.287	89.8164	160.782	385.523	48.5805	14.3544	38.9434	57.3508	104.944	101.691	170.577	97.8168	83.7743	112.979	47.2674	96.7366	69.0338	118.676	117.369	182.64	91.4634	180.362	165.509	183.938	309.134	461.912
4921507L20Rik	NA	NA	NA		19.182	11.4804	4.96902	34.2098	57.3177	161.15	0	24.0948	33.4513	17.5238	11.3453	5.57209	0	12.68	0	7.1961	0	39.9845	81.3613	41.7562	7.94684	103.773	53.1078	61.8889	38.7764	29.0428	305.845	16.4549
4921507P07Rik	RIKEN cDNA 4921507P07 gene	Mm.157323	70821		40.7736	35.2931	38.9174	49.1104	138.964	187.341	47.924	38.4492	35.9477	39.2959	23.3997	43.1837	31.8174	51.6255	33.3677	38.859	20.0886	58.042	50.5426	91.2044	25.6744	203.394	153.422	199.813	69.041	69.1496	361.753	12.9288
4921508D12Rik	RIKEN cDNA 4921508D12 gene	Mm.158461	70845		2.49637	0	9.95751	30.0152	40.7961	103.836	0	0	7.48911	0	0	0	34.4689	1.81142	3.54976	0	0	28.3761	85.0595	27.4712	9.16943	74.7162	39.8308	53.0476	17.0238	19.3619	184.165	23.507
4921509C19Rik	RIKEN cDNA 4921509C19 gene	Mm.280614	381393		0	2.28749	0.632758	24.1065	54.8278	142.706	0	0	0	0.531026	3.5454	2.78604	0	1.81142	0	0.71961	0	58.042	22.1894	32.9654	7.33554	72.6408	72.2856	56.5841	28.373	44.2557	279.536	5.87675
4921509O07Rik	RIKEN cDNA 4921509O07 gene	Mm.491036	70917		0	2.57901	9.72247	22.5817	94.1176	101.367	0	0	0	0	4.25448	3.48255	12.3734	10.8685	13.4891	2.15883	0	38.6946	22.1894	42.8551	9.16943	136.98	120.968	148.533	37.8307	26.2768	187.454	15.2795
4921511C10Rik	RIKEN cDNA 4921511C10 gene	Mm.444622	70924		1.9971	11.9098	8.6301	29.709	102.295	18.0876	0	0	5.99129	12.7446	0	22.9849	0	18.1142	10.6493	5.75688	0	21.927	50.5426	68.1286	7.94684	114.15	91.4634	159.143	41.6137	105.107	36.1753	0
4921511C20Rik	high density lipoprotein (HDL) binding protein pseudogene	Mm.72281	245598		0	0	0.179903	1.53839	1.46043	0	0	0	0	0	0	0	0	0	0	0.71961	0	0	0	7.69193	0	4.1509	0	1.76825	0	1.38299	0	0
4921511H03Rik	NA	NA	NA		3.86791	0.531026	1.43817	14.8687	36.0524	147.99	0	4.6139	6.98983	1.59308	0	0	0	3.62285	2.12985	0	0	37.4048	6.16373	25.2735	5.50166	72.6408	61.959	26.5238	9.45767	9.68094	295.979	0
4921511I17Rik	RIKEN cDNA 4921511I17 gene	Mm.410838	70858		4.04326	6.10557	1.71837	24.388	35.7298	215.882	0	5.63921	6.49056	12.7446	0	5.57209	0	5.43427	0	1.43922	0	28.3761	40.6806	40.6574	12.2259	60.1881	45.7317	31.8286	13.2407	27.6598	417.66	14.1042
4921511M17Rik	RIKEN cDNA 4921511M17 gene	Mm.46855	667256		0	0	0	0	0	0	0	0	0	0	0	0	0	0	0	0	0	0	0	0	0	0	0	0	0	0	0	0
4921513I03Rik	RIKEN cDNA 4921513I03 gene	Mm.427286	70874		0	0	1.21899	18.4504	77.0861	251.582	0	0	0	0	0	0	0	2.71713	0	2.15883	25.9971	9.02875	8.62923	46.1516	2.44518	147.357	50.1573	137.924	26.4815	23.5109	503.165	0
4921515E04Rik	RIKEN cDNA 4921515E04 gene	Mm.399021	70886		0	1.62519	1.9803	29.0137	59.2196	253.227	0	0	0	0	0	4.87558	0	3.62285	1.4199	2.87844	0	36.115	67.8011	36.262	4.89036	112.074	73.7608	47.7428	11.3492	51.1707	506.454	0
4921517D22Rik	RIKEN cDNA 4921517D22 gene	Mm.73124	70900		1.3314	0	13.5181	21.5689	80.1622	63.3328	0	0	3.99419	0	0	0	0	0	45.4369	8.63533	0	47.7234	29.5859	21.977	8.55813	78.8671	104.74	152.07	23.6442	41.4897	52.6186	74.047
4921518K17Rik	RIKEN cDNA 4921518K17 gene	Mm.160125	78758		3.41324	18.6229	22.3115	44.0437	126.144	199.942	0	9.74045	0.499274	2.1241	6.38173	47.3627	64.5187	11.7742	0	12.953	60.2659	69.6504	30.8187	41.7562	17.7276	166.036	137.195	213.959	41.6137	71.9155	289.402	110.483
4921524J17Rik	RIKEN cDNA 4921524J17 gene	Mm.272748	66714		187.071	172.415	146.313	135.5	294.162	464.364	119.482	205.575	236.156	291.002	71.6171	154.625	127.27	106.874	163.289	187.818	29.5421	170.256	97.387	205.485	174.83	132.829	243.411	369.565	232.659	492.345	713.639	215.089
4921524L21Rik	RIKEN cDNA 4921524L21 gene	Mm.158484	70901		0.998548	0	3.57286	58.3671	97.1502	32.1918	0	0	2.99564	0	0	0	0	3.62285	9.22937	1.43922	63.811	41.2743	146.697	35.1631	4.89036	163.961	122.443	120.241	29.3188	49.7877	36.1753	28.2084
4921525O09Rik	RIKEN cDNA 4921525O09 gene	Mm.84860	74050		0	4.87558	6.55538	41.1107	91.4578	84.7149	0	0	0	0	0	14.6267	0	22.6428	1.4199	2.15883	44.904	51.5929	53.0081	50.547	5.50166	83.018	82.6121	217.495	16.078	58.0856	78.9278	90.5019
4921529L05Rik	RIKEN cDNA 4921529L05 gene	Mm.320413	320178		0	1.06205	3.24791	144.004	36.0578	0	0	0	0	3.18615	0	0	7.95436	0	0	5.03727	157.164	82.5486	235.455	203.287	41.5681	58.1126	59.0086	35.3651	5.6746	22.1279	0	0
4921530L21Rik	RIKEN cDNA 4921530L21 gene	Mm.75060	66732		0	0	0	19.2505	33.7876	128.258	0	0	0	0	0	0	0	0	0	0	0	25.7964	64.1028	3.29654	3.05648	68.4899	19.1778	63.6571	3.78307	13.8299	256.515	0
4921531C22Rik	RIKEN cDNA 4921531C22 gene	Mm.31773	66730		79.5136	52.2014	42.8868	58.1032	95.8499	119.014	104.382	51.7782	82.3802	48.3233	57.4355	50.8453	5.3029	66.1169	45.4369	54.6904	53.1758	58.042	75.1976	47.2505	56.8504	109.999	109.166	113.168	86.0648	60.8516	138.124	99.9047
4921531P14Rik	RIKEN cDNA 4921531P14 gene	Mm.410834	70960		0	1.16085	0.359805	4.62456	10.0472	87.1495	0	0	0	0	0	3.48255	0	0	0	1.43922	0	7.73893	0	15.3839	0	2.07545	10.3265	22.9873	3.78307	11.0639	174.299	0
4921533I20Rik	PRP18 pre-mRNA processing factor 18 homolog pseudogene	Mm.250005	664619		0	0	5.24744	1.1236	16.8945	0	0	0	0	0	0	0	0	1.81142	18.4587	0.71961	0	0	0	4.39539	1.22259	31.1318	20.653	24.7555	3.78307	4.14897	0	0
4921534H16Rik	RIKEN cDNA 4921534H16 gene	Mm.445908	66737		2.3344	1.39302	19.1792	8.60474	42.1308	292.019	0	0.512655	6.49056	0	0	4.17907	53.9129	19.9256	0	2.87844	0	16.7677	0	21.977	4.27907	56.0372	39.8308	67.1936	22.6984	24.8938	490.01	94.028
4921536K21Rik	RIKEN cDNA 4921536K21 gene	Mm.347950	67430		84.6312	75.1667	64.4275	77.7712	116.267	199.812	111.604	76.3857	65.9041	73.2815	99.9804	52.2383	52.1452	67.0226	78.0947	60.4473	87.4447	65.7809	93.6888	91.2044	50.7375	172.262	141.621	130.851	42.5595	94.0434	325.577	74.047
4921539E11Rik	RIKEN cDNA 4921539E11 gene	Mm.158501	70941		0	0.708034	2.66819	14.2941	33.896	38.4073	0	0	0	2.1241	0	0	0	9.96282	0.709951	0	0	25.7964	13.5602	29.6689	2.44518	41.509	30.9795	63.6571	5.6746	27.6598	75.6392	1.17535
4922502D21Rik	RIKEN cDNA 4922502D21 gene	Mm.46114	381816		0	4.64341	0.899513	13.4135	43.182	75.6392	0	0	0	0	0	13.9302	0	0	0	3.59805	9.45348	27.0863	0	27.4712	3.05648	68.4899	63.4343	47.7428	11.3492	24.8938	151.278	0
4922502H24Rik	RIKEN cDNA 4922502H24 gene	Mm.399065	78136		0	0	0	5.10795	21.5389	0.587675	0	0	0	0	0	0	0	0	0	0	0	11.6084	1.23275	12.0873	0.611295	51.8863	20.653	30.0603	0.945767	4.14897	0	1.17535
4922502N22Rik	RIKEN cDNA 4922502N22 gene	Mm.410833	70962		1.16497	0.23217	0.679284	9.55374	11.0548	3.28866	0	0	3.49492	0	0	0.696511	0	2.71713	0	0	0	6.44911	30.8187	9.88963	0.611295	12.4527	22.1282	1.76825	0.945767	17.9789	6.57732	0
4930401C15Rik	RIKEN cDNA 4930401C15 gene	Mm.258921	73803		0	0	1.81142	14.9878	61.0091	164.908	0	0	0	0	0	0	0	7.24569	0	0	0	12.8982	25.8877	26.3723	9.78072	78.8671	76.7112	106.095	19.8611	23.5109	315.711	14.1042
4930401O10Rik	RIKEN cDNA 4930401O10 gene	Mm.390391	73816		0	0.763196	0.905711	7.14637	25.611	28.6716	0	0	0	1.59308	0	0.696511	0	3.62285	0	0	0	21.927	0	7.69193	6.11295	56.0372	36.8804	10.6095	3.78307	20.7449	19.732	37.6112
4930401O12Rik	RIKEN cDNA 4930401O12 gene	Mm.417825	73924		0	1.06205	0.226428	10.1148	25.9518	90.4381	0	0	0	3.18615	0	0	0	0.905711	0	0	14.1802	21.927	6.16373	7.69193	0.611295	41.509	14.7522	53.0476	6.62037	13.8299	180.876	0
4930402F06Rik	RIKEN cDNA 4930402F06 gene	Mm.159338	74854		3.07593	0.696511	2.32803	22.3689	56.1481	161.144	0	9.2278	0	0	0	2.08953	0	3.62285	4.96966	0.71961	2.36337	38.6946	34.5169	30.7677	5.50166	66.4144	78.1864	99.0222	9.45767	27.6598	322.289	0
4930402F11Rik	RIKEN cDNA 4930402F11 gene	Mm.410832	73796		0	0.464341	0	4.07045	16.4376	0	0	0	0	0	0	1.39302	0	0	0	0	0	3.86946	12.3275	1.09885	3.05648	24.9054	38.3556	12.3778	3.78307	2.76598	0	0
4930402H24Rik	RIKEN cDNA 4930402H24 gene	Mm.271990	228602		281.831	387.119	131.131	424.748	435.878	1197.38	222.551	319.384	303.558	340.387	302.068	518.901	96.3361	144.914	124.241	159.034	235.155	377.918	600.348	650.518	259.8	591.503	553.206	569.377	208.069	257.236	1197.07	1197.68
4930402K13Rik	RIKEN cDNA 4930402K13 gene	Mm.50374	75775		0	0	0	3.3595	14.8276	70.7178	0	0	0	0	0	0	0	0	0	0	0	7.73893	2.46549	6.59309	0	24.9054	16.2274	21.219	10.4034	1.38299	108.526	32.9098
4930404A05Rik	RIKEN cDNA 4930404A05 gene	Mm.60493	73820		0	0.23217	2.26428	34.5083	26.161	26.3093	0	0	0	0	0	0.696511	0	9.05711	0	0	147.711	16.7677	0	4.39539	3.66777	51.8863	20.653	51.2793	2.8373	4.14897	52.6186	0
4930404H11Rik	RIKEN cDNA 4930404H11 gene	Mm.416916	73815		0	0	0.226428	5.056	17.2925	67.4175	0	0	0	0	0	0	0	0.905711	0	0	0	20.6371	0	2.1977	2.44518	4.1509	25.0787	44.2063	4.72883	8.29795	134.835	0
4930404I05Rik	RIKEN cDNA 4930404I05 gene	Mm.491293	67394		4.82518	5.9722	0.71961	7.10327	20.2287	15.2795	7.87791	4.10124	2.49637	9.55846	0	8.35813	0	0	0	2.87844	0	3.86946	14.793	13.1862	3.66777	35.2827	20.653	7.07301	13.2407	24.8938	0	30.5591
4930404N11Rik	RIKEN cDNA 4930404N11 gene	Mm.440450	432479		30.4659	14.1509	40.2278	62.8596	49.1796	138.028	45.9545	19.4809	25.9622	12.2136	16.3089	13.9302	17.6763	45.2856	46.8568	51.0923	17.7253	74.8097	138.068	38.4597	45.2358	51.8863	60.4838	53.0476	47.2883	33.1918	213.763	62.2935
4930405A10Rik	RIKEN cDNA 4930405A10 gene	Mm.444661	74896		0	0	0.905711	9.35759	31.9914	23.0206	0	0	0	0	0	0	0	3.62285	0	0	15.3619	7.73893	0	23.0758	0.611295	47.7354	47.2069	26.5238	27.4272	11.0639	46.0412	0
4930405A21Rik	RIKEN cDNA 4930405A21 gene	Mm.443946	74846		11.9218	2.17926	12.6303	29.8574	42.563	34.5309	0	31.272	4.49346	5.84128	0	0.696511	0	19.9256	25.5583	5.03727	70.9011	20.6371	23.4222	20.8781	13.4485	66.4144	44.2565	68.9619	17.9696	15.2129	69.0619	0
4930405D11Rik	RIKEN cDNA 4930405D11 gene	Mm.233289	73922		0	0	0.632758	8.37539	12.6021	32.655	0	0	0	0	0	0	0	1.81142	0	0.71961	0	29.6659	0	10.9885	1.22259	14.5282	11.8017	30.0603	6.62037	0	55.9072	9.4028
4930405J17Rik	RIKEN cDNA 4930405J17 gene	Mm.55644	73811		19.2542	27.6835	21.8081	40.1174	101.696	263.246	11.1604	25.6328	20.9695	62.13	1.41816	19.5023	0	40.757	22.0085	24.4668	0	105.765	30.8187	45.0528	18.9501	62.2635	72.2856	120.241	97.414	156.278	424.237	102.255
4930405L22Rik	RIKEN cDNA 4930405L22 gene	Mm.243807	78106		0	5.80426	0	9.69349	31.0546	39.4639	0	0	0	0	0	17.4128	0	0	0	0	37.8139	5.15929	0	5.49424	0	33.2072	51.6325	58.3523	3.78307	8.29795	78.9278	0
4930405O22Rik	RIKEN cDNA 4930405O22 gene	Mm.444282	414079		3.37756	4.71882	2.43315	21.5195	39.1645	20.4499	0	5.63921	4.49346	0	12.7635	1.39302	0	5.43427	1.4199	2.87844	10.6352	18.0575	27.1204	39.5585	12.2259	29.0563	32.4547	51.2793	38.7764	44.2557	3.28866	37.6112
4930406D18Rik	RIKEN cDNA 4930406D18 gene	Mm.396549	73806		0	0	0.179903	11.4438	10.3048	0	0	0	0	0	0	0	0	0	0	0.71961	0	12.8982	38.2152	5.49424	0.611295	29.0563	7.37608	14.146	0.945767	0	0	0
4930407G08Rik	RIKEN cDNA 4930407G08 gene	Mm.401926	77223		0.499274	0	0.179903	2.85296	12.0703	0	0	0	1.49782	0	0	0	0	0	0	0.71961	0	6.44911	0	6.59309	1.22259	4.1509	11.8017	30.0603	1.89153	12.4469	0	0
4930407I10Rik	RIKEN cDNA 4930407I10 gene	Mm.399189	328573		4.49792	3.16311	2.67061	128.648	254.948	574.696	0	0.512655	12.9811	5.31026	0	4.17907	0	9.96282	0	0.71961	329.69	134.141	55.4736	115.379	8.55813	390.185	318.647	406.698	98.3597	60.8516	1141.16	8.22745
4930407I19Rik	RIKEN cDNA 4930407I19 gene	Mm.107617	77198		5.03311	1.57003	0.539708	27.7473	92.4039	113.826	15.0993	0	0	0.531026	0	4.17907	0	0	0	2.15883	0	50.303	28.3532	52.7447	7.33554	126.602	126.869	122.009	13.2407	73.2985	184.165	43.4879
4930412B13Rik	RIKEN cDNA 4930412B13 gene	Mm.399107	73938		0	0.928681	0	11.2189	41.8654	13.5107	0	0	0	0	0	2.78604	0	0	0	0	0	32.2455	3.69824	16.4827	3.66777	49.8108	45.7317	104.327	9.45767	0	16.4433	10.5781
4930412C18Rik	RIKEN cDNA 4930412C18 gene	Mm.159946	320152		33.0513	4.99988	5.716	46.1612	60.896	117.691	28.2292	58.4427	12.4818	12.2136	0	2.78604	10.6058	3.62285	0	8.63533	0	59.3318	93.6888	69.2274	8.55813	51.8863	103.265	100.79	23.6442	24.8938	223.629	11.7535
4930412O13Rik	RIKEN cDNA 4930412O13 gene	Mm.441450	381347		0	2.44355	2.26428	6.67027	48.7902	175.943	0	0	0	1.06205	0	6.2686	0	9.05711	0	0	1.18169	19.3473	0	10.9885	1.83389	76.7917	66.3847	63.6571	9.45767	27.6598	351.887	0
4930413E15Rik	RIKEN cDNA 4930413E15 gene	Mm.410828	74627		0	0	0.679284	14.1656	35.4999	76.2674	0	0	0	0	0	0	0	2.71713	0	0	5.90843	18.0575	35.7497	9.88963	1.22259	80.9426	29.5043	49.5111	0.945767	16.5959	36.1753	116.36
4930413F20Rik	RIKEN cDNA 4930413F20 gene	Mm.410827	71637		12.176	7.51011	15.5668	22.6739	65.4355	181.177	12.4734	22.5568	1.49782	14.8687	0	7.66162	1.76763	35.3227	0.709951	24.4668	0	36.115	6.16373	47.2505	23.8405	89.2444	59.0086	111.4	45.3968	22.1279	174.299	188.056
4930413G21Rik	RIKEN cDNA 4930413G21 gene	Mm.389936	73951		158.383	146.801	117.363	123.064	159.209	256.863	206.795	124.063	144.29	166.211	143.943	130.248	121.083	90.5711	145.54	112.259	103.988	152.199	118.344	136.257	104.531	149.432	125.393	185.667	144.702	190.853	194.031	319.695
4930413M19Rik	RIKEN cDNA 4930413M19 gene	Mm.416918	73889		0	0	1.35857	0.846542	10.8591	36.1753	0	0	0	0	0	0	0	5.43427	0	0	0	1.28982	1.23275	1.09885	0.611295	20.7545	10.3265	17.6825	0	5.53196	72.3505	0
4930414N06Rik	RIKEN cDNA 4930414N06 gene	Mm.491408	73894		0.665698	0.928681	0.452856	4.00345	10.6934	8.22165	0	0	1.9971	0	0	2.78604	0	1.81142	0	0	0	9.02875	0	10.9885	0	14.5282	5.90086	17.6825	5.6746	9.68094	16.4433	0
4930415F15Rik	NA	NA	NA		6.15187	1.16085	0.812661	5.59133	25.2056	9.86598	0	18.4556	0	0	0	3.48255	0	1.81142	0	1.43922	0	9.02875	0	16.4827	2.44518	37.3581	36.8804	33.5968	8.5119	9.68094	19.732	0
4930415L06Rik	RIKEN cDNA 4930415L06 gene	Mm.391261	245511		0	0	0	2.51093	8.27037	18.0876	0	0	0	0	0	0	0	0	0	0	0	6.44911	0	5.49424	0.611295	12.4527	8.85129	8.84126	5.6746	5.53196	36.1753	0
4930415O20Rik	RIKEN cDNA 4930415O20 gene	Mm.66894	73863		26.9231	31.2327	16.6088	11.4606	56.4278	44.6633	8.53441	51.2655	20.9695	55.2267	9.21805	29.2535	0	23.5485	21.2985	21.5883	8.2718	19.3473	0	18.6804	11.0033	68.4899	67.8599	54.8158	24.5899	66.3836	0	89.3266
4930417O13Rik	RIKEN cDNA 4930417O13 gene	Mm.440681	73870		0	0	0.40633	4.31495	25.7704	138.949	0	0	0	0	0	0	0	0.905711	0	0.71961	0	3.86946	0	16.4827	1.22259	35.2827	30.9795	47.7428	3.78307	11.0639	269.67	8.22745
4930417O22Rik	RIKEN cDNA 4930417O22 gene	Mm.159084	73887		0	0.23217	1.95301	10.7677	52.6746	60.3712	0	0	0	0	0	0.696511	6.18672	0.905711	0	0.71961	18.907	11.6084	0	20.8781	2.44518	109.999	19.1778	100.79	8.5119	24.8938	118.392	2.3507
4930419G24Rik	RIKEN cDNA 4930419G24 gene	Mm.444676	73874		0	0	2.15296	23.7159	46.1821	127.971	0	0	0	0	0	0	0	3.62285	3.54976	1.43922	41.359	28.3761	12.3275	28.57	7.94684	70.5653	61.959	47.7428	34.0476	16.5959	69.0619	186.881
4930423M02Rik	RIKEN cDNA 4930423M02 gene	Mm.427301	73872		0	0	1.31204	10.5329	20.4831	67.4175	0	0	0	0	0	0	0	4.52856	0	0.71961	0	34.8252	1.23275	15.3839	1.22259	22.83	30.9795	35.3651	13.2407	0	134.835	0
4930425K10Rik	RIKEN cDNA 4930425K10 gene	Mm.66946	73865		0	0	1.13214	19.7994	47.4346	0	0	0	0	0	0	0	0	4.52856	0	0	0	61.9114	22.1894	14.285	0.611295	39.4336	54.583	83.1079	4.72883	55.3196	0	0
4930425L21Rik	RIKEN cDNA 4930425L21 gene	Mm.399147	75024		0	0	1.81142	27.5987	32.5542	133.191	0	0	0	0	0	0	0	7.24569	0	0	0	12.8982	96.1543	25.2735	3.66777	43.5845	26.5539	58.3523	6.62037	27.6598	266.381	0
4930425O10Rik	RIKEN cDNA 4930425O10 gene	Mm.410825	74635		0	0.177009	2.79779	13.3497	37.2746	47.9404	0	0	0	0.531026	0	0	0	5.43427	0	5.75688	0	33.5354	12.3275	15.3839	5.50166	58.1126	20.653	81.3396	17.9696	8.29795	39.4639	56.4168
4930426D05Rik	RIKEN cDNA 4930426D05 gene	Mm.329311	74644		0	5.57454	0.226428	3.01918	13.3	23.0206	0	0	0	11.1515	0	5.57209	0	0.905711	0	0	0	12.8982	0	2.1977	0	8.3018	0	45.9746	9.45767	2.76598	46.0412	0
4930426L09Rik	RIKEN cDNA 4930426L09 gene	Mm.117687	74629		12.4734	0	0	1.75816	13.4381	8.22165	37.4201	0	0	0	0	0	0	0	0	0	0	0	0	8.79078	0	14.5282	22.1282	21.219	3.78307	5.53196	16.4433	0
4930427A07Rik	NA	NA	NA		339.205	337.658	427.106	503.266	207.668	370.246	227.803	361.935	427.878	249.582	550.956	212.436	471.958	408.476	443.72	384.272	502.216	509.48	498.03	598.872	407.734	263.582	169.65	304.139	162.672	138.299	634.711	105.781
4930428D20Rik	RIKEN cDNA 4930428D20 gene	Mm.211406	78110		0	0	1.49194	16.5869	35.4524	45.2278	0	0	0	0	0	0	0	4.52856	0	1.43922	40.1773	15.4779	4.93099	18.6804	3.66777	62.2635	48.6821	24.7555	2.8373	38.7238	65.7732	24.6823
4930428E07Rik	RIKEN cDNA 4930428E07 gene	Mm.78933	73867		5.54159	0	0.452856	12.9904	22.5282	20.5686	13.1299	0	3.49492	0	0	0	0	1.81142	0	0	0	43.8539	9.86197	8.79078	2.44518	45.6599	25.0787	22.9873	18.9153	0	0	41.1372
4930428G15Rik	RIKEN cDNA 4930428G15 gene	Mm.399156	73856		11.8389	0.708034	1.80522	26.4391	77.0428	238.428	20.3513	7.17718	7.98838	2.1241	0	0	0	3.62285	0	3.59805	0	60.6216	13.5602	43.9539	14.0598	66.4144	84.0873	125.546	33.1018	76.0645	476.856	0
4930428O21Rik	RIKEN cDNA 4930428O21 gene	Mm.399159	654809		0.512655	3.31707	1.03909	11.6151	56.9749	50.9742	0	1.53797	0	1.59308	0	8.35813	0	2.71713	0	1.43922	0	21.927	13.5602	21.977	0.611295	193.017	26.5539	49.5111	4.72883	11.0639	101.948	0
4930429B21Rik	RIKEN cDNA 4930429B21 gene	Mm.435324	67576		6.75897	0.928681	5.30781	8.28306	26.7822	40.5264	13.7863	0	6.49056	0	0	2.78604	0	1.81142	0.709951	18.7099	0	9.02875	1.23275	16.4827	14.6711	33.2072	20.653	47.7428	19.8611	12.4469	65.7732	15.2795
4930429D17Rik	RIKEN cDNA 4930429D17 gene	Mm.389662	74624		13.3487	0	3.87044	6.66543	48.8604	37.8196	40.0461	0	0	0	0	0	10.6058	2.71713	0	2.15883	0	9.02875	0	23.0758	1.22259	89.2444	41.306	77.8031	17.9696	17.9789	75.6392	0
4930429F11Rik	RIKEN cDNA 4930429F11 gene	Mm.311921	74622		0	0.885043	0	10.8717	19.6298	4.93299	0	0	0	2.65513	0	0	0	0	0	0	0	16.7677	11.0947	25.2735	1.22259	35.2827	26.5539	17.6825	7.56613	11.0639	9.86598	0
4930429F24Rik	RIKEN cDNA 4930429F24 gene	Mm.262175	74633		0.218831	4.17907	1.71217	18.3838	42.3172	23.9644	0.656493	0	0	0	0	12.5372	0	1.81142	0	5.03727	0	42.5641	28.3532	19.7793	1.22259	45.6599	35.4052	91.9491	12.295	26.2768	36.1753	11.7535
4930430A15Rik	RIKEN cDNA 4930430A15 gene	Mm.84331	67575		0	0	1.24241	8.66204	27.8251	49.4602	0	0	0	0	0	0	0	0	4.96966	0	0	21.927	1.23275	16.4827	3.66777	39.4336	45.7317	26.5238	9.45767	17.9789	62.4845	36.4358
4930430F08Rik	RIKEN cDNA 4930430F08 gene	Mm.268474	68281		36.9928	15.3051	40.1887	26.4534	47.4617	71.0739	12.4734	63.0566	35.4484	18.0549	0	27.8604	24.7469	36.2285	70.9951	28.7844	1.18169	49.0132	24.6549	32.9654	24.4518	18.6791	48.6821	60.1206	22.6984	87.1284	98.6598	43.4879
4930430F21Rik	RIKEN cDNA 4930430F21 gene	Mm.66947	73784		5.03311	0.23217	1.21175	2.07906	23.1003	20.4383	15.0993	0	0	0	0	0.696511	0	2.71713	2.12985	0	0	2.57964	0	6.59309	1.22259	37.3581	25.0787	42.4381	0.945767	9.68094	36.1753	4.7014
4930430J02Rik	RIKEN cDNA 4930430J02 gene	Mm.444684	73772		1.9971	0.696511	0.40633	3.47205	10.8666	26.3093	0	0	5.99129	0	0	2.08953	0	0.905711	0	0.71961	0	11.6084	1.23275	3.29654	1.22259	8.3018	29.5043	12.3778	0	4.14897	52.6186	0
4930431F12Rik	RIKEN cDNA 4930431F12 gene	Mm.218472	75783		4.35572	1.51487	1.79315	30.1735	70.5285	78.9394	10.5039	2.56328	0	1.06205	0	3.48255	0	3.62285	3.54976	0	62.6293	29.6659	20.9567	29.6689	7.94684	101.697	107.691	74.2666	30.2645	38.7238	124.969	32.9098
4930431P03Rik	RIKEN cDNA 4930431P03 gene	Mm.318535	73895		0.218831	0	0.586233	11.1164	48.2469	166.077	0.656493	0	0	0	0	0	0	0.905711	0	1.43922	0	15.4779	18.4912	19.7793	1.83389	80.9426	35.4052	77.8031	20.8069	26.2768	332.155	0
4930432J09Rik	RIKEN cDNA 4930432J09 gene	Mm.399172	73877		1.9971	1.74704	2.24601	17.0792	63.8791	111.951	0	0	5.99129	1.06205	0	4.17907	0	5.43427	3.54976	0	2.36337	25.7964	22.1894	30.7677	4.27907	120.376	51.6325	84.8761	29.3188	33.1918	171.01	52.8907
4930432K21Rik	RIKEN cDNA 4930432K21 gene	Mm.33625	74666		7.8356	5.9261	23.4009	69.1055	182.473	77.2835	5.25194	10.7658	7.48911	1.06205	0	16.7163	0.883817	34.417	51.8265	6.47649	51.9941	58.042	161.49	64.832	9.16943	203.394	190.303	320.054	52.0172	146.597	154.567	0
4930432M17Rik	RIKEN cDNA 4930432M17 gene	Mm.371258	619318		0	0	0.679284	46.0266	36.5758	64.1289	0	0	0	0	0	0	0	2.71713	0	0	113.442	28.3761	67.8011	18.6804	1.83389	24.9054	20.653	83.1079	29.3188	24.8938	128.258	0
4930433B08Rik	RIKEN cDNA 4930433B08 gene	Mm.60616	73959		0	0	1.67185	1.83817	4.46163	0	0	0	0	0	0	0	0	4.52856	0	2.15883	0	5.15929	0	2.1977	1.83389	0	17.7026	1.76825	2.8373	0	0	0
4930433I11Rik	RIKEN cDNA 4930433I11 gene	Mm.333806	243944		0	2.30111	2.44418	26.9696	84.4104	74.2322	0	0	0	6.90333	0	0	0	9.05711	0	0.71961	2.36337	28.3761	71.4993	25.2735	7.33554	163.961	64.9095	139.692	18.9153	34.5748	141.412	7.0521
4930433N12Rik	RIKEN cDNA 4930433N12 gene	Mm.422774	114673		0	0.818358	0.632758	23.3459	76.549	126.613	0	0	0	1.06205	0	1.39302	0	1.81142	0	0.71961	0	39.9845	18.4912	47.2505	11.0033	124.527	82.6121	130.851	19.8611	24.8938	253.227	0
4930434J06Rik	RIKEN cDNA 4930434J06 gene	Mm.159286	74667		0	1.77009	1.58499	12.9046	39.6069	97.6031	0	0	0	5.31026	0	0	0	6.33998	0	0	0	27.0863	7.39648	26.3723	3.66777	39.4336	44.2565	72.4984	14.1865	27.6598	194.031	1.17535
4930435E12Rik	NA	NA	NA		0.332849	3.80446	1.13214	22.3294	72.5493	34.5309	0	0	0.998548	5.84128	0	5.57209	0	4.52856	0	0	0	46.4336	13.5602	46.1516	5.50166	139.055	54.583	129.082	15.1323	24.8938	69.0619	0
4930438E09Rik	RIKEN cDNA 4930438E09 gene	Mm.414915	73977		0.332849	4.87558	0	19.4838	77.039	130.032	0	0	0.998548	0	0	14.6267	0	0	0	0	18.907	30.9557	18.4912	24.1747	4.89036	83.018	94.4138	141.46	15.1323	51.1707	223.629	36.4358
4930440C22Rik	RIKEN cDNA 4930440C22 gene	Mm.399187	74689		0	0	4.41909	1.54201	6.49942	13.1546	0	0	0	0	0	0	17.6763	0	0	0	0	2.57964	0	3.29654	1.83389	2.07545	14.7522	1.76825	2.8373	11.0639	26.3093	0
4930440I19Rik	RIKEN cDNA 4930440I19 gene	Mm.78473	78158		0	0	12.5533	35.0621	34.2802	85.5052	0	0	0	0	0	0	49.4938	0	0	0.71961	109.897	15.4779	24.6549	19.7793	5.50166	72.6408	20.653	49.5111	18.9153	9.68094	171.01	0
4930441H08Rik	RIKEN cDNA 4930441H08 gene	Mm.243818	78156		0	4.42521	0	10.8424	33.2903	27.9536	0	0	0	13.2756	0	0	0	0	0	0	0	29.6659	0	20.8781	3.66777	62.2635	22.1282	68.9619	7.56613	5.53196	55.9072	0
4930441J16Rik	RIKEN cDNA 4930441J16 gene	Mm.50289	73962		0	0.696511	1.53847	4.99912	30.7035	0	0	0	0	0	0	2.08953	0	5.43427	0	0.71961	0	0	8.62923	12.0873	4.27907	37.3581	44.2565	65.4254	0.945767	5.53196	0	0
4930442J19Rik	RIKEN cDNA 4930442J19 gene	Mm.170672	74660		0	0	1.11387	1.24586	11.0926	46.0412	0	0	0	0	0	0	0	0.905711	3.54976	0	0	0	0	4.39539	1.83389	26.9809	4.42565	21.219	2.8373	0	92.0825	0
4930442L01Rik	RIKEN cDNA 4930442L01 gene	Mm.444284	67583		0	1.41607	1.81142	29.6607	37.1164	44.6343	0	0	0	4.2482	0	0	0	7.24569	0	0	103.988	25.7964	8.62923	9.88963	0	70.5653	35.4052	35.3651	17.9696	26.2768	82.2165	7.0521
4930443O20Rik	RIKEN cDNA 4930443O20 gene	Mm.66996	74687		2.86321	1.85736	2.21155	14.1426	43.1853	92.5573	4.59545	0	3.99419	0	0	5.57209	0	4.52856	0	4.31766	0	28.3761	8.62923	26.3723	7.33554	60.1881	23.6034	81.3396	21.7526	29.0428	171.01	14.1042
4930444F02Rik	RIKEN cDNA 4930444F02 gene	Mm.55591	73968		0	4.47792	3.11727	37.7715	133.782	383.989	0	0	0	1.59308	0	11.8407	0	8.1514	0	4.31766	28.3604	81.2588	11.0947	57.1401	11.0033	180.564	156.373	212.19	52.0172	67.7666	661.021	106.957
4930444G20Rik	RIKEN cDNA 4930444G20 gene	Mm.288194	114671		0	0.23217	1.35857	28.9564	75.3947	64.1289	0	0	0	0	0	0.696511	0	5.43427	0	0	0	30.9557	66.5683	41.7562	5.50166	128.678	57.5334	107.863	15.1323	67.7666	128.258	0
4930444M15Rik	RIKEN cDNA 4930444M15 gene	Mm.159571	75789		0.499274	0	0.905711	19.341	42.2965	21.3763	0	0	1.49782	0	0	0	0	3.62285	0	0	0	43.8539	23.4222	26.3723	3.05648	62.2635	44.2565	67.1936	17.0238	20.7449	42.7526	0
4930444P10Rik	RIKEN cDNA 4930444P10 gene	Mm.78557	75799		5.81869	4.95378	0.40633	7.34212	25.4751	32.4176	11.8169	5.63921	0	3.71718	0	11.1442	0	0.905711	0	0.71961	0	1.28982	1.23275	32.9654	1.22259	49.8108	19.1778	37.1333	1.89153	19.3619	62.4845	2.3507
4930445N18Rik	RIKEN cDNA 4930445N18 gene	Mm.399211	73985		0	0	0.452856	6.13415	6.23388	14.1042	0	0	0	0	0	0	0	1.81142	0	0	0	14.188	0	16.4827	0	12.4527	11.8017	0	0	6.91496	0	28.2084
4930447A16Rik	RIKEN cDNA 4930447A16 gene	Mm.107630	74892		5.5277	6.51229	11.0619	31.554	44.307	82.3642	0	4.10124	12.4818	2.1241	0	17.4128	0	19.9256	10.6493	13.6726	86.263	18.0575	20.9567	20.8781	11.6146	43.5845	50.1573	65.4254	23.6442	38.7238	78.9278	85.8005
4930447C04Rik	RIKEN cDNA 4930447C04 gene	Mm.242892	75801		0	1.85736	0.679284	11.5636	25.0778	76.3919	0	0	0	0	0	5.57209	0	2.71713	0	0	0	15.4779	22.1894	16.4827	3.66777	31.1318	30.9795	38.9016	16.078	8.29795	16.4433	136.341
4930447F24Rik	RIKEN cDNA 4930447F24 gene	Mm.436935	76873		4.67773	10.4889	37.7397	85.4484	24.9739	53.4494	0	2.05062	11.9826	9.02743	8.50897	13.9302	0	54.3427	39.0473	57.5688	73.2645	110.925	71.4993	72.524	99.0298	22.83	16.2274	54.8158	22.6984	8.29795	82.2165	24.6823
4930447J18Rik	RIKEN cDNA 4930447J18 gene	Mm.390702	73961		0	0	0	8.93932	22.6486	32.8866	0	0	0	0	0	0	0	0	0	0	0	19.3473	7.39648	14.285	3.66777	16.6036	20.653	42.4381	14.1865	19.3619	65.7732	0
4930447K03Rik	RIKEN cDNA 4930447K03 gene	Mm.159104	432745		1.70885	0	0.452856	17.686	29.4098	41.1082	0	5.12655	0	0	0	0	0	1.81142	0	0	0	33.5354	19.7239	29.6689	5.50166	39.4336	38.3556	33.5968	6.62037	29.0428	82.2165	0
4930447M23Rik	RIKEN cDNA 4930447M23 gene	Mm.107666	108871		1.75065	1.16085	4.02918	17.3705	130.279	90.0879	5.25194	0	0	0	0	3.48255	0	15.3971	0	0.71961	0	34.8252	1.23275	48.3493	2.44518	209.621	137.195	228.105	52.9629	23.5109	174.299	5.87675
4930447N08Rik	RIKEN cDNA 4930447N08 gene	Mm.449992	71647		3.85007	20.9062	5.14892	20.1781	45.4809	66.3667	0	2.56328	8.98693	25.4892	17.727	19.5023	0	12.68	0	7.91572	14.1802	19.3473	20.9567	38.4597	7.94684	29.0563	54.583	56.5841	38.7764	48.4047	115.103	17.6302
4930448C13Rik	RIKEN cDNA 4930448C13 gene	Mm.107680	73972		0	1.64824	7.10917	16.3716	58.4036	26.3093	0	0	0	4.2482	0	0.696511	0	0	25.5583	2.87844	0	32.2455	29.5859	17.5816	2.44518	70.5653	78.1864	86.6444	15.1323	41.4897	52.6186	0
4930448F12Rik	RIKEN cDNA 4930448F12 gene	Mm.159110	73992		0	0	0	6.88715	18.449	0	0	0	0	0	0	0	0	0	0	0	0	19.3473	7.39648	7.69193	0	47.7354	17.7026	14.146	8.5119	4.14897	0	0
4930448H16Rik	RIKEN cDNA 4930448H16 gene	Mm.427729	74872		1.70885	0	0	11.9819	37.3115	47.6856	0	5.12655	0	0	0	0	0	0	0	0	0	21.927	13.5602	21.977	2.44518	31.1318	53.1078	83.1079	12.295	6.91496	95.3711	0
4930448I06Rik	RIKEN cDNA 4930448I06 gene	Mm.243822	74897		0	0	0	2.07906	9.14032	0	0	0	0	0	0	0	0	0	0	0	0	2.57964	0	6.59309	1.22259	0	19.1778	26.5238	0	0	0	0
4930448I18Rik	RIKEN cDNA 4930448I18 gene	Mm.243823	73965		0.34177	0.464341	0.812661	4.3284	12.3338	0	0	1.02531	0	0	0	1.39302	0	1.81142	0	1.43922	0	5.15929	0	16.4827	0	14.5282	7.37608	26.5238	13.2407	0	0	0
4930448K20Rik	glyceraldehyde-3-phosphate dehydrogenase pseudogene	Mm.483401	74662		0	0	1.26552	19.4007	37.7979	0	0	0	0	0	0	0	0	3.62285	0	1.43922	60.2659	15.4779	1.23275	17.5816	2.44518	101.697	28.0291	49.5111	2.8373	6.91496	0	0
4930449E01Rik	RIKEN cDNA 4930449E01 gene	Mm.159344	74864		0	0	1.08561	24.1379	50.9395	107.831	0	0	0	0	0	0	0	3.62285	0	0.71961	18.907	30.9557	51.7754	15.3839	3.66777	70.5653	47.2069	79.5714	7.56613	49.7877	187.454	28.2084
4930449E18Rik	RIKEN cDNA 4930449E18 gene	Mm.445892	78120		4.03434	0	0.539708	56.2896	48.858	173.135	0	4.6139	7.48911	0	0	0	0	0	0	2.15883	137.075	41.2743	81.3613	18.6804	3.05648	58.1126	39.8308	88.4126	12.295	45.6387	315.711	30.5591
4930449I24Rik	RIKEN cDNA 4930449I24 gene	Mm.463005	67410		0	0	0.226428	2.94174	7.90762	18.0876	0	0	0	0	0	0	0	0.905711	0	0	12.9985	0	0	1.09885	0.611295	14.5282	8.85129	0	0.945767	15.2129	36.1753	0
4930451G09Rik	RIKEN cDNA 4930451G09 gene	Mm.374835	74684		15.1151	10.8272	11.8918	47.3164	79.6918	70.3965	0	34.8606	10.4847	16.4618	0	16.0198	0	15.3971	15.6189	16.551	47.2674	74.8097	20.9567	75.8205	17.7276	114.15	87.0377	123.778	44.451	29.0428	19.732	121.061
4930451I11Rik	RIKEN cDNA 4930451I11 gene	Mm.107753	78118		0	2.08953	1.13214	10.3807	44.4372	37.8196	0	0	0	0	0	6.2686	0	4.52856	0	0	0	12.8982	18.4912	18.6804	1.83389	89.2444	25.0787	77.8031	3.78307	26.2768	75.6392	0
4930452A19Rik	RIKEN cDNA 4930452A19 gene	Mm.243827	71092		0	0	0	10.1282	17.984	124.969	0	0	0	0	0	0	0	0	0	0	0	21.927	14.793	12.0873	1.83389	26.9809	28.0291	15.9143	3.78307	15.2129	249.938	0
4930452B06Rik	RIKEN cDNA 4930452B06 gene	Mm.271901	74430		43.9377	35.5678	62.6951	108.16	143.035	189.923	24.2902	45.1137	62.4092	30.2685	29.0723	47.3627	98.9876	45.2856	52.5364	53.9708	126.44	184.444	96.1543	82.4136	51.3488	180.564	181.451	206.886	60.5291	85.7455	371.619	8.22745
4930452G13Rik	RIKEN cDNA 4930452G13 gene	Mm.107775	73989		0.665698	0	0.938794	14.7379	35.2656	11.5103	0	0	1.9971	0	0	0	0	0.905711	2.12985	0.71961	0	21.927	24.6549	25.2735	1.83389	53.9617	29.5043	65.4254	9.45767	17.9789	23.0206	0
4930452N14Rik	RIKEN cDNA 4930452N14 gene	Mm.401935	78112		0	0	0.679284	5.20909	23.9954	4.93299	0	0	0	0	0	0	0	2.71713	0	0	0	14.188	1.23275	8.79078	1.83389	39.4336	25.0787	42.4381	4.72883	8.29795	9.86598	0
4930453H23Rik	RIKEN cDNA 4930453H23 gene	Mm.272069	100503481		0	0	0	11.0001	24.0615	105.237	0	0	0	0	0	0	0	0	0	0	0	10.3186	24.6549	17.5816	2.44518	24.9054	23.6034	38.9016	6.62037	26.2768	210.474	0
4930453L07Rik	RIKEN cDNA 4930453L07 gene	Mm.159298	74688		0	2.08953	0.679284	14.6759	26.0525	0	0	0	0	0	0	6.2686	0	2.71713	0	0	0	46.4336	8.62923	16.4827	1.83389	39.4336	38.3556	30.0603	11.3492	11.0639	0	0
4930453N24Rik	RIKEN cDNA 4930453N24 gene	Mm.212157	67609		177.332	224.913	289.131	307.195	202.037	159.173	88.6265	249.151	194.217	271.354	163.089	240.296	176.763	375.87	307.409	296.48	368.686	306.978	277.368	262.625	320.319	172.262	178.501	252.86	218.472	188.087	246.649	71.6963
4930455B14Rik	RIKEN cDNA 4930455B14 gene	Mm.84041	74859		0	0.354017	0.679284	11.0718	40.023	0	0	0	0	1.06205	0	0	0	2.71713	0	0	0	25.7964	1.23275	25.2735	3.05648	74.7162	70.8103	30.0603	3.78307	20.7449	0	0
4930455C13Rik	RIKEN cDNA 4930455C13 gene	Mm.399240	73990		4.5916	4.92167	2.1247	16.4531	24.4703	70.7062	0	11.2784	2.49637	8.49641	0	6.2686	0	6.33998	0	2.15883	31.9055	25.7964	1.23275	15.3839	7.94684	37.3581	23.6034	33.5968	23.6442	4.14897	141.412	0
4930455D15Rik	RIKEN cDNA 4930455D15 gene	Mm.382634	75795		0.656493	2.55387	1.84451	6.13778	36.0029	67.2033	1.96948	0	0	0	0	7.66162	0	4.52856	2.12985	0.71961	0	16.7677	0	12.0873	1.83389	70.5653	19.1778	61.8889	10.4034	17.9789	75.6392	58.7675
4930455F16Rik	RIKEN cDNA 4930455F16 gene	Mm.243719	76397		1.31299	0	1.77971	16.5366	47.7675	0	3.93896	0	0	0	0	0	0	0	5.67961	1.43922	25.9971	28.3761	9.86197	9.88963	8.55813	93.3953	51.6325	77.8031	13.2407	2.76598	0	0
4930455G09Rik	RIKEN cDNA 4930455G09 gene	Mm.139995	78917		4.16699	6.74446	4.10363	23.5794	36.9825	128.625	10.5039	0	1.9971	2.1241	0	18.1093	0	6.33998	0	10.0745	0	46.4336	40.6806	19.7793	11.0033	60.1881	48.6821	35.3651	22.6984	17.9789	213.763	43.4879
4930455H04Rik	RIKEN cDNA 4930455H04 gene	Mm.410820	74654		0	0	0.359805	11.8233	50.9373	14.799	0	0	0	0	0	0	0	0	0	1.43922	0	5.15929	23.4222	21.977	8.55813	91.3198	33.93	86.6444	15.1323	27.6598	29.5979	0
4930455J16Rik	RIKEN cDNA 4930455J16 gene	Mm.84751	67585		0	0	2.71609	6.1459	43.8712	31.2423	0	0	0	0	0	0	0	0.905711	8.51942	1.43922	0	10.3186	14.793	4.39539	1.22259	70.5653	47.2069	70.7301	17.0238	13.8299	62.4845	0
4930456L15Rik	RIKEN cDNA 4930456L15 gene	Mm.158744	71650		0.499274	0.464341	2.75263	11.1938	47.4174	147.906	0	0	1.49782	0	0	1.39302	0	8.1514	1.4199	1.43922	0	37.4048	0	14.285	4.27907	29.0563	81.1368	86.6444	5.6746	34.5748	200.608	95.2033
4930459C07Rik	RIKEN cDNA 4930459C07 gene	Mm.410819	74881		1.9971	0	1.13214	5.72876	31.9554	41.8204	0	0	5.99129	0	0	0	0	4.52856	0	0	0	21.927	0	5.49424	1.22259	51.8863	53.1078	28.292	8.5119	17.9789	62.4845	21.1563
4930459L07Rik	RIKEN cDNA 4930459L07 gene	Mm.243828	78163		0	0	0.40633	1.46562	1.47887	0	0	0	0	0	0	0	0	0.905711	0	0.71961	0	0	0	5.49424	1.83389	4.1509	1.47522	1.76825	0	0	0	0
4930461G14Rik	RIKEN cDNA 4930461G14 gene	Mm.416924	74879		0.499274	0	1.533	10.1449	18.15	70.7062	0	0	1.49782	0	0	0	0.883817	4.52856	0	0.71961	0	41.2743	4.93099	3.29654	1.22259	29.0563	26.5539	22.9873	6.62037	5.53196	141.412	0
4930463O16Rik	RIKEN cDNA 4930463O16 gene	NA	75804		1.49782	1.62519	1.03667	36.5966	76.5624	12.098	0	0	4.49346	0	0	4.87558	0	2.71713	0.709951	0.71961	49.6308	42.5641	57.9391	28.57	4.27907	99.6216	84.0873	136.155	28.373	34.5748	23.0206	1.17535
4930465K10Rik	RIKEN cDNA 4930465K10 gene	Mm.482903	67640		7.55427	2.69877	0.812661	2.6925	21.363	42.7526	21.6643	0	0.998548	5.31026	0	2.78604	0	1.81142	0	1.43922	0	5.15929	0	7.69193	0.611295	16.6036	25.0787	47.7428	13.2407	4.14897	85.5052	0
4930465M20Rik	RIKEN cDNA 4930465M20 gene	Mm.359821	74968		0.854426	0.409179	0.632758	12.4119	25.7289	93.7268	0	2.56328	0	0.531026	0	0.696511	0	1.81142	0	0.71961	0	24.5066	19.7239	15.3839	2.44518	35.2827	26.5539	35.3651	3.78307	27.6598	187.454	0
4930467D21Rik	RIKEN cDNA 4930467D21 gene	Mm.444705	75814		5.78333	1.8022	0.179903	20.9528	25.4144	72.3505	0	14.3544	2.99564	0.531026	0	4.87558	0	0	0	0.71961	46.0857	10.3186	25.8877	17.5816	4.89036	10.3773	35.4052	65.4254	7.56613	8.29795	144.701	0
4930467E23Rik	RIKEN cDNA 4930467E23 gene	Mm.425517	626415		0	0	0.179903	2.71362	11.8989	0	0	0	0	0	0	0	0	0	0	0.71961	0	2.57964	0	10.9885	0	18.6791	13.2769	14.146	0.945767	12.4469	0	0
4930467K11Rik	RIKEN cDNA 4930467K11 gene	Mm.416643	74928		0	0	0.179903	4.49611	16.3806	16.4433	0	0	0	0	0	0	0	0	0	0.71961	0	11.6084	0	6.59309	4.27907	12.4527	14.7522	33.5968	14.1865	6.91496	32.8866	0
4930469G21Rik	NA	NA	NA		0	0.696511	0.679284	23.0336	19.3531	57.0045	0	0	0	0	0	2.08953	0	2.71713	0	0	8.2718	27.0863	59.1718	17.5816	3.05648	29.0563	25.0787	28.292	1.89153	12.4469	0	114.009
4930470H14Rik	RIKEN cDNA 4930470H14 gene	Mm.183387	75815		1.49782	0	2.21775	7.47347	25.7055	3.28866	0	0	4.49346	0	0	0	0	8.1514	0	0.71961	0	20.6371	0	14.285	2.44518	41.509	51.6325	19.4508	10.4034	5.53196	6.57732	0
4930470O06Rik	RIKEN cDNA 4930470O06 gene	Mm.60775	75017		0	0	0	1.59366	12.6423	0	0	0	0	0	0	0	0	0	0	0	0	5.15929	0	2.1977	0.611295	22.83	30.9795	7.07301	0.945767	1.38299	0	0
4930470P17Rik	RIKEN cDNA 4930470P17 gene	Mm.158163	67637		0	0.23217	0.40633	63.9368	41.4836	21.3763	0	0	0	0	0	0.696511	0	0.905711	0	0.71961	233.974	29.6659	38.2152	15.3839	2.44518	18.6791	53.1078	99.0222	7.56613	29.0428	42.7526	0
4930471C04Rik	RIKEN cDNA 4930471C04 gene	Mm.108055	78176		22.0495	0	0.539708	9.9349	52.9101	34.887	65.6493	0	0.499274	0	0	0	0	0	0	2.15883	0	27.0863	0	21.977	0.611295	93.3953	45.7317	49.5111	12.295	63.6176	59.1959	10.5781
4930471G03Rik	RIKEN cDNA 4930471G03 gene	Mm.379238	74966		2.18831	0	0.905711	18.4695	18.1605	73.9948	6.56493	0	0	0	0	0	0	3.62285	0	0	34.2689	11.6084	33.2842	13.1862	0	35.2827	17.7026	33.5968	2.8373	1.38299	147.99	0
4930471M09Rik	RIKEN cDNA 4930471M09 gene	Mm.30842	75787		0.332849	0	0.632758	3.11284	35.8314	12.2225	0	0	0.998548	0	0	0	0	1.81142	0	0.71961	0	5.15929	2.46549	5.49424	2.44518	51.8863	70.8103	28.292	1.89153	26.2768	3.28866	21.1563
4930473A02Rik	RIKEN cDNA 4930473A02 gene	Mm.442588	321014		17.1313	7.66653	6.78873	34.3647	38.0381	109.125	26.9162	0.512655	23.9651	22.3031	0	0.696511	7.95436	2.71713	4.96966	11.5138	90.9898	33.5354	17.2585	26.3723	3.66777	62.2635	42.7812	47.7428	20.8069	16.5959	184.165	34.0851
4930473O22Rik	RIKEN cDNA 4930473O22 gene	Mm.159401	75025		0.499274	2.08953	2.67061	14.8369	67.5951	4.93299	0	0	1.49782	0	0	6.2686	0	9.96282	0	0.71961	0	41.2743	19.7239	13.1862	0	80.9426	47.2069	143.228	8.5119	58.0856	9.86598	0
4930474G06Rik	RIKEN cDNA 4930474G06 gene	Mm.50107	320624		1.3314	0.696511	0.766136	8.31321	21.5753	4.93299	0	0	3.99419	0	0	2.08953	0	0.905711	0	2.15883	0	7.73893	25.8877	5.49424	2.44518	66.4144	17.7026	8.84126	6.62037	8.29795	9.86598	0
4930474H20Rik	RIKEN cDNA 4930474H20 gene	Mm.390704	74967		0	0.23217	0	14.7478	39.9704	148.601	0	0	0	0	0	0.696511	0	0	0	0	14.1802	11.6084	34.5169	10.9885	2.44518	99.6216	39.8308	22.9873	2.8373	34.5748	230.206	66.9949
4930474M22Rik	RIKEN cDNA 4930474M22 gene	Mm.32228	74917		3.33741	21.256	2.43178	12.9359	21.1041	0.587675	0	1.02531	8.98693	18.0549	24.8178	20.8953	0	1.81142	0	7.91572	20.0886	9.02875	14.793	10.9885	9.78072	16.6036	25.0787	37.1333	17.0238	9.68094	0	1.17535
4930474N05Rik	RIKEN cDNA 4930474N05 gene	Mm.212464	218921		0	0.531026	0	12.8236	17.029	0	0	0	0	1.59308	0	0	0	0	0	0	0	15.4779	43.1461	5.49424	0	41.509	13.2769	24.7555	2.8373	2.76598	0	0
4930474N09Rik	RIKEN cDNA 4930474N09 gene	Mm.87374	67639		0	1.16085	0.679284	12.4136	31.8454	36.1753	0	0	0	0	0	3.48255	0	2.71713	0	0	0	10.3186	9.86197	35.1631	6.72425	47.7354	23.6034	51.2793	7.56613	29.0428	72.3505	0
4930477N07Rik	RIKEN cDNA 4930477N07 gene	Mm.399357	74905		0	1.16085	0.179903	19.5081	28.6036	19.732	0	0	0	0	0	3.48255	0	0	0	0.71961	0	25.7964	33.2842	38.4597	0	26.9809	26.5539	68.9619	9.45767	11.0639	39.4639	0
4930478L05Rik	RIKEN cDNA 4930478L05 gene	Mm.410817	75818		0	0.696511	1.08561	42.7995	20.1651	66.3667	0	0	0	0	0	2.08953	0	3.62285	0	0.71961	163.073	27.0863	2.46549	16.4827	4.89036	0	28.0291	37.1333	6.62037	29.0428	115.103	17.6302
4930478P22Rik	RIKEN cDNA 4930478P22 gene	Mm.399502	74429		7.78231	0.700701	0.627285	19.7741	45.6802	106.881	20.3513	0	2.99564	0	0.709081	1.39302	0.883817	0.905711	0	0.71961	12.9985	36.115	32.0514	16.4827	1.22259	91.3198	60.4838	56.5841	7.56613	12.4469	213.763	0
4930479D17Rik	RIKEN cDNA 4930479D17 gene	Mm.386304	74925		0	2.73088	0.812661	5.0353	21.9094	73.9948	0	0	0	0.531026	0	7.66162	0	1.81142	0	1.43922	0	14.188	0	10.9885	0	45.6599	28.0291	28.292	7.56613	0	147.99	0
4930480E11Rik	RIKEN cDNA 4930480E11 gene	Mm.159364	74910		0	0	0	1.91861	2.77909	41.1082	0	0	0	0	0	0	0	0	0	0	0	1.28982	0	7.69193	0.611295	6.22635	5.90086	1.76825	0	0	82.2165	0
4930480G23Rik	RIKEN cDNA 4930480G23 gene	Mm.445292	74988		0	0.464341	0	21.5697	28.7086	24.6649	0	0	0	0	0	1.39302	0	0	0	0	77.9912	7.73893	1.23275	15.3839	5.50166	33.2072	28.0291	65.4254	11.3492	5.53196	49.3299	0
4930480K15Rik	RIKEN cDNA 4930480K15 gene	Mm.410772	78800		0	0	0.40633	10.8985	21.5607	118.111	0	0	0	0	0	0	0	0.905711	0	0.71961	9.45348	27.0863	0	14.285	3.66777	35.2827	23.6034	24.7555	7.56613	16.5959	32.8866	203.335
4930480K23Rik	RIKEN cDNA 4930480K23 gene	Mm.394574	75016		71.8506	56.5917	22.3364	90.2716	186.544	333.4	87.3135	35.3732	92.8649	42.482	29.7814	97.5115	0	43.4741	13.4891	32.3825	211.522	83.8384	29.5859	93.4021	33.0099	265.658	163.749	321.822	86.0648	95.4264	466.99	199.809
4930480M12Rik	RIKEN cDNA 4930480M12 gene	Mm.398932	74930		1.16497	0	1.71837	10.8523	20.4632	0	0	0	3.49492	0	0	0	0	5.43427	0	1.43922	0	18.0575	6.16373	26.3723	3.66777	37.3581	29.5043	24.7555	3.78307	6.91496	0	0
4930481A15Rik	RIKEN cDNA 4930481A15 gene	Mm.388511	74931		79.5383	63.2097	89.0502	98.6008	152.756	251.302	120.795	37.9365	79.8838	50.9784	41.8358	96.815	97.2199	113.214	75.9648	69.8022	85.0813	105.765	151.628	69.2274	81.3022	147.357	194.728	201.581	137.136	82.9795	299.268	203.335
4930482G09Rik	RIKEN cDNA 4930482G09 gene	NA	75001		0	0.354017	7.94252	3.70687	5.11203	11.6348	0	0	0	1.06205	0	0	0	5.43427	21.2985	5.03727	0	15.4779	0	0	3.05648	6.22635	7.37608	1.76825	1.89153	8.29795	3.28866	19.9809
4930483J18Rik	RIKEN cDNA 4930483J18 gene	Mm.390832	67638		0.683541	5.19748	2.80399	11.884	39.3152	7.0521	0	2.05062	0	5.84128	0	9.75115	0	9.05711	0	2.15883	0	27.0863	9.86197	17.5816	4.89036	41.509	39.8308	61.8889	13.2407	40.1067	0	14.1042
4930483K19Rik	RIKEN cDNA 4930483K19 gene	Mm.401971	74953		1.16497	1.29422	1.08561	3.72831	34.6136	126.506	0	0	3.49492	3.18615	0	0.696511	0	3.62285	0	0.71961	0	7.73893	3.69824	6.59309	0.611295	41.509	35.4052	84.8761	8.5119	2.76598	223.629	29.3837
4930483O08Rik	RIKEN cDNA 4930483O08 gene	Mm.491044	74970		4.03434	4.1239	2.38904	13.2114	27.572	14.799	0	4.6139	7.48911	0.531026	0	11.8407	0	4.52856	0.709951	4.31766	0	38.6946	0	17.5816	9.78072	41.509	29.5043	38.9016	11.3492	16.5959	29.5979	0
4930484H19Rik	RIKEN cDNA 4930484H19 gene	Mm.159583	75813		0	0	2.94356	23.9413	72.5961	43.3403	0	0	0	0	0	0	0	11.7742	0	0	4.72674	27.0863	61.6373	21.977	4.27907	122.452	63.4343	139.692	20.8069	16.5959	85.5052	1.17535
4930486F22Rik	RIKEN cDNA 4930486F22 gene	Mm.444790	78170		4.16061	1.7034	0.226428	18.8487	22.3252	38.5434	0	0	12.4818	3.71718	0	1.39302	0	0.905711	0	0	85.0813	0	0	5.49424	3.66777	43.5845	19.1778	44.2063	1.89153	2.76598	23.0206	54.0661
4930486I03Rik	RIKEN cDNA 4930486I03 gene	Mm.417820	75028		0	0.23217	0	2.09614	15.7678	21.3763	0	0	0	0	0	0.696511	0	0	0	0	0	6.44911	0	2.1977	1.83389	35.2827	4.42565	15.9143	6.62037	16.5959	42.7526	0
4930486L24Rik	RIKEN cDNA 4930486L24 gene	Mm.19839	214639		3.12388	1.05053	2.03165	39.5758	36.1353	38.306	0.656493	8.71514	0	1.06205	0	2.08953	0	4.52856	0	3.59805	134.712	16.7677	12.3275	28.57	5.50166	85.0935	36.8804	21.219	5.6746	31.8088	29.5979	47.014
4930487D11Rik	RIKEN cDNA 4930487D11 gene	Mm.243835	78172		0	0	0	6.15775	10.2343	0	0	0	0	0	0	0	0	0	0	0	0	2.57964	25.8877	1.09885	1.22259	35.2827	2.95043	10.6095	0.945767	1.38299	0	0
4930487H11Rik	RIKEN cDNA 4930487H11 gene	Mm.401979	74992		25.1506	9.35595	5.36295	36.735	16.4298	35.1186	36.1071	15.3797	23.9651	12.7446	0	15.3232	0	6.33998	0	15.1118	60.2659	23.2168	43.1461	36.262	20.784	12.4527	30.9795	12.3778	20.8069	5.53196	69.0619	1.17535
4930488B22Rik	RIKEN cDNA 4930488B22 gene	Mm.410816	74971		0	0	0.766136	14.7406	65.2978	279.316	0	0	0	0	0	0	0	0.905711	0	2.15883	0	42.5641	0	27.4712	3.66777	58.1126	84.0873	132.619	19.8611	31.8088	516.32	42.3126
4930488L21Rik	RIKEN cDNA 4930488L21 gene	Mm.443272	75809		0	2.2229	0.632758	16.9313	32.1423	238.579	0	0	0	3.18615	0	3.48255	0	1.81142	0	0.71961	12.9985	47.7234	0	20.8781	3.05648	45.6599	35.4052	44.2063	16.078	19.3619	49.3299	427.827
4930500F04Rik	RIKEN cDNA 4930500F04 gene	Mm.78499	70969		0.170885	0.464341	0.179903	9.05809	29.0876	60.8402	0	0.512655	0	0	0	1.39302	0	0	0	0.71961	17.7253	15.4779	0	12.0873	0	26.9809	33.93	44.2063	8.5119	31.8088	121.68	0
4930500L23Rik	RIKEN cDNA 4930500L23 gene	Mm.141282	74973		0.665698	2.87577	1.13214	9.1357	37.9987	74.5883	0	0	1.9971	5.84128	0	2.78604	0	4.52856	0	0	15.3619	18.0575	4.93099	5.49424	1.83389	41.509	33.93	77.8031	13.2407	23.5109	131.546	17.6302
4930502A04Rik	RIKEN cDNA 4930502A04 gene	Mm.60678	74951		0	0	0	2.82416	21.0298	62.4845	0	0	0	0	0	0	0	0	0	0	0	12.8982	0	0	1.22259	31.1318	36.8804	1.76825	13.2407	22.1279	124.969	0
4930502E09Rik	RIKEN cDNA 4930502E09 gene	Mm.84413	74995		0	1.16085	0.179903	9.38539	13.2636	0	0	0	0	0	0	3.48255	0	0	0	0.71961	0	10.3186	23.4222	13.1862	0	4.1509	26.5539	14.146	10.4034	11.0639	0	0
4930502E18Rik	RIKEN cDNA 4930502E18 gene	Mm.336332	75013		0.166425	0	0	2.98437	19.2705	77.2835	0	0	0.499274	0	0	0	0	0	0	0	0	2.57964	0	4.39539	7.94684	26.9809	35.4052	28.292	5.6746	0	154.567	0
4930503B20Rik	RIKEN cDNA 4930503B20 gene	Mm.250432	75015		5.52324	0.928681	0.539708	12.2288	9.32086	0	0	3.58859	12.9811	0	0	2.78604	0	0	0	2.15883	0	0	34.5169	18.6804	7.94684	14.5282	4.42565	0	17.9696	9.68094	0	0
4930503E14Rik	RIKEN cDNA 4930503E14 gene	Mm.425904	74954		0	0	2.66232	6.69662	15.2052	4.5827	0	0	0	0	0	0	0	0	10.6493	0	12.9985	15.4779	0	4.39539	0.611295	10.3773	20.653	19.4508	7.56613	17.9789	3.28866	5.87675
4930503E24Rik	eukaryotic translation initiation factor 3, subunit I pseudogene	Mm.159403	75030		2.59644	5.0114	2.02682	16.9321	45.661	35.1186	3.28246	0.512655	3.99419	14.3377	0	0.696511	0	4.52856	1.4199	2.15883	33.0872	18.0575	4.93099	17.5816	11.0033	66.4144	48.6821	68.9619	17.9696	26.2768	69.0619	1.17535
4930503F20Rik	RIKEN cDNA 4930503F20 gene	Mm.107791	218902		6.69736	0.700701	4.21455	7.08557	16.3191	80.3464	15.0993	0	4.99274	0	0.709081	1.39302	14.1411	2.71713	0	0	0	23.2168	0	10.9885	1.22259	20.7545	22.1282	17.6825	11.3492	9.68094	134.835	25.8577
4930503H13Rik	gem (nuclear organelle) associated protein 8 pseudogene	Mm.484588	74941		0	0	0.177488	0.21977	15.3817	4.93299	0	0	0	0	0	0	0	0	0.709951	0	0	0	0	1.09885	0	2.07545	19.1778	15.9143	3.78307	35.9578	9.86598	0
4930503L19Rik	RIKEN cDNA 4930503L19 gene	Mm.87470	269033		0	0.708034	1.74421	8.33505	31.2717	37.8196	0	0	0	2.1241	0	0	0	2.71713	4.25971	0	0	25.7964	0	10.9885	4.89036	41.509	56.0582	40.6698	5.6746	12.4469	75.6392	0
4930503O07Rik	RIKEN cDNA 4930503O07 gene	Mm.60689	74942		0	0	0.179903	1.57658	19.8359	37.119	0	0	0	0	0	0	0	0	0	0.71961	0	1.28982	0	6.59309	0	14.5282	17.7026	53.0476	2.8373	11.0639	62.4845	11.7535
4930504C09Rik	RIKEN cDNA 4930504C09 gene	NA	75076		3.28246	2.21138	0.766136	19.4037	38.8865	41.1082	9.84739	0	0	1.06205	0	5.57209	0	0.905711	0	2.15883	0	52.8827	18.4912	21.977	3.66777	58.1126	63.4343	56.5841	6.62037	9.68094	82.2165	0
4930504O13Rik	NA	NA	NA		0.665698	0	1.13214	34.5904	21.2523	23.0206	0	0	1.9971	0	0	0	0	4.52856	0	0	0	20.6371	146.697	4.39539	1.22259	20.7545	26.5539	42.4381	15.1323	1.38299	46.0412	0
4930505A04Rik	RIKEN cDNA 4930505A04 gene	Mm.159422	75087		0	0.464341	2.5617	14.7712	30.1762	114.99	0	0	0	0	0	1.39302	0	4.52856	2.83981	2.87844	0	12.8982	54.2409	5.49424	1.22259	35.2827	25.0787	40.6698	20.8069	29.0428	217.052	12.9288
4930505G20Rik	RIKEN cDNA 4930505G20 gene	Mm.444706	75088		0	0	0.812661	4.26504	20.3116	11.5103	0	0	0	0	0	0	0	1.81142	0	1.43922	0	12.8982	0	6.59309	1.83389	12.4527	25.0787	28.292	9.45767	26.2768	23.0206	0
4930505K13Rik	RIKEN cDNA 4930505K13 gene	Mm.399233	75073		0	0	0	1.58788	10.8004	0	0	0	0	0	0	0	0	0	0	0	0	0	0	5.49424	2.44518	2.07545	22.1282	26.5238	1.89153	1.38299	0	0
4930505K14Rik	RIKEN cDNA 4930505K14 gene	Mm.243839	78015		0	0	0.679284	6.11303	46.4992	95.3711	0	0	0	0	0	0	0	2.71713	0	0	0	16.7677	0	13.1862	0.611295	83.018	38.3556	70.7301	11.3492	29.0428	190.742	0
4930506A18Rik	RIKEN cDNA 4930506A18 gene	Mm.445896	75044		9.09529	4.56765	0.897098	21.5752	29.0164	17.0426	24.2902	0	2.99564	7.43436	0	6.2686	0	0	0.709951	2.87844	35.4506	19.3473	20.9567	24.1747	7.94684	22.83	78.1864	26.5238	0.945767	16.5959	0	34.0851
4930506C21Rik	RIKEN cDNA 4930506C21 gene	Mm.426530	75060		10.7984	17.5741	2.47243	36.2319	59.4661	30.4404	0	16.9176	15.4775	29.7374	0	22.9849	0	6.33998	3.54976	0	103.988	16.7677	7.39648	39.5585	13.4485	58.1126	64.9095	77.8031	24.5899	71.9155	3.28866	57.5921
4930507D05Rik	RIKEN cDNA 4930507D05 gene	Mm.402550	74706		2.91562	4.30091	1.17247	8.84008	38.246	108.3	5.25194	0	3.49492	1.06205	0	11.8407	0	1.81142	0	2.87844	3.54506	15.4779	2.46549	20.8781	1.83389	26.9809	53.1078	72.4984	15.1323	23.5109	190.742	25.8577
4930507D10Rik	RIKEN cDNA 4930507D10 gene	Mm.410815	75043		0	0	0.539708	33.6946	52.4269	75.6566	0	0	0	0	0	0	0	0	0	2.15883	0	36.115	102.318	26.3723	3.66777	68.4899	54.583	93.7174	6.62037	38.7238	101.948	49.3647
4930509E16Rik	RIKEN cDNA 4930509E16 gene	Mm.280755	75115		40.0194	35.4376	13.8862	16.7034	55.4722	13.1546	9.84739	33.3226	76.8882	35.0477	51.7629	19.5023	0	25.3599	2.83981	27.3452	0	23.2168	22.1894	25.2735	12.8372	35.2827	54.583	97.2539	32.1561	58.0856	26.3093	0
4930509J09Rik	RIKEN cDNA 4930509J09 gene	Mm.292227	74693		7.87791	0	2.39766	7.29979	50.0865	24.9081	23.6337	0	0	0	0	0	0	8.1514	0	1.43922	0	16.7677	7.39648	9.88963	2.44518	74.7162	41.306	100.79	17.0238	16.5959	26.3093	23.507
4930509K18Rik	RIKEN cDNA 4930509K18 gene	Mm.399244	75819		2.00156	1.16085	0	6.01765	29.0624	0	0	0.512655	5.49201	0	0	3.48255	0	0	0	0	0	6.44911	7.39648	13.1862	3.05648	20.7545	57.5334	47.7428	15.1323	4.14897	0	0
4930511A02Rik	RIKEN cDNA 4930511A02 gene	Mm.399246	74712		0	1.16085	0.632758	33.6431	49.4704	64.1289	0	0	0	0	0	3.48255	0	1.81142	0	0.71961	34.2689	38.6946	77.663	12.0873	5.50166	76.7917	72.2856	61.8889	17.0238	19.3619	128.258	0
4930511A08Rik	RIKEN cDNA 4930511A08 gene	Mm.452749	78178		2.57356	3.21827	1.21175	3.32877	11.8899	1.76302	7.22142	0	0.499274	4.77923	0	4.87558	0	2.71713	2.12985	0	0	3.86946	7.39648	1.09885	4.27907	6.22635	10.3265	26.5238	9.45767	6.91496	0	3.52605
4930511E03Rik	RIKEN cDNA 4930511E03 gene	Mm.67065	78773		1.1962	0	0	10.3053	29.2031	18.4437	0	3.58859	0	0	0	0	0	0	0	0	0	29.6659	0	17.5816	4.27907	24.9054	42.7812	67.1936	2.8373	8.29795	26.3093	10.5781
4930511M06Rik	RIKEN cDNA 4930511M06 gene	Mm.243841	75084		4.16061	0.464341	4.91798	45.5884	62.9713	15.8672	0	0	12.4818	0	0	1.39302	0	5.43427	11.3592	2.87844	24.8154	64.4911	119.576	9.88963	9.16943	56.0372	44.2565	132.619	32.1561	49.7877	0	31.7344
4930512B01Rik	RIKEN cDNA 4930512B01 gene	Mm.399254	74724		3.49492	9.71206	2.29841	34.041	50.2058	88.2177	0	0	10.4847	1.06205	12.0544	16.0198	0	2.71713	0	6.47649	38.9956	46.4336	41.9134	37.3608	5.50166	47.7354	63.4343	88.4126	29.3188	22.1279	144.701	31.7344
4930512J16Rik	RIKEN cDNA 4930512J16 gene	Mm.391482	75131		0	0	1.39889	16.7215	88.0883	185.928	0	0	0	0	0	0	0	2.71713	0	2.87844	20.0886	34.8252	0	27.4712	1.22259	157.734	92.9386	134.387	20.8069	34.5748	368.33	3.52605
4930512M02Rik	RIKEN cDNA 4930512M02 gene	Mm.159430	102631730		0	4.96531	0.586233	2.9447	30.7698	141.412	0	0	0	5.84128	0	9.05464	0	0.905711	0	1.43922	0	1.28982	0	10.9885	2.44518	53.9617	41.306	35.3651	6.62037	16.5959	282.825	0
4930513D17Rik	RIKEN cDNA 4930513D17 gene	Mm.332354	75095		0	0	1.64448	2.49173	13.0842	49.3299	0	0	0	0	0	0	4.41909	0	0	2.15883	0	6.44911	2.46549	1.09885	2.44518	6.22635	39.8308	12.3778	2.8373	4.14897	98.6598	0
4930513N10Rik	RIKEN cDNA 4930513N10 gene	Mm.386996	319960		22.2863	39.7941	21.9459	71.679	82.3911	0	32.1681	9.2278	25.463	42.482	55.3083	21.5918	28.2822	30.7942	5.67961	23.0275	131.167	54.1725	103.551	45.0528	24.4518	136.98	69.3351	123.778	47.2883	34.5748	0	0
4930513O06Rik	RIKEN cDNA 4930513O06 gene	Mm.179221	75125		0	1.41607	0.179903	5.52308	14.6479	73.9948	0	0	0	4.2482	0	0	0	0	0	0.71961	0	6.44911	17.2585	3.29654	0.611295	16.6036	22.1282	24.7555	2.8373	6.91496	147.99	0
4930515B02Rik	RIKEN cDNA 4930515B02 gene	Mm.67085	75128		0	3.01821	0.226428	4.72241	14.5028	0	0	0	0	0	0	9.05464	0	0.905711	0	0	0	2.57964	16.0257	4.39539	0.611295	12.4527	8.85129	33.5968	3.78307	13.8299	0	0
4930515G01Rik	RIKEN cDNA 4930515G01 gene	Mm.482535	67642		5.23945	17.7102	19.1447	30.9475	52.1748	29.5979	0	9.2278	6.49056	19.6479	2.83632	30.6465	0	30.7942	19.8786	25.906	22.452	36.115	44.3789	34.0643	17.7276	74.7162	53.1078	67.1936	34.0476	31.8088	59.1959	0
4930515G16Rik	myc induced nuclear antigen pseudogene	Mm.463364	75070		0	0	0.179903	9.62075	14.2689	0	0	0	0	0	0	0	0	0	0	0.71961	0	1.28982	43.1461	0	3.66777	39.4336	14.7522	10.6095	3.78307	2.76598	0	0
4930515L03Rik	RIKEN cDNA 4930515L03 gene	Mm.50378	75069		0	0	0	5.27652	12.426	44.3969	0	0	0	0	0	0	0	0	0	0	0	0	13.5602	10.9885	1.83389	4.1509	8.85129	30.0603	6.62037	12.4469	88.7938	0
4930515L19Rik	RIKEN cDNA 4930515L19 gene	Mm.417818	75133		0	0	0.226428	13.5898	21.5457	4.11372	0	0	0	0	0	0	0	0.905711	0	0	41.359	15.4779	0	9.88963	1.22259	37.3581	19.1778	44.2063	2.8373	4.14897	0	8.22745
4930517E11Rik	RIKEN cDNA 4930517E11 gene	Mm.410814	74702		0	0	0	14.5774	8.71159	0	0	0	0	0	0	0	0	0	0	0	40.1773	1.28982	29.5859	0	1.83389	18.6791	10.3265	0	10.4034	4.14897	0	0
4930517M08Rik	RIKEN cDNA 4930517M08 gene	Mm.429393	75117		0.854426	0.23217	0.179903	25.6631	42.1402	11.5103	0	2.56328	0	0	0	0.696511	0	0	0	0.71961	77.9912	29.6659	2.46549	17.5816	0.611295	56.0372	45.7317	76.0349	6.62037	26.2768	23.0206	0
4930518J21Rik	RIKEN cDNA 4930518J21 gene	Mm.72666	75123		0.665698	0	0	14.7836	45.0663	101.948	0	0	1.9971	0	0	0	0	0	0	0	0	23.2168	28.3532	18.6804	3.66777	83.018	54.583	74.2666	3.78307	9.68094	203.897	0
4930518P08Rik	RIKEN cDNA 4930518P08 gene	Mm.427318	71654		1.9971	1.59308	0.679284	20.7842	35.6313	245.248	0	0	5.99129	4.77923	0	0	0	2.71713	0	0	0	45.1438	43.1461	13.1862	2.44518	29.0563	29.5043	97.2539	8.5119	13.8299	466.99	23.507
4930519D14Rik	RIKEN cDNA 4930519D14 gene	Mm.292232	75090		0	0.177009	0.632758	5.16886	33.0001	43.815	0	0	0	0.531026	0	0	0	1.81142	0	0.71961	0	12.8982	0	9.88963	3.05648	51.8863	32.4547	49.5111	10.4034	20.7449	72.3505	15.2795
4930519F09Rik	pyruvate dehydrogenase E1 alpha 1 pseudogene	Mm.390292	114676		7.06674	1.11721	3.0936	25.5442	46.9509	88.3306	9.1909	1.02531	10.984	2.65513	0	0.696511	2.65145	5.43427	2.12985	2.15883	49.6308	43.8539	17.2585	12.0873	4.89036	97.5462	72.2856	42.4381	14.1865	8.29795	157.856	18.8056
4930519F16Rik	RIKEN cDNA 4930519F16 gene	Mm.1441	75106		0	0	0	1.69117	13.6205	44.3969	0	0	0	0	0	0	0	0	0	0	0	5.15929	0	3.29654	0	10.3773	17.7026	35.3651	1.89153	2.76598	88.7938	0
4930519F24Rik	RIKEN cDNA 4930519F24 gene	Mm.390215	108970		0	1.86889	0.905711	5.79641	12.887	3.52605	0	0	0	2.1241	0	3.48255	0	3.62285	0	0	0	6.44911	19.7239	2.1977	0.611295	33.2072	8.85129	8.84126	6.62037	6.91496	0	7.0521
4930519G04Rik	RIKEN cDNA 4930519G04 gene	Mm.251409	67593		0.166425	0.696511	2.62408	32.2809	97.1865	113.25	0	0	0.499274	0	0	2.08953	0	9.05711	0	1.43922	0	49.0132	56.7064	48.3493	7.33554	107.923	98.8394	190.971	42.5595	45.6387	151.278	75.2224
4930519H02Rik	RIKEN cDNA 4930519H02 gene	Mm.183467	75058		0	0	4.97207	10.5361	33.3336	16.4433	0	0	0	0	0	0	0	0	19.1687	0.71961	1.18169	36.115	0	15.3839	0	31.1318	59.0086	38.9016	11.3492	26.2768	32.8866	0
4930519K11Rik	RIKEN cDNA 4930519K11 gene	Mm.243845	78019		0	0.464341	3.07694	24.4342	19.7837	45.7083	0	0	0	0	0	1.39302	0	10.8685	0	1.43922	92.1714	12.8982	0	10.9885	6.11295	14.5282	23.6034	37.1333	5.6746	17.9789	36.1753	55.2414
4930520O04Rik	RIKEN cDNA 4930520O04 gene	Mm.72675	75116		49.7012	78.6517	32.5875	24.718	44.6325	55.693	38.0766	64.5946	46.4325	50.4474	131.18	54.3279	40.6556	21.7371	29.818	38.1394	3.54506	37.4048	6.16373	42.8551	33.6212	43.5845	29.5043	67.1936	51.0714	31.8088	52.6186	58.7675
4930520P13Rik	RIKEN cDNA 4930520P13 gene	Mm.390616	75086		0	0	0	12.8087	12.1736	0	0	0	0	0	0	0	0	0	0	0	0	7.73893	53.0081	3.29654	0	6.22635	4.42565	30.0603	13.2407	6.91496	0	0
4930521E06Rik	RIKEN cDNA 4930521E06 gene	Mm.416932	75066		0	0.23217	0.226428	2.86289	3.85904	0	0	0	0	0	0	0.696511	0	0.905711	0	0	0	1.28982	8.62923	4.39539	0	2.07545	2.95043	12.3778	1.89153	0	0	0
4930522H14Rik	RIKEN cDNA 4930522H14 gene	Mm.45820	67646		0	0.928681	0	12.7714	7.06512	0	0	0	0	0	0	2.78604	0	0	0	0	49.6308	10.3186	0	3.29654	0.611295	0	4.42565	21.219	0	9.68094	0	0
4930522O17Rik	RIKEN cDNA 4930522O17 gene	Mm.243847	78180		0	0	0	1.72936	8.52416	39.7129	0	0	0	0	0	0	0	0	0	0	0	6.44911	0	2.1977	0	4.1509	11.8017	8.84126	12.295	5.53196	39.4639	39.9619
4930523C07Rik	RIKEN cDNA 4930523C07 gene	Mm.171518	67647		56.509	53.3999	124.782	112.868	139.021	78.9278	49.237	36.9112	83.3787	42.482	39.7085	78.0092	195.324	81.514	110.752	111.54	116.987	119.953	129.438	71.4251	126.538	151.508	106.216	162.679	144.702	130.001	157.856	0
4930523O13Rik	RIKEN cDNA 4930523O13 gene	Mm.78172	74726		0	0.23217	0	9.22642	13.352	3.28866	0	0	0	0	0	0.696511	0	0	0	0	0	15.4779	13.5602	16.4827	0.611295	12.4527	22.1282	24.7555	1.89153	5.53196	6.57732	0
4930524B15Rik	RIKEN cDNA 4930524B15 gene	Mm.78654	67592		0	0	0.40633	20.198	26.4108	0	0	0	0	0	0	0	0	0.905711	0	0.71961	44.904	27.0863	6.16373	19.7793	3.05648	33.2072	32.4547	49.5111	11.3492	5.53196	0	0
4930524B17Rik	RIKEN cDNA 4930524B17 gene	Mm.387798	74725		4.83077	0	1.30963	6.39979	38.7915	149.182	0	0.512655	13.9797	0	0	0	0	4.52856	0.709951	0	0	11.6084	0	19.7793	0.611295	72.6408	61.959	15.9143	22.6984	20.7449	246.649	51.7154
4930524C18Rik	RIKEN cDNA 4930524C18 gene	Mm.410813	75822		0	10.8726	3.03041	17.1507	47.1347	42.7526	0	0	0	0	32.6177	0	0	9.96282	0	2.15883	0	34.8252	13.5602	31.8666	5.50166	114.15	33.93	51.2793	14.1865	22.1279	85.5052	0
4930524N10Rik	RIKEN cDNA 4930524N10 gene	Mm.159415	75071		0	1.85736	0	1.76756	4.67589	41.1082	0	0	0	0	0	5.57209	0	0	0	0	0	7.73893	0	1.09885	0	14.5282	8.85129	0	0	0	82.2165	0
4930524O05Rik	RIKEN cDNA 4930524O05 gene	Mm.399287	75096		0	0	0	3.52166	12.338	0	0	0	0	0	0	0	0	0	0	0	0	14.188	0	2.1977	1.22259	16.6036	1.47522	37.1333	0.945767	5.53196	0	0
4930524O08Rik	RIKEN cDNA 4930524O08 gene	Mm.159306	74700		0	0	1.3312	31.695	55.5321	88.2119	0	0	0	0	0	0	4.41909	0.905711	0	0	0	45.1438	78.8958	30.7677	3.66777	56.0372	84.0873	93.7174	0.945767	42.8727	161.144	15.2795
4930525C09Rik	RIKEN cDNA 4930525C09 gene	Mm.376175	78127		0	2.30111	3.57632	10.5335	34.2766	27.9536	0	0	0	6.90333	0	0	0	13.5857	0	0.71961	0	11.6084	16.0257	21.977	3.05648	93.3953	47.2069	17.6825	7.56613	5.53196	55.9072	0
4930525D18Rik	RIKEN cDNA 4930525D18 gene	Mm.78599	75100		19.2571	0.928681	2.62408	12.0445	51.9686	22.3316	57.7714	0	0	0	0	2.78604	0	9.05711	0	1.43922	0	34.8252	0	24.1747	1.22259	93.3953	38.3556	90.1809	22.6984	15.2129	0	44.6633
4930525G20Rik	RIKEN cDNA 4930525G20 gene	Mm.444711	320163		21.0168	18.8386	6.27623	28.4641	32.7727	41.9449	19.0383	22.0442	21.968	14.8687	31.1995	10.4477	0	17.2085	1.4199	6.47649	0	41.2743	56.7064	29.6689	14.6711	14.5282	47.2069	31.8286	27.4272	42.8727	42.7526	41.1372
4930526H09Rik	RIKEN cDNA 4930526H09 gene	Mm.417611	102636142		0	0.885043	0.359805	10.1449	24.91	93.7268	0	0	0	2.65513	0	0	0	0	0	1.43922	0	28.3761	0	18.6804	3.66777	31.1318	26.5539	58.3523	8.5119	0	187.454	0
4930526I15Rik	RIKEN cDNA 4930526I15 gene	Mm.476814	75135		217.267	192.769	138.334	128.186	217.793	205.605	335.468	145.081	171.251	174.707	253.851	149.75	90.1494	128.611	161.869	172.707	172.526	114.794	72.7321	143.949	136.93	222.073	169.65	212.19	168.346	316.705	230.206	181.004
4930526L06Rik	RIKEN cDNA 4930526L06 gene	Mm.490787	75138		0	0	0.859186	20.1944	15.5893	29.2477	0	0	0	0	0	0	0	2.71713	0	0.71961	55.5392	18.0575	14.793	7.69193	4.89036	18.6791	22.1282	14.146	16.078	6.91496	52.6186	5.87675
4930527F14Rik	RIKEN cDNA 4930527F14 gene	Mm.55930	67651		17.5681	0	0.534878	8.03891	41.8535	0	51.2064	0	1.49782	0	0	0	0	0	1.4199	0.71961	0	29.6659	2.46549	4.39539	3.66777	43.5845	70.8103	68.9619	3.78307	22.1279	0	0
4930527G23Rik	RIKEN cDNA 4930527G23 gene	Mm.243850	78199		0	1.85736	0.905711	9.05893	9.22673	39.4639	0	0	0	0	0	5.57209	0	3.62285	0	0	0	1.28982	30.8187	13.1862	0	14.5282	7.37608	5.30476	0.945767	17.9789	78.9278	0
4930528A17Rik	RIKEN cDNA 4930528A17 gene	Mm.391650	67735		3.04025	2.47812	0.717196	4.16774	26.4683	0	0	5.12655	3.99419	7.43436	0	0	0	0	0.709951	2.15883	0	5.15929	4.93099	7.69193	3.05648	45.6599	28.0291	35.3651	9.45767	13.8299	0	0
4930528D03Rik	RIKEN cDNA 4930528D03 gene	Mm.444771	75223		0.499274	0.928681	1.03909	15.9315	47.3595	163.678	0	0	1.49782	0	0	2.78604	0	2.71713	0	1.43922	0	49.0132	12.3275	16.4827	1.83389	60.1881	64.9095	58.3523	13.2407	40.1067	138.124	189.231
4930528G23Rik	RIKEN cDNA 4930528G23 gene	Mm.159595	75831		1.02531	8.98169	0.632758	9.78256	38.5063	52.6186	0	3.07593	0	0	26.9451	0	0	1.81142	0	0.71961	0	12.8982	12.3275	23.0758	0.611295	58.1126	38.3556	83.1079	1.89153	11.0639	105.237	0
4930528H21Rik	RIKEN cDNA 4930528H21 gene	Mm.243851	78034		0	0	0	9.6457	24.3912	11.5103	0	0	0	0	0	0	0	0	0	0	4.72674	25.7964	0	16.4827	1.22259	22.83	32.4547	42.4381	10.4034	13.8299	23.0206	0
4930528P14Rik	RIKEN cDNA 4930528P14 gene	Mm.189508	78193		0	0	17.8563	3.97655	15.3283	0	0	0	0	0	0	0	70.7054	0	0	0.71961	0	6.44911	0	10.9885	2.44518	33.2072	32.4547	5.30476	5.6746	0	0	0
4930529C04Rik	zinc finger, BED domain containing 4 pseudogene	Mm.396622	619677		0.218831	2.55387	0.452856	20.5239	50.5139	93.1507	0.656493	0	0	0	0	7.66162	0	1.81142	0	0	9.45348	59.3318	1.23275	30.7677	1.83389	70.5653	47.2069	84.8761	23.6442	26.2768	154.567	31.7344
4930529K09Rik	RIKEN cDNA 4930529K09 gene	Mm.399239	75155		0	0.928681	13.0363	7.11799	31.7244	0	0	0	0	0	0	2.78604	52.1452	0	0	0	0	19.3473	0	13.1862	3.05648	72.6408	45.7317	30.0603	1.89153	8.29795	0	0
4930529L06Rik	RIKEN cDNA 4930529L06 gene	Mm.243853	78023		0	0	0.753418	7.83085	22.5158	71.4242	0	0	0	0	0	0	0.883817	0	2.12985	0	0	12.8982	0	21.977	4.27907	22.83	23.6034	53.0476	7.56613	5.53196	105.237	37.6112
4930532I03Rik	RIKEN cDNA 4930532I03 gene	Mm.159596	75833		0	1.17237	0	14.1266	24.8791	22.789	0	0	0	2.1241	0	1.39302	0	0	0	0	0	21.927	36.9824	9.88963	1.83389	14.5282	41.306	60.1206	5.6746	2.76598	36.1753	9.4028
4930532M18Rik	RIKEN cDNA 4930532M18 gene	Mm.234322	75233		0	0	0.679284	11.2377	19.9328	7.0521	0	0	0	0	0	0	0	2.71713	0	0	0	6.44911	43.1461	6.59309	0	37.3581	26.5539	19.4508	6.62037	9.68094	0	14.1042
4930533B01Rik	RIKEN cDNA 4930533B01 gene	Mm.410811	75166		14.6345	30.4894	11.2859	23.9991	72.2199	262.948	3.93896	19.9936	19.971	13.2756	49.6356	28.5569	0	7.24569	17.7488	20.1491	0	33.5354	12.3275	58.2389	15.8937	114.15	69.3351	93.7174	54.8545	29.0428	269.67	256.226
4930533N22Rik	RIKEN cDNA 4930533N22 gene	Mm.399304	75205		0	2.55387	0	7.34768	35.4007	3.28866	0	0	0	0	0	7.66162	0	0	0	0	0	7.73893	6.16373	19.7793	3.05648	43.5845	48.6821	49.5111	7.56613	27.6598	6.57732	0
4930533P14Rik	RIKEN cDNA 4930533P14 gene	Mm.243854	75159		0.332849	0	0	6.51592	9.78498	13.1546	0	0	0.998548	0	0	0	0	0	0	0	22.452	9.02875	0	1.09885	0	20.7545	11.8017	5.30476	0	11.0639	26.3093	0
4930538K18Rik	NA	NA	NA		22.3668	6.0504	29.9772	20.8004	67.7889	36.1753	57.1149	0	9.98548	13.2756	0	4.87558	78.6597	9.96282	27.6881	3.59805	5.90843	67.0707	0	23.0758	7.94684	99.6216	75.236	111.4	23.6442	29.0428	72.3505	0
4930539C22Rik	RIKEN cDNA 4930539C22 gene	Mm.84580	75208		0.998548	2.69877	11.2296	46.5933	59.0529	171.01	0	0	2.99564	5.31026	0	2.78604	35.3527	4.52856	0	5.03727	115.805	56.7521	22.1894	35.1631	3.05648	70.5653	41.306	148.533	11.3492	23.5109	342.021	0
4930539E08Rik	RIKEN cDNA 4930539E08 gene	Mm.248931	207819		53.3287	74.0708	75.7552	993.97	3477.77	5924.35	65.6493	56.3921	37.9448	76.9987	19.1452	126.068	90.1494	105.968	23.4284	83.4748	944.166	682.316	984.965	1612.01	746.391	4418.63	4856.41	4229.66	2248.09	1636.08	3680.01	8168.68
4930539J05Rik	RIKEN cDNA 4930539J05 gene	Mm.358971	319587		40.4174	43.7574	17.1337	27.9336	48.7359	39.7187	38.7331	43.5757	38.9434	52.5715	38.9994	39.7011	7.95436	16.3028	24.8483	19.4295	0	24.5066	61.6373	18.6804	34.8438	62.2635	47.2069	37.1333	47.2883	49.7877	23.0206	56.4168
4930539M17Rik	RIKEN cDNA 4930539M17 gene	Mm.399324	75149		5.61245	0.928681	1.44542	17.6233	31.9882	29.129	0	13.8417	2.99564	0	0	2.78604	0	3.62285	0	2.15883	42.5407	25.7964	0	19.7793	0	43.5845	39.8308	56.5841	4.72883	15.2129	55.9072	2.3507
4930539N22Rik	RIKEN cDNA 4930539N22 gene	Mm.490940	75203		1.96948	6.28012	0.990149	16.4846	45.0632	119.929	5.90843	0	0	2.1241	0	16.7163	0	1.81142	0.709951	1.43922	0	20.6371	38.2152	18.6804	4.89036	99.6216	29.5043	45.9746	17.0238	33.1918	210.474	29.3837
4930540M03Rik	RIKEN cDNA 4930540M03 gene	Mm.55983	78025		1.66425	0	0.359805	29.4948	44.114	21.3763	0	0	4.99274	0	0	0	0	0	0	1.43922	0	10.3186	106.016	27.4712	3.66777	58.1126	41.306	51.2793	10.4034	59.4686	42.7526	0
4930542C21Rik	RIKEN cDNA 4930542C21 gene	Mm.399335	75175		3.55178	1.41607	0	11.356	21.6832	73.6446	0.656493	0.512655	9.4862	4.2482	0	0	0	0	0	0	0	2.57964	36.9824	15.3839	1.83389	24.9054	32.4547	21.219	13.2407	16.5959	141.412	5.87675
4930542D17Rik	RIKEN cDNA 4930542D17 gene	Mm.399337	75211		0	2.3217	0.226428	18.371	34.825	19.6249	0	0	0	0	0	6.96511	0	0.905711	0	0	38.9956	15.4779	27.1204	6.59309	3.66777	53.9617	28.0291	60.1206	26.4815	5.53196	9.86598	29.3837
4930543E12Rik	RIKEN cDNA 4930543E12 gene	Mm.381688	75239		0	0.23217	0	7.89969	24.5201	226.918	0	0	0	0	0	0.696511	0	0	0	0	0	28.3761	1.23275	9.88963	0	26.9809	25.0787	49.5111	11.3492	9.68094	453.835	0
4930543N07Rik	RIKEN cDNA 4930543N07 gene	Mm.410810	75187		0	0	0.226428	20.2472	47.9544	141.299	0	0	0	0	0	0	0	0.905711	0	0	0	45.1438	30.8187	25.2735	0	107.923	39.8308	49.5111	3.78307	38.7238	269.67	12.9288
4930544D05Rik	RIKEN cDNA 4930544D05 gene	Mm.425687	668433		0	21.3545	0.812661	5.18839	21.0084	90.4381	0	0	0	13.8067	45.3812	4.87558	0	1.81142	0	1.43922	0	1.28982	11.0947	9.88963	3.66777	33.2072	16.2274	42.4381	10.4034	2.76598	180.876	0
4930544G11Rik	RIKEN cDNA 4930544G11 gene	Mm.389756	67653		5.6896	0.928681	1.31204	10.4441	24.9223	131.546	17.0688	0	0	0	0	2.78604	0	4.52856	0	0.71961	0	11.6084	33.2842	5.49424	1.83389	41.509	20.653	60.1206	0.945767	1.38299	263.093	0
4930544M13Rik	RIKEN cDNA 4930544M13 gene	Mm.50406	75161		0.34177	0	1.02879	6.86003	40.4883	93.1565	0	1.02531	0	0	0	0	0.883817	1.81142	1.4199	0	0	18.0575	0	13.1862	3.05648	45.6599	28.0291	90.1809	12.295	26.2768	138.124	48.1893
4930545E07Rik	RIKEN cDNA 4930545E07 gene	Mm.60874	75162		0	0	1.49194	1.77523	9.31996	0	0	0	0	0	0	0	0	4.52856	0	1.43922	0	3.86946	0	4.39539	0.611295	4.1509	14.7522	21.219	0.945767	5.53196	0	0
4930545H06Rik	RIKEN cDNA 4930545H06 gene	Mm.23505	75148		0	0.928681	1.35857	6.22389	8.57816	0	0	0	0	0	0	2.78604	0	5.43427	0	0	0	21.927	3.69824	5.49424	0	8.3018	20.653	8.84126	0.945767	4.14897	0	0
4930545L23Rik	RIKEN cDNA 4930545L23 gene	Mm.78702	78805		0.499274	0.177009	7.80778	16.47	64.7204	41.7017	0	0	1.49782	0.531026	0	0	0	16.3028	13.4891	1.43922	0	55.4623	2.46549	21.977	2.44518	107.923	88.5129	91.9491	25.5357	9.68094	65.7732	17.6302
4930546C10Rik	RIKEN cDNA 4930546C10 gene	Mm.160155	78931		0	0.928681	2.57756	32.7812	74.7177	226.918	0	0	0	0	0	2.78604	0	8.1514	0	2.15883	0	70.9402	55.4736	30.7677	6.72425	101.697	106.216	122.009	13.2407	30.4258	453.835	0
4930546K05Rik	RIKEN cDNA 4930546K05 gene	Mm.251457	78194		0.332849	0	1.4785	36.166	112.514	192.178	0	0	0.998548	0	0	0	0	0.905711	2.12985	2.87844	8.2718	58.042	75.1976	36.262	3.05648	197.168	122.443	127.314	34.0476	81.5965	309.134	75.2224
4930547E08Rik	RIKEN cDNA 4930547E08 gene	Mm.243867	78031		1.3314	5.77214	0.679284	6.65156	23.4925	85.5052	0	0	3.99419	4.77923	0	12.5372	0	2.71713	0	0	0	16.7677	0	10.9885	5.50166	12.4527	38.3556	53.0476	9.45767	4.14897	171.01	0
4930547E14Rik	RIKEN cDNA 4930547E14 gene	Mm.399348	75145		0	0	0.905711	9.2865	15.2197	0	0	0	0	0	0	0	0	3.62285	0	0	0	0	41.9134	3.29654	1.22259	8.3018	30.9795	22.9873	0	13.8299	0	0
4930548G14Rik	RIKEN cDNA 4930548G14 gene	Mm.159487	75281		2.32074	2.47812	0.452856	5.73643	36.2367	49.4544	1.96948	0	4.99274	7.43436	0	0	0	1.81142	0	0	0	18.0575	0	8.79078	1.83389	37.3581	32.4547	49.5111	21.7526	40.1067	78.9278	19.9809
4930548H24Rik	RIKEN cDNA 4930548H24 gene	Mm.23355	67656		0	0.464341	8.41156	20.4662	48.0471	0	0	0	0	0	0	1.39302	0	4.52856	28.3981	0.71961	0	11.6084	76.4303	8.79078	5.50166	62.2635	59.0086	68.9619	8.5119	41.4897	0	0
4930548J01Rik	RIKEN cDNA 4930548J01 gene	Mm.398313	78043		0	0.464341	0.539708	10.344	23.7538	0	0	0	0	0	0	1.39302	0	0	0	2.15883	0	28.3761	14.793	5.49424	3.05648	41.509	22.1282	38.9016	3.78307	12.4469	0	0
4930548K13Rik	RIKEN cDNA 4930548K13 gene	Mm.67233	75360		0	0.531026	0	1.38156	11.4567	0	0	0	0	1.59308	0	0	0	0	0	0	0	1.28982	0	4.39539	1.22259	0	10.3265	37.1333	5.6746	4.14897	0	0
4930549C01Rik	NA	NA	NA		0.832123	0	0.905711	6.99448	11.0868	19.732	0	0	2.49637	0	0	0	0	3.62285	0	0	0	11.6084	17.2585	5.49424	0.611295	10.3773	14.7522	14.146	0.945767	15.2129	39.4639	0
4930549C15Rik	RIKEN cDNA 4930549C15 gene	Mm.444753	75243		0.34177	0.177009	8.39627	8.92012	25.6846	4.93299	0	1.02531	0	0.531026	0	0	33.5851	0	0	0	0	25.7964	0	17.5816	1.22259	22.83	29.5043	56.5841	5.6746	13.8299	9.86598	0
4930549G23Rik	RIKEN cDNA 4930549G23 gene	Mm.307315	75286		6.80471	7.4319	9.9976	11.8732	37.2689	12.9288	5.90843	1.02531	13.4804	11.1515	0	11.1442	0	7.24569	26.2682	6.47649	9.45348	23.2168	7.39648	13.1862	6.11295	51.8863	42.7812	28.292	27.4272	35.9578	0	25.8577
4930550C14Rik	RIKEN cDNA 4930550C14 gene	Mm.26078	75311		8.27078	3.39528	4.23701	21.181	42.8374	54.2629	0	13.329	11.4833	5.31026	0	4.87558	0	5.43427	0	11.5138	0	37.4048	24.6549	34.0643	9.78072	80.9426	35.4052	44.2063	24.5899	29.0428	108.526	0
4930550C17Rik	RIKEN cDNA 4930550C17 gene	Mm.159475	75245		0.332849	0	2.94356	13.2259	38.4331	59.8067	0	0	0.998548	0	0	0	0	11.7742	0	0	0	14.188	17.2585	28.57	6.11295	39.4336	69.3351	47.7428	24.5899	11.0639	52.6186	66.9949
4930550L24Rik	RIKEN cDNA 4930550L24 gene	Mm.60906	75352		0	0	0	1.59366	7.75964	8.22165	0	0	0	0	0	0	0	0	0	0	0	5.15929	0	2.1977	0.611295	4.1509	5.90086	17.6825	0	11.0639	16.4433	0
4930552N02Rik	RIKEN cDNA 4930552N02 gene	Mm.159510	75367		0	1.7034	3.10431	10.2467	37.3263	65.7732	0	0	0	3.71718	0	1.39302	10.6058	1.81142	0	0	21.2703	7.73893	0	19.7793	2.44518	66.4144	36.8804	60.1206	6.62037	16.5959	131.546	0
4930552P12Rik	RIKEN cDNA 4930552P12 gene	Mm.329924	77594		4.32704	8.76731	4.30213	15.3403	93.6391	208.83	0	0	12.9811	0.531026	0	25.7709	0	17.2085	0	0	0	14.188	38.2152	23.0758	1.22259	130.753	104.74	152.07	34.9934	45.6387	417.66	0
4930553C11Rik	RIKEN cDNA 4930553C11 gene	Mm.461295	75315		1.3314	0.23217	9.46546	7.64011	41.1421	20.9131	0	0	3.99419	0	0	0.696511	36.2365	0.905711	0	0.71961	0	11.6084	9.86197	14.285	2.44518	64.339	42.7812	45.9746	20.8069	31.8088	23.0206	18.8056
4930553E22Rik	RIKEN cDNA 4930553E22 gene	Mm.417813	75247		1.36708	0	0.179903	1.13704	15.7336	0	0	4.10124	0	0	0	0	0	0	0	0.71961	0	1.28982	0	4.39539	0	33.2072	19.1778	7.07301	12.295	6.91496	0	0
4930554C24Rik	RIKEN cDNA 4930554C24 gene	Mm.401984	75253		0.166425	0	0	3.87137	11.5218	0	0	0	0.499274	0	0	0	0	0	0	0	0	10.3186	0	6.59309	2.44518	14.5282	14.7522	19.4508	4.72883	4.14897	0	0
4930554G24Rik	RIKEN cDNA 4930554G24 gene	Mm.108492	75280		0	0	0.226428	4.65497	13.3811	32.8866	0	0	0	0	0	0	0	0.905711	0	0	0	10.3186	1.23275	9.88963	1.83389	6.22635	22.1282	15.9143	1.89153	20.7449	65.7732	0
4930554H23Rik	RIKEN cDNA 4930554H23 gene	Mm.410771	77631		0	0.409179	12.4685	56.4393	139.908	348.722	0	0	0	0.531026	0	0.696511	40.6556	6.33998	0	2.87844	0	73.5198	152.861	41.7562	14.0598	276.035	138.67	219.263	22.6984	42.8727	677.464	19.9809
4930554I06Rik	RIKEN cDNA 4930554I06 gene	Mm.243873	75354		0	0	0.539708	4.96896	19.9162	0	0	0	0	0	0	0	0	0	0	2.15883	0	2.57964	17.2585	4.39539	0.611295	53.9617	26.5539	17.6825	0	1.38299	0	0
4930555B11Rik	RIKEN cDNA 4930555B11 gene	Mm.401987	75279		0.166425	0	0	11.5419	17.1305	0	0	0	0.499274	0	0	0	0	0	0	0	0	30.9557	1.23275	23.0758	2.44518	24.9054	20.653	35.3651	4.72883	0	0	0
4930555B12Rik	RIKEN cDNA 4930555B12 gene	NA	78086		0	0	0	0	0.295043	0	0	0	0	0	0	0	0	0	0	0	0	0	0	0	0	0	1.47522	0	0	0	0	0
4930555G01Rik	RIKEN cDNA 4930555G01 gene	Mm.396152	108978		0	0	0.632758	3.81538	28.2651	3.28866	0	0	0	0	0	0	0	1.81142	0	0.71961	4.72674	10.3186	0	2.1977	1.83389	43.5845	20.653	37.1333	12.295	27.6598	6.57732	0
4930555G21Rik	RIKEN cDNA 4930555G21 gene	Mm.401989	75252		0	2.67572	1.46458	7.05505	35.7222	4.93299	0	0	0	1.06205	0	6.96511	4.41909	0	0	1.43922	0	18.0575	0	15.3839	1.83389	62.2635	25.0787	60.1206	10.4034	20.7449	9.86598	0
4930555K05Rik	RIKEN cDNA 4930555K05 gene	Mm.385732	75361		0	0	0	7.66383	10.9037	227.123	0	0	0	0	0	0	0	0	0	0	0	2.57964	34.5169	0	1.22259	16.6036	14.7522	19.4508	0.945767	2.76598	203.897	250.349
4930556C24Rik	RIKEN cDNA 4930556C24 gene	Mm.108627	75310		1.09415	0	1.03909	17.4271	56.6791	146.345	3.28246	0	0	0	0	0	0	2.71713	0	1.43922	0	25.7964	43.1461	17.5816	0.611295	128.678	57.5334	49.5111	7.56613	40.1067	292.691	0
4930556G01Rik	RIKEN cDNA 4930556G01 gene	Mm.108636	75332		0	0	0	5.10581	25.3828	50.9742	0	0	0	0	0	0	0	0	0	0	0	9.02875	1.23275	10.9885	4.27907	62.2635	14.7522	33.5968	6.62037	9.68094	101.948	0
4930556J02Rik	RIKEN cDNA 4930556J02 gene	Mm.233613	75349		0.499274	0	2.00501	36.7176	13.9168	59.1959	0	0	1.49782	0	0	0	5.3029	2.71713	0	0	118.169	39.9845	3.69824	18.6804	3.05648	18.6791	14.7522	28.292	0.945767	6.91496	118.392	0
4930556M19Rik	RIKEN cDNA 4930556M19 gene	Mm.33928	75259		37.5454	29.0883	13.84	78.8476	174.748	237.49	59.0843	24.0948	29.4572	14.3377	27.6541	45.2732	0.883817	18.1142	24.8483	11.5138	43.7223	107.055	149.162	63.7332	30.5648	271.884	159.323	272.311	59.5833	110.639	470.278	4.7014
4930556N09Rik	RIKEN cDNA 4930556N09 gene	Mm.108650	75301		0	0	2.17123	6.11303	18.3582	98.2372	0	0	0	0	0	0	0	7.24569	0	1.43922	0	16.7677	0	13.1862	0.611295	35.2827	14.7522	28.292	3.78307	9.68094	62.4845	133.99
4930556N13Rik	RIKEN cDNA 4930556N13 gene	Mm.402023	75285		10.8742	13.0937	1.49194	39.7117	49.0781	31.2423	0	25.6328	6.98983	16.9928	0	22.2884	0	4.52856	0	1.43922	137.075	28.3761	1.23275	26.3723	5.50166	66.4144	57.5334	58.3523	34.0476	29.0428	62.4845	0
4930557A04Rik	NA	NA	NA		0	0.23636	0	1.25163	5.735	113.879	0	0	0	0	0.709081	0	0	0	0	0	0	5.15929	0	1.09885	0	14.5282	5.90086	1.76825	0.945767	5.53196	36.1753	191.582
4930557F10Rik	RIKEN cDNA 4930557F10 gene	Mm.108666	75322		0	0.464341	0	19.491	11.1703	1.17535	0	0	0	0	0	1.39302	0	0	0	0	43.7223	3.86946	43.1461	5.49424	1.22259	6.22635	19.1778	14.146	6.62037	9.68094	0	2.3507
4930557J02Rik	RIKEN cDNA 4930557J02 gene	Mm.410806	75357		0	0	0	3.19531	20.2036	60.8402	0	0	0	0	0	0	0	0	0	0	0	1.28982	3.69824	10.9885	0	14.5282	23.6034	30.0603	3.78307	29.0428	121.68	0
4930557K07Rik	RIKEN cDNA 4930557K07 gene	Mm.445941	78202		5.9453	7.52337	5.04967	12.4543	10.0127	9.86598	0	13.8417	3.99419	5.84128	0.709081	16.0198	0	7.24569	0	12.953	30.7238	16.7677	0	9.88963	4.89036	4.1509	13.2769	26.5238	4.72883	1.38299	19.732	0
4930558C23Rik	RIKEN cDNA 4930558C23 gene	Mm.75066	67654		0	0.177009	6.037	7.54046	28.9558	3.52605	0	0	0	0.531026	0	0	0	0	23.4284	0.71961	0	15.4779	0	19.7793	2.44518	83.018	14.7522	35.3651	4.72883	6.91496	0	7.0521
4930558F17Rik	RIKEN cDNA 4930558F17 gene	Mm.326776	75330		0	0.708034	1.07942	7.43423	4.67083	0	0	0	0	2.1241	0	0	0	0	0	4.31766	0	3.86946	22.1894	9.88963	1.22259	8.3018	4.42565	0	0.945767	9.68094	0	0
4930558G05Rik	RIKEN cDNA 4930558G05 gene	Mm.108718	75274		2.32994	0	1.81142	3.45872	9.86139	65.7732	0	0	6.98983	0	0	0	0	7.24569	0	0	0	12.8982	0	4.39539	0	6.22635	26.5539	12.3778	0	4.14897	131.546	0
4930558J18Rik	RIKEN cDNA 4930558J18 gene	Mm.362968	75323		13.3714	15.5596	10.2951	34.4063	57.7927	22.9193	11.1604	18.9683	9.98548	14.3377	17.0179	15.3232	7.95436	18.1142	0	15.1118	0	52.8827	86.2923	23.0758	9.78072	74.7162	63.4343	84.8761	18.9153	47.0217	0	45.8386
4930558K02Rik	RIKEN cDNA 4930558K02 gene	Mm.108728	75368		0	0.885043	1.53847	3.38606	30.0327	41.1082	0	0	0	2.65513	0	0	0	5.43427	0	0.71961	0	2.57964	6.16373	3.29654	4.89036	66.4144	47.2069	24.7555	10.4034	1.38299	82.2165	0
4930559C10Rik	RIKEN cDNA 4930559C10 gene	Mm.243878	75295		0.332849	3.9469	1.31204	19.3248	34.9554	78.9278	0	0	0.998548	0	0	11.8407	0	4.52856	0	0.71961	9.45348	32.2455	35.7497	14.285	4.89036	26.9809	39.8308	63.6571	38.7764	5.53196	157.856	0
4930562C15Rik	RIKEN cDNA 4930562C15 gene	Mm.325551	78809		38.8987	20.6625	27.0044	71.8129	148.7	202.371	26.2597	59.9807	30.4557	40.3579	2.12724	19.5023	56.5643	19.9256	9.93932	21.5883	0	138.011	118.344	81.3147	21.3953	178.489	160.798	281.152	53.9087	69.1496	401.217	3.52605
4930562F07Rik	RIKEN cDNA 4930562F07 gene	Mm.414845	75255		2.8448	0	0.226428	1.98381	0.542804	0	8.53441	0	0	0	0	0	0	0.905711	0	0	0	1.28982	8.62923	0	0	0	0	1.76825	0.945767	0	0	0
4930563D23Rik	NA	NA	NA		0	1.99073	3.97677	13.4946	49.4661	88.7938	0	0	0	3.18615	0	2.78604	0	4.52856	9.93932	1.43922	1.18169	20.6371	11.0947	29.6689	4.89036	39.4336	64.9095	93.7174	16.078	33.1918	177.588	0
4930563E18Rik	RIKEN cDNA 4930563E18 gene	Mm.159511	75370		1.02531	0	1.67185	14.2845	30.2072	163.151	0	3.07593	0	0	0	0	0	4.52856	0	2.15883	9.45348	39.9845	0	16.4827	5.50166	64.339	28.0291	42.4381	3.78307	12.4469	299.268	27.033
4930563E22Rik	RIKEN cDNA 4930563E22 gene	Mm.340776	75304		12.2162	13.3489	2.30461	12.3317	23.7112	0	5.25194	16.9176	14.4789	21.241	0	18.8058	0	6.33998	0	2.87844	0	7.73893	19.7239	27.4712	6.72425	43.5845	33.93	17.6825	12.295	11.0639	0	0
4930563F08Rik	RIKEN cDNA 4930563F08 gene	Mm.389696	75369		0.166425	0	1.21416	8.55782	18.2819	64.1289	0	0	0.499274	0	0	0	0	2.71713	1.4199	0.71961	0	3.86946	22.1894	14.285	2.44518	20.7545	20.653	30.0603	4.72883	15.2129	128.258	0
4930563H07Rik	RIKEN cDNA 4930563H07 gene	Mm.207324	75347		0	0	0	8.16247	14.8655	0	0	0	0	0	0	0	0	0	0	0	0	9.02875	29.5859	2.1977	0	35.2827	17.7026	19.4508	1.89153	0	0	0
4930563M20Rik	RIKEN cDNA 4930563M20 gene	Mm.402039	78213		0	0	0.452856	4.13328	9.82159	37.8196	0	0	0	0	0	0	0	1.81142	0	0	0	9.02875	3.69824	5.49424	2.44518	14.5282	17.7026	5.30476	1.89153	9.68094	75.6392	0
4930563M21Rik	RIKEN cDNA 4930563M21 gene	Mm.108821	75258		2.35225	1.22754	0.40633	16.4784	24.0754	44.3969	0	2.56328	4.49346	1.59308	0	2.08953	0	0.905711	0	0.71961	0	43.8539	20.9567	17.5816	0	47.7354	28.0291	30.0603	10.4034	4.14897	88.7938	0
4930564B18Rik	NA	NA	NA		0	0	2.94356	30.3133	66.8013	8.22165	0	0	0	0	0	0	0	11.7742	0	0	3.54506	36.115	70.2666	37.3608	4.27907	143.206	69.3351	53.0476	7.56613	60.8516	16.4433	0
4930564C03Rik	RIKEN cDNA 4930564C03 gene	Mm.386821	75341		0	1.39302	4.45651	14.3931	36.1218	86.4489	0	0	0	0	0	4.17907	0	0	12.0692	5.75688	0	1.28982	61.6373	6.59309	2.44518	72.6408	26.5539	45.9746	16.078	19.3619	161.144	11.7535
4930564D02Rik	RIKEN cDNA 4930564D02 gene	Mm.307994	75269		0	0.531026	1.58499	13.9783	55.2103	0	0	0	0	1.59308	0	0	0	6.33998	0	0	0	42.5641	9.86197	13.1862	4.27907	89.2444	32.4547	130.851	17.9696	5.53196	0	0
4930565D16Rik	RIKEN cDNA 4930565D16 gene	Mm.159497	75309		0	2.78604	0.226428	10.7381	46.0755	90.4381	0	0	0	0	0	8.35813	0	0.905711	0	0	9.45348	25.7964	0	15.3839	3.05648	74.7162	45.7317	74.2666	6.62037	29.0428	180.876	0
4930565N06Rik	RIKEN cDNA 4930565N06 gene	Mm.399193	68306		40.0684	65.6131	37.1019	96.4408	134.869	49.3647	17.0688	49.2149	53.9216	57.8818	19.8543	119.103	15.9087	47.097	17.0388	68.363	50.8125	154.779	73.9648	132.961	69.6876	136.98	168.175	97.2539	144.702	127.235	0	98.7294
4930567H12Rik	RIKEN cDNA 4930567H12 gene	Mm.195663	75930		4.78478	0.464341	0	6.93855	44.351	10.5781	0	14.3544	0	0	0	1.39302	0	0	0	0	0	10.3186	7.39648	12.0873	4.89036	78.8671	19.1778	88.4126	10.4034	24.8938	0	21.1563
4930567H17Rik	RIKEN cDNA 4930567H17 gene	Mm.388146	619303		1.49782	0	0	13.2566	48.3	131.908	0	0	4.49346	0	0	0	0	0	0	0	0	11.6084	22.1894	26.3723	6.11295	93.3953	59.0086	54.8158	6.62037	27.6598	236.784	27.033
4930567J20Rik	RIKEN cDNA 4930567J20 gene	Mm.399298	78221		0	1.06205	0.226428	37.6009	45.8785	0	0	0	0	3.18615	0	0	0	0.905711	0	0	115.805	24.5066	33.2842	13.1862	1.22259	107.923	50.1573	53.0476	11.3492	6.91496	0	0
4930567K12Rik	RIKEN cDNA 4930567K12 gene	Mm.437835	75845		0	0	0.905711	10.6461	32.7165	24.0889	0	0	0	0	0	0	0	3.62285	0	0	0	21.927	17.2585	10.9885	3.05648	60.1881	32.4547	45.9746	2.8373	22.1279	16.4433	31.7344
4930567K20Rik	RIKEN cDNA 4930567K20 gene	Mm.271285	78056		0	0	0.226428	3.60968	4.77165	0	0	0	0	0	0	0	0	0.905711	0	0	0	10.3186	3.69824	2.1977	1.83389	4.1509	8.85129	7.07301	3.78307	0	0	0
4930568D16Rik	RIKEN cDNA 4930568D16 gene	Mm.159604	75859		3.50129	0	3.16999	12.756	47.8473	73.9948	10.5039	0	0	0	0	0	0	12.68	0	0	0	30.9557	23.4222	8.79078	0.611295	89.2444	38.3556	47.7428	29.3188	34.5748	147.99	0
4930568E12Rik	RIKEN cDNA 4930568E12 gene	Mm.414868	78219		0	0	0.452856	8.04689	32.8624	120.036	0	0	0	0	0	0	0	1.81142	0	0	0	14.188	3.69824	18.6804	3.66777	39.4336	60.4838	40.6698	8.5119	15.2129	240.072	0
4930568G15Rik	RIKEN cDNA 4930568G15 gene	Mm.109021	75857		11.8353	4.71009	0.452856	17.1625	58.4028	368.466	31.5117	0	3.99419	1.59308	0	12.5372	0	1.81142	0	0	4.72674	28.3761	34.5169	17.5816	0.611295	83.018	35.4052	132.619	16.078	24.8938	684.041	52.8907
4930570G19Rik	RIKEN cDNA 4930570G19 gene	Mm.183459	329782		0	3.71718	5.57175	17.943	37.2401	144.635	0	0	0	11.1515	0	0	0	4.52856	17.0388	0.71961	0	28.3761	43.1461	17.5816	0.611295	49.8108	45.7317	45.9746	17.0238	27.6598	144.701	144.568
4930571K23Rik	RIKEN cDNA 4930571K23 gene	Mm.349600	75861		0.166425	0.354017	2.89704	26.2672	81.4634	103.593	0	0	0.499274	1.06205	0	0	0	10.8685	0	0.71961	0	39.9845	53.0081	34.0643	4.27907	64.339	106.216	162.679	31.2103	42.8727	207.186	0
4930571O06Rik	RIKEN cDNA 4930571O06 gene	Mm.252797	78048		0	0	0	0.122259	6.10786	0	0	0	0	0	0	0	0	0	0	0	0	0	0	0	0.611295	6.22635	8.85129	8.84126	6.62037	0	0	0
4930572K03Rik	RIKEN cDNA 4930572K03 gene	Mm.394659	75916		3.4177	0.708034	2.57756	11.4481	71.272	21.3763	0	10.2531	0	2.1241	0	0	0	8.1514	0	2.15883	0	36.115	0	18.6804	2.44518	118.301	87.0377	107.863	11.3492	31.8088	42.7526	0
4930572O03Rik	spermatogenesis associated glutamate (E)-rich protein pseudogene	Mm.382859	381715		0.166425	0.696511	0.447382	11.3872	30.2664	1.64433	0	0	0.499274	0	0	2.08953	0.883817	0.905711	0	0	7.09011	24.5066	6.16373	14.285	4.89036	8.3018	64.9095	44.2063	10.4034	23.5109	3.28866	0
4930572O13Rik	RIKEN cDNA 4930572O13 gene	Mm.109191	75862		0	2.3217	0	4.20572	18.7889	0	0	0	0	0	0	6.96511	0	0	0	0	0	14.188	0	4.39539	2.44518	26.9809	26.5539	19.4508	8.5119	12.4469	0	0
4930573O16Rik	RIKEN cDNA 4930573O16 gene	Mm.243883	78049		0	0	0	2.72494	11.0582	0	0	0	0	0	0	0	0	0	0	0	0	7.73893	2.46549	2.1977	1.22259	22.83	17.7026	10.6095	0	4.14897	0	0
4930577N17Rik	RIKEN cDNA 4930577N17 gene	Mm.441177	67746		27.1739	15.9576	10.0351	27.0339	18.5254	48.1893	57.1149	16.9176	7.48911	5.31026	4.25448	38.3081	13.2573	9.05711	12.0692	5.75688	0	21.927	81.3613	20.8781	11.0033	14.5282	14.7522	26.5238	16.078	20.7449	0	96.3787
4930578C19Rik	NA	NA	NA		0.332849	0	1.13214	7.1357	33.6376	28.2084	0	0	0.998548	0	0	0	0	4.52856	0	0	0	6.44911	4.93099	23.0758	1.22259	72.6408	23.6034	51.2793	15.1323	5.53196	0	56.4168
4930578E11Rik	RIKEN cDNA 4930578E11 gene	Mm.416952	78058		2.71632	0.464341	4.05397	25.6842	45.3746	8.45904	0	6.15187	1.9971	0	0	1.39302	0	2.71713	12.7791	0.71961	21.2703	37.4048	40.6806	24.1747	4.89036	45.6599	41.306	91.9491	18.9153	29.0428	9.86598	7.0521
4930578I06Rik	RIKEN cDNA 4930578I06 gene	Mm.33864	67750		0	1.33786	1.58499	14.1329	33.7995	0	0	0	0	0.531026	0	3.48255	0	6.33998	0	0	22.452	16.7677	6.16373	19.7793	5.50166	33.2072	16.2274	70.7301	17.0238	31.8088	0	0
4930578M01Rik	RIKEN cDNA 4930578M01 gene	Mm.441657	75951		0	0.177009	1.03909	11.5364	43.4708	82.2165	0	0	0	0.531026	0	0	0	2.71713	0	1.43922	15.3619	2.57964	6.16373	32.9654	0.611295	47.7354	35.4052	90.1809	9.45767	34.5748	164.433	0
4930578N18Rik	RIKEN cDNA 4930578N18 gene	Mm.243885	78215		0	0	1.69527	6.77992	19.764	4.93299	0	0	0	0	0	0	0	1.81142	4.96966	0	0	16.7677	3.69824	10.9885	2.44518	22.83	13.2769	45.9746	5.6746	11.0639	9.86598	0
4930579F01Rik	RIKEN cDNA 4930579F01 gene	Mm.383221	67741		3.69534	2.55387	8.20743	35.14	87.5648	373.631	4.59545	0	6.49056	0	0	7.66162	26.5145	2.71713	0	3.59805	0	68.3605	65.3356	39.5585	2.44518	134.904	97.3642	127.314	13.2407	65.0006	703.773	43.4879
4930579G18Rik	RIKEN cDNA 4930579G18 gene	Mm.474799	75913		61.2213	74.6039	18.0808	50.5655	85.2544	309.085	47.2675	61.006	75.3903	65.8472	31.1995	126.765	0	13.5857	19.8786	38.859	29.5421	77.3893	44.3789	59.3378	42.1794	95.4707	106.216	47.7428	66.2037	110.639	424.237	193.933
4930579G24Rik	RIKEN cDNA 4930579G24 gene	Mm.221520	75939		84.1399	13.7162	17.4284	21.3974	38.7082	64.1289	72.8707	126.626	52.923	13.2756	0.709081	27.1639	0	31.6999	9.22937	28.7844	0	32.2455	11.0947	37.3608	26.2857	56.0372	53.1078	28.292	31.2103	24.8938	128.258	0
4930579H20Rik	RIKEN cDNA 4930579H20 gene	Mm.402080	75855		0.508195	0	0.905711	7.46804	36.6555	36.1753	0	1.02531	0.499274	0	0	0	0	3.62285	0	0	0	16.7677	6.16373	13.1862	1.22259	49.8108	29.5043	56.5841	14.1865	33.1918	72.3505	0
4930579J19Rik	RIKEN cDNA 4930579J19 gene	Mm.417810	75854		0	2.55387	0	12.2452	19.4033	46.1599	0	0	0	0	0	7.66162	0	0	0	0	0	37.4048	1.23275	21.977	0.611295	4.1509	35.4052	38.9016	4.72883	13.8299	88.7938	3.52605
4930579K19Rik	RIKEN cDNA 4930579K19 gene	Mm.483402	75881		4.39395	5.70791	5.08654	34.6395	25.4788	2.93837	0	7.68983	5.49201	14.3377	0	2.78604	0	8.1514	2.83981	9.35494	0	12.8982	138.068	14.285	7.94684	33.2072	25.0787	33.5968	18.9153	16.5959	0	5.87675
4930579P08Rik	RIKEN cDNA 4930579P08 gene	Mm.370607	75878		0	0	0	8.99896	40.4949	25.3771	0	0	0	0	0	0	0	0	0	0	0	6.44911	20.9567	12.0873	5.50166	56.0372	45.7317	76.0349	9.45767	15.2129	29.5979	21.1563
4930581F22Rik	RIKEN cDNA 4930581F22 gene	Mm.391688	78934		6.11172	28.4987	21.0834	90.5696	154.793	372.128	0	13.8417	4.49346	44.0751	18.4361	22.9849	0.883817	48.9084	0	34.5413	125.259	123.823	33.2842	141.751	28.7309	143.206	141.621	228.105	114.438	146.597	631.423	112.834
4930583K01Rik	RIKEN cDNA 4930583K01 gene	Mm.483404	67745		0	0	1.06493	3.45712	11.4965	0	0	0	0	0	0	0	0	0	4.25971	0	0	3.86946	11.0947	1.09885	1.22259	4.1509	17.7026	21.219	4.72883	9.68094	0	0
4930583P06Rik	RIKEN cDNA 4930583P06 gene	Mm.415059	75946		0	0	0.709951	3.50503	8.80421	4.11372	0	0	0	0	0	0	0	0	2.83981	0	0	1.28982	12.3275	3.29654	0.611295	8.3018	23.6034	8.84126	1.89153	1.38299	0	8.22745
4930584F24Rik	RIKEN cDNA 4930584F24 gene	Mm.50087	75942		0	1.16085	2.85051	8.01457	14.1761	0	0	0	0	0	0	3.48255	0	9.96282	0	1.43922	0	14.188	0	25.2735	0.611295	8.3018	19.1778	31.8286	1.89153	9.68094	0	0
4930586N03Rik	RIKEN cDNA 4930586N03 gene	Mm.416957	75887		0	2.58844	0.452856	15.6407	25.1672	81.7707	0	0	0	6.37231	0	1.39302	0	1.81142	0	0	0	12.8982	49.3099	15.3839	0.611295	43.5845	28.0291	30.0603	7.56613	16.5959	95.3711	68.1703
4930587E11Rik	RIKEN cDNA 4930587E11 gene	Mm.2968	75893		0	0.696511	0	24.0117	17.7434	50.9742	0	0	0	0	0	2.08953	0	0	0	0	0	12.8982	85.0595	20.8781	1.22259	41.509	19.1778	24.7555	1.89153	1.38299	101.948	0
4930590J08Rik	RIKEN cDNA 4930590J08 gene	Mm.444785	381798		5.88365	2.03437	4.70226	39.1554	129.796	347.321	11.1604	0	6.49056	0.531026	0	5.57209	0	14.4914	0	4.31766	0	90.2875	36.9824	59.3378	9.16943	234.526	98.8394	189.203	40.668	85.7455	651.155	43.4879
4930590L20Rik	RIKEN cDNA 4930590L20 gene	Mm.483845	75910		0	0.708034	0.226428	8.80268	21.5673	0	0	0	0	2.1241	0	0	0	0.905711	0	0	0	5.15929	28.3532	9.88963	0.611295	18.6791	13.2769	33.5968	13.2407	29.0428	0	0
4930591A17Rik	RIKEN cDNA 4930591A17 gene	Mm.158187	68175		0.665698	0	0.226428	6.67312	23.9459	63.2025	0	0	1.9971	0	0	0	0	0.905711	0	0	0	11.6084	2.46549	18.6804	0.611295	14.5282	44.2565	44.2063	5.6746	11.0639	88.7938	37.6112
4930591E09Rik	RIKEN cDNA 4930591E09 gene	Mm.402094	75877		0	3.06431	0	2.56447	17.0986	16.4433	0	0	0	8.49641	0	0.696511	0	0	0	0	0	0	0	10.9885	1.83389	18.6791	22.1282	12.3778	19.8611	12.4469	32.8866	0
4930592A05Rik	RIKEN cDNA 4930592A05 gene	Mm.396109	75880		0	0.23217	1.13214	32.4998	49.9883	50.8671	0	0	0	0	0	0.696511	0	4.52856	0	0	115.805	20.6371	4.93099	18.6804	2.44518	72.6408	67.8599	76.0349	8.5119	24.8938	72.3505	29.3837
4930592I03Rik	RIKEN cDNA 4930592I03 gene	Mm.420737	75853		6.91262	11.2364	2.53103	5.19938	35.151	273.135	0	10.2531	10.4847	16.9928	0	16.7163	0	7.24569	0	2.87844	0	18.0575	0	5.49424	2.44518	45.6599	35.4052	54.8158	27.4272	12.4469	378.196	168.075
4930593A02Rik	RIKEN cDNA 4930593A02 gene	Mm.254475	71301		0	0.177009	0.452856	25.1466	40.4062	52.6186	0	0	0	0.531026	0	0	0	1.81142	0	0	51.9941	10.3186	30.8187	30.7677	1.83389	33.2072	54.583	76.0349	16.078	22.1279	105.237	0
4930593C16Rik	RIKEN cDNA 4930593C16 gene	Mm.463884	78060		0	0	1.13214	6.56197	18.2473	25.2526	0	0	0	0	0	0	0	4.52856	0	0	0	24.5066	0	7.69193	0.611295	4.1509	22.1282	51.2793	12.295	1.38299	49.3299	1.17535
4930594C11Rik	G1 to S phase transition pseudogene	Mm.483177	77633		42.7937	52.2963	24.9564	96.7292	451.469	201.355	0	59.9807	68.4005	80.1849	4.96356	71.7406	0.883817	28.0771	27.6881	43.1766	147.711	95.4468	55.4736	153.839	31.176	294.714	401.259	507.489	478.558	575.324	282.825	119.886
4930594O21Rik	RIKEN cDNA 4930594O21 gene	Mm.109620	75947		0	2.27806	3.21305	35.0451	79.8021	375.97	0	0	0	2.65513	0	4.17907	0	3.62285	9.22937	0	12.9985	50.303	59.1718	47.2505	5.50166	93.3953	73.7608	171.521	16.078	44.2557	736.66	15.2795
4930595D18Rik	RIKEN cDNA 4930595D18 gene	Mm.427248	78062		3.32849	13.5403	6.96099	25.2297	72.8215	17.3871	0	0	9.98548	10.6205	2.83632	27.1639	0	7.24569	19.8786	0.71961	0	38.6946	54.2409	30.7677	2.44518	29.0563	95.889	162.679	34.9934	41.4897	23.0206	11.7535
4930595M18Rik	RIKEN cDNA 4930595M18 gene	Mm.109633	245492		0	0.464341	3.61697	13.432	13.3231	0	0	0	0	0	0	1.39302	0	4.52856	9.93932	0	47.2674	3.86946	2.46549	9.88963	3.66777	14.5282	5.90086	33.5968	5.6746	6.91496	0	0
4930596D02Rik	RIKEN cDNA 4930596D02 gene	Mm.239970	239036		0.166425	0	0.226428	13.2223	57.7287	106.774	0	0	0.499274	0	0	0	0	0.905711	0	0	0	24.5066	22.1894	17.5816	1.83389	35.2827	75.236	134.387	16.078	27.6598	184.165	29.3837
4930596I21Rik	RIKEN cDNA 4930596I21 gene	Mm.437838	78229		4.71342	16.3877	5.05965	21.8687	80.7216	63.8973	0	6.15187	7.98838	14.3377	0	34.8255	0	14.4914	0.709951	5.03727	0	59.3318	19.7239	24.1747	6.11295	87.1689	53.1078	91.9491	69.041	102.341	118.392	9.4028
4930597A21Rik	RIKEN cDNA 4930597A21 gene	Mm.261421	75389		0	0	0	4.56887	23.6196	46.0412	0	0	0	0	0	0	0	0	0	0	0	11.6084	0	8.79078	2.44518	45.6599	25.0787	28.292	6.62037	12.4469	92.0825	0
4930597G03Rik	RIKEN cDNA 4930597G03 gene	Mm.402100	75377		0	0	0	26.1296	48.8145	201.32	0	0	0	0	0	0	0	0	0	0	56.7209	24.5066	22.1894	24.1747	3.05648	91.3198	59.0086	54.8158	26.4815	12.4469	381.485	21.1563
4930598F16Rik	RIKEN cDNA 4930598F16 gene	Mm.417807	75381		0	0.696511	0	11.0013	30.5038	64.3663	0	0	0	0	0	2.08953	0	0	0	0	0	30.9557	12.3275	9.88963	1.83389	12.4527	51.6325	72.4984	10.4034	5.53196	121.68	7.0521
4930599N23Rik	RIKEN cDNA 4930599N23 gene	Mm.348014	75379		0.499274	3.4473	4.7615	12.5077	20.3338	0	0	0	1.49782	2.65513	1.41816	6.2686	0	2.71713	16.3289	0	0	6.44911	29.5859	19.7793	6.72425	8.3018	16.2274	35.3651	11.3492	30.4258	0	0
4931402G19Rik	RIKEN cDNA 4931402G19 gene	Mm.444742	70933		0	2.55387	1.80522	16.5459	64.3894	14.799	0	0	0	0	0	7.66162	0	3.62285	0	3.59805	1.18169	47.7234	0	30.7677	3.05648	47.7354	87.0377	106.095	16.078	65.0006	29.5979	0
4931403E22Rik	RIKEN cDNA 4931403E22 gene	Mm.411548	70942		0	3.95842	2.29978	8.53636	29.3808	52.6186	0	0	0	2.1241	0	9.75115	0	6.33998	1.4199	1.43922	0	11.6084	6.16373	23.0758	1.83389	45.6599	26.5539	49.5111	11.3492	13.8299	105.237	0
4931403G20Rik	RIKEN cDNA 4931403G20 gene	Mm.440427	70934		9.04571	7.75135	5.37535	26.5641	59.667	72.1247	11.1604	0	15.9768	5.84128	0	17.4128	0	13.5857	0	7.91572	12.9985	38.6946	16.0257	46.1516	18.9501	103.773	63.4343	83.1079	39.7222	8.29795	118.392	25.8577
4931406B18Rik	RIKEN cDNA 4931406B18 gene	Mm.195732	74054		11.8261	5.98127	0.632758	73.1824	232.427	376.444	33.4811	0	1.9971	0.531026	0	17.4128	0	1.81142	0	0.71961	0	143.17	118.344	98.8963	5.50166	309.242	275.865	367.797	70.9325	138.299	723.505	29.3837
4931406C07Rik	RIKEN cDNA 4931406C07 gene	Mm.261842	70984		1383.36	1499.38	841.292	816.58	1314.39	1004.36	1062.21	1563.09	1524.78	1282.43	1567.07	1648.64	975.734	664.792	918.677	805.964	1011.52	704.243	790.191	598.872	978.072	1625.08	1553.4	1142.29	1068.72	1182.46	259.804	1748.92
4931406H21Rik	RIKEN cDNA 4931406H21 gene	Mm.444871	77592		58.746	65.1499	23.6412	127.957	297.539	563.134	64.9928	53.8288	57.4165	61.599	46.0902	87.7604	0	48.0027	15.6189	30.9433	108.715	108.345	108.482	243.944	70.2989	298.865	280.291	436.758	209.014	262.768	598.536	527.732
4931406P16Rik	RIKEN cDNA 4931406P16 gene	Mm.491097	233103		409.365	396.03	390.596	366.079	445.037	796.302	410.964	337.327	479.802	398.269	352.413	437.409	344.689	414.816	491.286	311.591	152.437	410.163	480.771	420.859	366.166	581.126	523.701	367.797	430.324	322.237	993.175	599.428
4931408C20Rik	RIKEN cDNA 4931408C20 gene	Mm.297614	210940		0.170885	4.31244	5.78788	76.3123	188.071	95.2582	0	0.512655	0	3.18615	0	9.75115	0	18.1142	0	5.03727	12.9985	109.635	160.257	84.6113	14.0598	309.242	174.075	297.066	36.8849	123.086	177.588	12.9288
4931408D14Rik	RIKEN cDNA 4931408D14 gene	Mm.251476	77059		6.59254	1.06205	3.75002	54.4587	114.377	173.497	13.7863	0	5.99129	3.18615	0	0	0	9.96282	0	5.03727	75.6278	87.7079	17.2585	86.809	4.89036	176.413	116.542	164.448	24.5899	89.8944	289.402	57.5921
4931409K22Rik	NA	NA	NA		1.18727	5.40906	6.91518	77.8408	161.85	257.697	0	2.56328	0.998548	12.7446	0	3.48255	0	22.6428	1.4199	3.59805	49.6308	119.953	149.162	63.7332	6.72425	197.168	185.877	281.152	30.2645	114.788	496.588	18.8056
4931414P19Rik	RIKEN cDNA 4931414P19 gene	Mm.79815	74359		160.975	131.874	107.695	175.617	155.9	339.829	164.123	144.056	174.746	127.977	128.344	139.302	4.41909	124.082	155.479	146.801	226.884	163.807	152.861	156.036	178.498	178.489	169.65	194.508	142.811	94.0434	565.649	114.009
4931417E11Rik	RIKEN cDNA 4931417E11 gene	Mm.440760	66740		0	0	0	5.05855	4.71201	0	0	0	0	0	0	0	0	0	0	0	0	1.28982	7.39648	15.3839	1.22259	6.22635	11.8017	0	0	5.53196	0	0
4931419H13Rik	RIKEN cDNA 4931419H13 gene	Mm.251485	70970		0	1.39302	1.12594	24.4405	40.302	42.7526	0	0	0	0	0	4.17907	0	0.905711	0	3.59805	3.54506	33.5354	53.0081	29.6689	2.44518	70.5653	23.6034	83.1079	10.4034	13.8299	85.5052	0
4931420L22Rik	RIKEN cDNA 4931420L22 gene	Mm.399391	70972		0.166425	0.708034	2.67061	19.6353	22.332	8.22745	0	0	0.499274	2.1241	0	0	0	9.96282	0	0.71961	62.6293	0	27.1204	6.59309	1.83389	14.5282	26.5539	40.6698	16.078	13.8299	0	16.4549
4931423N10Rik	RIKEN cDNA 4931423N10 gene	Mm.314026	70981		1.66425	1.40454	1.21899	17.0023	47.5223	68.5929	0	0	4.99274	2.1241	0	2.08953	0	2.71713	0	2.15883	0	18.0575	29.5859	31.8666	5.50166	85.0935	69.3351	47.7428	16.078	19.3619	134.835	2.3507
4931428F04Rik	RIKEN cDNA 4931428F04 gene	Mm.204876	74356		69.4816	80.4058	93.414	87.2663	88.5548	132.395	12.4734	124.575	71.3961	44.0751	158.834	38.3081	164.39	50.7198	88.7439	69.8022	2.36337	85.1282	170.119	106.588	72.1328	114.15	89.9881	143.228	35.9391	59.4686	190.742	74.047
4931428L18Rik	RIKEN cDNA 4931428L18 gene	Mm.161414	70988		0	0	0	13.0404	22.6528	24.6649	0	0	0	0	0	0	0	0	0	0	15.3619	19.3473	22.1894	7.69193	0.611295	37.3581	20.653	24.7555	2.8373	27.6598	49.3299	0
4931429I11Rik	NA	NA	NA		0.832123	4.62281	4.15772	53.9169	144.055	753.535	0	0	2.49637	6.90333	0	6.96511	0	14.4914	1.4199	0.71961	2.36337	101.896	62.8701	89.0067	13.4485	288.488	109.166	238.714	36.8849	47.0217	614.979	892.09
4931429L15Rik	RIKEN cDNA 4931429L15 gene	Mm.159169	74361		1.83067	0.818358	4.66193	18.6906	79.6888	128.151	0	0	5.49201	1.06205	0	1.39302	0	17.2085	0	1.43922	0	41.2743	3.69824	41.7562	6.72425	118.301	118.017	123.778	21.7526	16.5959	226.918	29.3837
4931429P17Rik	RIKEN cDNA 4931429P17 gene	Mm.158514	70971		1.9971	2.83214	1.81142	12.5413	54.8786	47.6856	0	0	5.99129	8.49641	0	0	0	7.24569	0	0	0	20.6371	6.16373	28.57	7.33554	45.6599	92.9386	53.0476	27.4272	55.3196	95.3711	0
4931430N09Rik	RIKEN cDNA 4931430N09 gene	Mm.399403	74363		11.598	3.65956	0	13.7168	59.2736	27.9536	34.7941	0	0	0.531026	0	10.4477	0	0	0	0	0	28.3761	3.69824	34.0643	2.44518	24.9054	67.8599	129.082	30.2645	44.2557	55.9072	0
4931431B13Rik	RIKEN cDNA 4931431B13 gene	Mm.441564	70973		0	0.464341	0	0.515929	0	0	0	0	0	0	0	1.39302	0	0	0	0	0	2.57964	0	0	0	0	0	0	0	0	0	0
4931431C16Rik	RIKEN cDNA 4931431C16 gene	Mm.473123	74364		2.49637	2.87577	5.0586	27.9628	68.4434	87.1495	0	0	7.48911	5.84128	0	2.78604	0	4.52856	9.22937	6.47649	0	39.9845	71.4993	25.2735	3.05648	91.3198	64.9095	116.705	23.6442	45.6387	174.299	0
4931431F19Rik	NA	NA	NA		0	2.08953	0.679284	14.3971	57.6154	27.9536	0	0	0	0	0	6.2686	0	2.71713	0	0	0	42.5641	12.3275	16.4827	0.611295	68.4899	39.8308	113.168	26.4815	40.1067	55.9072	0
4931440F15Rik	RIKEN cDNA 4931440F15 gene	Mm.443260	216622		128.411	175.402	11.0311	120.309	131.018	48.2732	172.001	116.373	96.8591	141.784	193.579	190.844	3.53527	19.0199	1.4199	20.1491	332.054	86.418	104.783	59.3378	18.9501	209.621	141.621	132.619	81.3359	89.8944	95.3711	1.17535
4931440J10Rik	RIKEN cDNA 4931440J10 gene	Mm.399410	71000		0	0	1.13214	4.81149	12.2147	44.3969	0	0	0	0	0	0	0	4.52856	0	0	0	20.6371	0	2.1977	1.22259	14.5282	8.85129	35.3651	0.945767	1.38299	88.7938	0
4931440P22Rik	RIKEN cDNA 4931440P22 gene	Mm.475465	71004		28.3642	9.94214	6.39479	17.7376	23.1563	213.763	52.5194	4.6139	27.9593	13.8067	0	16.0198	0	9.05711	2.12985	14.3922	0	10.3186	22.1894	43.9539	12.2259	22.83	39.8308	35.3651	9.45767	8.29795	427.526	0
4932411E22Rik	NA	NA	NA		0	1.62519	1.59739	15.5353	63.4188	26.6654	0	0	0	0	0	4.87558	0	0	6.38956	0	0	36.115	3.69824	27.4712	10.392	99.6216	73.7608	76.0349	33.1018	34.5748	42.7526	10.5781
4932411N23Rik	RIKEN cDNA 4932411N23 gene	Mm.60998	237029		0	1.16085	0	4.18502	13.4386	0	0	0	0	0	0	3.48255	0	0	0	0	0	1.28982	9.86197	5.49424	4.27907	10.3773	17.7026	26.5238	5.6746	6.91496	0	0
4932412D23Rik	RIKEN cDNA 4932412D23 gene	Mm.243747	75722		12.3566	0.928681	0.403916	30.5667	79.2341	48.8783	33.4811	3.58859	0	0	0	2.78604	0	0.905711	0.709951	0	24.8154	41.2743	30.8187	51.6458	4.27907	126.602	76.7112	125.546	36.8849	30.4258	46.0412	51.7154
4932413F04Rik	RIKEN cDNA 4932413F04 gene	Mm.425597	319215		0	1.59308	0.40633	9.15322	53.3021	12.6915	0	0	0	4.77923	0	0	0	0.905711	0	0.71961	0	24.5066	1.23275	17.5816	2.44518	89.2444	56.0582	104.327	11.3492	5.53196	6.57732	18.8056
4932414J04Rik	RIKEN cDNA 4932414J04 gene	Mm.72926	237694		2.16352	2.62056	8.32333	39.7849	108.99	235.145	0	0	6.49056	1.59308	0	6.2686	0	2.71713	26.9782	3.59805	7.09011	42.5641	108.482	34.0643	6.72425	112.074	151.947	173.289	27.4272	80.2135	453.835	16.4549
4932414N04Rik	RIKEN cDNA 4932414N04 gene	Mm.65456	75721		0.170885	1.97921	4.75498	54.4062	107.488	122.885	0	0.512655	0	1.06205	0	4.87558	0	19.0199	0	0	83.8996	47.7234	62.8701	71.4251	6.11295	170.187	123.918	146.765	45.3968	51.1707	161.144	84.6252
4932415M13Rik	RIKEN cDNA 4932415M13 gene	Mm.251553	211496		10.7227	1.57003	1.99133	47.4539	133.889	177.119	32.1681	0	0	0.531026	0	4.17907	0	7.24569	0	0.71961	38.9956	63.2013	65.3356	53.8435	15.8937	238.677	126.869	194.508	23.6442	85.7455	351.887	2.3507
4932416H05Rik	NA	NA	NA		18.6183	37.6459	43.4861	19.8572	31.1535	26.3093	23.6337	10.2531	21.968	45.1372	13.4725	54.3279	94.5685	20.8314	34.0777	24.4668	10.6352	37.4048	6.16373	23.0758	22.0066	49.8108	30.9795	31.8286	29.3188	13.8299	52.6186	0
4932416K20Rik	RIKEN cDNA 4932416K20 gene	Mm.444779	442809		3.07593	0.354017	7.18057	125.576	241.219	821.815	0	9.2278	0	1.06205	0	0	0	17.2085	0	11.5138	191.433	135.431	168.886	113.181	18.9501	425.467	262.588	288.225	101.197	128.618	970.155	673.475
4932418E24Rik	NA	NA	NA		6.32413	2.55387	2.23498	91.8302	151.125	312.266	0	0	18.9724	0	0	7.66162	0	1.81142	4.96966	2.15883	211.522	101.896	96.1543	42.8551	6.72425	234.526	122.443	206.886	54.8545	136.916	401.217	223.316
4932429P05Rik	RIKEN cDNA 4932429P05 gene	Mm.297700	245509		0	0	0.452856	1.53839	11.4612	32.8866	0	0	0	0	0	0	0	1.81142	0	0	0	0	0	7.69193	0	8.3018	11.8017	24.7555	0	12.4469	65.7732	0
4932435O22Rik	RIKEN cDNA 4932435O22 gene	Mm.50754	319819		0.332849	5.98127	2.75746	21.0968	77.0155	131.546	0	0	0.998548	0.531026	0	17.4128	0	8.1514	0	2.87844	0	55.4623	20.9567	24.1747	4.89036	153.583	75.236	77.8031	21.7526	56.7026	263.093	0
4932438A13Rik	RIKEN cDNA 4932438A13 gene	Mm.207907	229227		2232.05	3170.78	3119.39	3459.85	3556.64	3021.53	1690.47	2217.75	2787.94	2831.43	2906.52	3774.39	2643.5	4449.76	2736.15	2648.17	3881.84	3750.8	2818.06	3998.71	2849.86	3638.27	3457.9	3172.25	4239.87	3274.92	2157.36	3885.71
4932438H23Rik	RIKEN cDNA 4932438H23 gene	Mm.236220	74387		25.4029	16.9533	11.8786	36.1026	102.342	227.505	45.298	17.4303	13.4804	22.3031	0	28.5569	12.3734	17.2085	4.25971	13.6726	12.9985	55.4623	33.2842	65.9309	12.8372	157.734	131.294	123.778	28.373	70.5326	453.835	1.17535
4932441J04Rik	RIKEN cDNA 4932441J04 gene	Mm.332387	319216		1.66425	1.39302	1.35857	4.11803	6.86596	9.86598	0	0	4.99274	0	0	4.17907	0	5.43427	0	0	0	12.8982	0	7.69193	0	4.1509	4.42565	22.9873	0	2.76598	19.732	0
4932443I19Rik	NA	NA	NA		0	1.39302	0.905711	8.60069	25.6967	28.8974	0	0	0	0	0	4.17907	0	3.62285	0	0	0	23.2168	0	14.285	5.50166	39.4336	23.6034	49.5111	10.4034	5.53196	46.0412	11.7535
4932702P03Rik	RIKEN cDNA 4932702P03 gene	Mm.458692	73326		0.832123	0	0.179903	1.53839	5.87932	8.22165	0	0	2.49637	0	0	0	0	0	0	0.71961	0	0	0	7.69193	0	12.4527	4.42565	0	2.8373	9.68094	16.4433	0
4933400A11Rik	capping protein (actin filament) muscle Z-line, alpha 1 pseudogene	Mm.34441	66747		0	1.39302	1.13214	3.16222	33.3402	2.232	0	0	0	0	0	4.17907	0	4.52856	0	0	0	2.57964	3.69824	2.1977	7.33554	62.2635	16.2274	42.4381	23.6442	22.1279	3.28866	1.17535
4933400B14Rik	RIKEN cDNA 4933400B14 gene	Mm.399489	71052		0.665698	0	0.452856	8.7793	37.5399	31.2539	0	0	1.9971	0	0	0	0	1.81142	0	0	0	9.02875	19.7239	12.0873	3.05648	60.1881	39.8308	58.3523	11.3492	17.9789	29.5979	32.9098
4933400C23Rik	RIKEN cDNA 4933400C23 gene	Mm.50805	331003		0	0	0.452856	7.26779	20.311	0	0	0	0	0	0	0	0	1.81142	0	0	0	5.15929	17.2585	12.0873	1.83389	45.6599	19.1778	21.219	11.3492	4.14897	0	0
4933400F21Rik	RIKEN cDNA 4933400F21 gene	Mm.444291	74403		12.5978	30.5872	26.2464	91.9911	149.769	41.2385	0	13.329	24.4644	31.8615	0	59.8999	22.9793	38.9456	8.51942	34.5413	83.8996	118.664	45.6116	160.432	51.3488	155.659	147.522	196.276	109.709	139.682	46.0412	36.4358
4933400L20Rik	RIKEN cDNA 4933400L20 gene	Mm.67707	71058		0	1.59308	0	16.9489	49.2316	62.4845	0	0	0	4.77923	0	0	0	0	0	0	22.452	11.6084	39.4479	8.79078	2.44518	83.018	63.4343	65.4254	6.62037	27.6598	124.969	0
4933401B06Rik	GLE1 RNA export mediator pseudogene	Mm.307348	71011		0	0.177009	0.226428	3.11092	10.6679	14.799	0	0	0	0.531026	0	0	0	0.905711	0	0	0	7.73893	0	6.59309	1.22259	10.3773	8.85129	10.6095	17.9696	5.53196	29.5979	0
4933401D09Rik	RIKEN cDNA 4933401D09 gene	Mm.399492	71008		0	1.85736	6.61841	23.2285	67.2703	36.1753	0	0	0	0	0	5.57209	0	0.905711	24.8483	0.71961	0	45.1438	44.3789	24.1747	2.44518	114.15	70.8103	102.559	17.0238	31.8088	72.3505	0
4933401H06Rik	RIKEN cDNA 4933401H06 gene	Mm.410798	71038		14.7881	2.53328	4.69606	9.83557	25.0764	42.4081	0	16.405	27.9593	6.90333	0	0.696511	0	10.8685	0	7.91572	0	12.8982	13.5602	15.3839	7.33554	49.8108	17.7026	7.07301	21.7526	29.0428	62.4845	22.3316
4933402C06Rik	RIKEN cDNA 4933402C06 gene	Mm.399496	71029		0	1.59308	7.23635	14.995	42.8464	6.57732	0	0	0	4.77923	0	0	0	9.05711	19.1687	0.71961	0	34.8252	9.86197	24.1747	6.11295	89.2444	61.959	30.0603	9.45767	23.5109	13.1546	0
4933402D24Rik	RIKEN cDNA 4933402D24 gene	Mm.159197	74426		0	8.72367	8.21765	26.6484	36.7986	37.7125	0	0	0	3.18615	0	22.9849	23.8631	1.81142	0	7.1961	47.2674	33.5354	6.16373	45.0528	1.22259	58.1126	38.3556	63.6571	14.1865	9.68094	46.0412	29.3837
4933402E13Rik	RIKEN cDNA 4933402E13 gene	Mm.85792	74437		0	0	1.67185	14.5554	42.5309	299.647	0	0	0	0	0	0	0	4.52856	0	2.15883	0	41.2743	0	29.6689	1.83389	33.2072	70.8103	45.9746	17.0238	45.6387	522.897	76.3977
4933402J07Rik	RIKEN cDNA 4933402J07 gene	Mm.212913	330820		0.508195	0.354017	3.35987	18.4081	59.5049	76.1198	0	1.02531	0.499274	1.06205	0	0	0	6.33998	7.09951	0	0	51.5929	16.0257	21.977	2.44518	78.8671	79.6616	70.7301	19.8611	48.4047	121.68	30.5591
4933402J10Rik	RIKEN cDNA 4933402J10 gene	Mm.50817	71057		0	2.08953	0.899513	6.41312	34.6124	78.9278	0	0	0	0	0	6.2686	0	0	0	3.59805	0	10.3186	1.23275	18.6804	1.83389	91.3198	32.4547	19.4508	13.2407	16.5959	157.856	0
4933402J15Rik	RIKEN cDNA 4933402J15 gene	Mm.399498	74425		0	0	0	4.85968	18.146	0	0	0	0	0	0	0	0	0	0	0	0	0	0	23.0758	1.22259	18.6791	23.6034	28.292	13.2407	6.91496	0	0
4933402N03Rik	RIKEN cDNA 4933402N03 gene	Mm.78341	233918		0.332849	1.16085	10.3481	57.1357	37.2221	97.0155	0	0	0.998548	0	0	3.48255	0	0.905711	39.0473	1.43922	172.526	30.9557	53.0081	23.0758	6.11295	43.5845	38.3556	79.5714	6.62037	17.9789	194.031	0
4933402N22Rik	RIKEN cDNA 4933402N22 gene	Mm.389066	545732		0	1.62519	0	4.76794	21.5543	0	0	0	0	0	0	4.87558	0	0	0	0	0	5.15929	0	18.6804	0	60.1881	20.653	12.3778	10.4034	4.14897	0	0
4933402P03Rik	NA	NA	NA		0	0.354017	2.03785	15.3802	63.2661	81.4204	0	0	0	1.06205	0	0	0	8.1514	0	0	0	20.6371	35.7497	18.6804	1.83389	126.602	82.6121	70.7301	17.0238	19.3619	88.7938	74.047
4933403O08Rik	RIKEN cDNA 4933403O08 gene	Mm.158538	71030		0	0	0	3.26775	12.0979	18.0876	0	0	0	0	0	0	0	0	0	0	0	6.44911	0	9.88963	0	20.7545	14.7522	19.4508	0	5.53196	36.1753	0
4933404G15Rik	RIKEN cDNA 4933404G15 gene	Mm.61161	74066		0	4.2482	0	10.2061	36.9872	29.3721	0	0	0	12.7446	0	0	0	0	0	0	0	18.0575	0	27.4712	5.50166	24.9054	30.9795	84.8761	15.1323	29.0428	32.8866	25.8577
4933404K08Rik	RIKEN cDNA 4933404K08 gene	Mm.399501	74061		0	0	0.179903	12.9683	20.0014	70.7062	0	0	0	0	0	0	0	0	0	0.71961	0	27.0863	28.3532	8.79078	0.611295	18.6791	57.5334	17.6825	4.72883	1.38299	141.412	0
4933404K13Rik	RIKEN cDNA 4933404K13 gene	Mm.410796	71018		0.166425	1.41607	0	10.2358	25.2574	4.93299	0	0	0.499274	4.2482	0	0	0	0	0	0	0	6.44911	29.5859	12.0873	3.05648	68.4899	23.6034	22.9873	5.6746	5.53196	9.86598	0
4933404O12Rik	RIKEN cDNA 4933404O12 gene	Mm.135764	66752		25.6173	6.23265	24.6755	52.6893	68.4248	47.6856	38.7331	6.66452	31.4542	3.18615	10.6362	4.87558	8.83817	23.5485	44.7269	21.5883	11.8169	73.5198	108.482	43.9539	25.6744	93.3953	75.236	113.168	34.0476	26.2768	95.3711	0
4933405D12Rik	RIKEN cDNA 4933405D12 gene	Mm.159123	74057		0	1.62519	3.42435	22.5796	67.9757	31.2423	0	0	0	0	0	4.87558	0	3.62285	0	10.0745	25.9971	37.4048	29.5859	13.1862	6.72425	114.15	56.0582	79.5714	26.4815	63.6176	62.4845	0
4933405E24Rik	RIKEN cDNA 4933405E24 gene	Mm.56332	71056		0	0.885043	0.452856	9.37918	66.7428	100.304	0	0	0	2.65513	0	0	0	1.81142	0	0	0	14.188	11.0947	19.7793	1.83389	83.018	72.2856	134.387	27.4272	16.5959	200.608	0
4933405L10Rik	RIKEN cDNA 4933405L10 gene	Mm.280888	71046		0.665698	4.55613	2.62408	46.2682	61.2442	6.57732	0	0	1.9971	5.31026	0	8.35813	0	9.05711	0	1.43922	28.3604	38.6946	134.369	27.4712	2.44518	93.3953	78.1864	107.863	19.8611	6.91496	13.1546	0
4933405O20Rik	RIKEN cDNA 4933405O20 gene	Mm.443270	243996		2.05062	1.62519	6.49815	9.86983	35.5035	73.9948	0	6.15187	0	0	0	4.87558	0	11.7742	12.7791	1.43922	0	29.6659	2.46549	15.3839	1.83389	64.339	48.6821	24.7555	3.78307	35.9578	147.99	0
4933406C10Rik	RIKEN cDNA 4933406C10 gene	Mm.50114	74076		151.208	73.0203	92.8744	75.4151	56.6611	123.105	196.948	78.4363	178.241	45.1372	106.362	67.5616	126.386	93.2883	53.9563	97.867	68.5377	125.113	32.0514	78.0182	73.3554	89.2444	50.1573	61.8889	34.9934	47.0217	203.897	42.3126
4933406D12Rik	RIKEN cDNA 4933406D12 gene	Mm.399508	74065		0	2.30111	0.226428	25.1147	34.7941	44.3969	0	0	0	6.90333	0	0	0	0.905711	0	0	88.6264	21.927	0	13.1862	1.83389	66.4144	39.8308	33.5968	18.9153	15.2129	88.7938	0
4933406F09Rik	RIKEN cDNA 4933406F09 gene	Mm.390669	68308		0	0	0	4.06491	11.6641	4.93299	0	0	0	0	0	0	0	0	0	0	0	3.86946	9.86197	6.59309	0	37.3581	13.2769	3.53651	0	4.14897	9.86598	0
4933406G16Rik	RIKEN cDNA 4933406G16 gene	Mm.292321	74059		0	0	0.679284	9.97863	39.4397	27.9536	0	0	0	0	0	0	0	2.71713	0	0	0	21.927	0	23.0758	4.89036	64.339	42.7812	45.9746	12.295	31.8088	55.9072	0
4933406I18Rik	RIKEN cDNA 4933406I18 gene	Mm.235682	71045		0.166425	0	0.943624	21.7351	46.3756	87.1495	0	0	0.499274	0	0	0	0	0.905711	0.709951	2.15883	0	12.8982	69.0338	23.0758	3.66777	58.1126	60.4838	81.3396	23.6442	8.29795	174.299	0
4933406J08Rik	NA	NA	NA		0	0.354017	1.13214	17.534	49.8148	13.1546	0	0	0	1.06205	0	0	0	4.52856	0	0	16.5436	33.5354	11.0947	25.2735	1.22259	31.1318	75.236	118.473	10.4034	13.8299	26.3093	0
4933406J10Rik	RIKEN cDNA 4933406J10 gene	Mm.444811	77800		1.49782	3.09642	2.16503	12.0812	33.1274	13.5107	0	0	4.49346	3.71718	0	5.57209	0	3.62285	0	5.03727	0	16.7677	17.2585	20.8781	5.50166	53.9617	30.9795	40.6698	15.1323	24.8938	16.4433	10.5781
4933406K04Rik	RIKEN cDNA 4933406K04 gene	Mm.159404	71033		10.0662	5.48726	2.45658	19.5956	64.0368	202.971	30.1987	0	0	16.4618	0	0	0	2.71713	6.38956	0.71961	0	18.0575	32.0514	41.7562	6.11295	64.339	69.3351	141.46	13.2407	31.8088	368.33	37.6112
4933406M09Rik	RIKEN cDNA 4933406M09 gene	Mm.67133	240755		3.89021	0	0.679284	15.7773	50.6594	23.0206	0	7.17718	4.49346	0	0	0	0	2.71713	0	0	0	20.6371	38.2152	12.0873	7.94684	112.074	47.2069	58.3523	6.62037	29.0428	46.0412	0
4933407E24Rik	RIKEN cDNA 4933407E24 gene	Mm.250313	108809		1.87974	0.23217	1.53847	9.11364	28.0126	39.1252	0	5.63921	0	0	0	0.696511	0	5.43427	0	0.71961	0	12.8982	7.39648	25.2735	0	41.509	33.93	47.7428	11.3492	5.53196	39.4639	38.7865
4933407G14Rik	RIKEN cDNA 4933407G14 gene	Mm.399516	71125		5.6896	1.39302	0.359805	7.79875	40.0859	207.186	17.0688	0	0	0	0	4.17907	0	0	0	1.43922	0	11.6084	3.69824	23.0758	0.611295	31.1318	54.583	67.1936	19.8611	27.6598	414.371	0
4933407I05Rik	RIKEN cDNA 4933407I05 gene	Mm.84915	74072		0.665698	0.696511	0	13.1067	30.475	6.57732	0	0	1.9971	0	0	2.08953	0	0	0	0	1.18169	23.2168	23.4222	10.9885	6.72425	14.5282	53.1078	61.8889	10.4034	12.4469	13.1546	0
4933407K13Rik	RIKEN cDNA 4933407K13 gene	Mm.162493	74396		37.3889	58.2584	19.132	68.4156	78.4096	31.9486	9.1909	43.0631	59.9129	64.2541	65.9445	44.5767	0	29.8885	9.93932	36.7001	118.169	63.2013	8.62923	98.8963	53.1827	80.9426	64.9095	77.8031	78.4986	89.8944	59.1959	4.7014
4933407L21Rik	RIKEN cDNA 4933407L21 gene	Mm.314965	71141		0.218831	2.08953	0.452856	23.9428	34.1358	0	0.656493	0	0	0	0	6.2686	0	1.81142	0	0	0	14.188	80.1285	24.1747	1.22259	58.1126	25.0787	42.4381	13.2407	31.8088	0	0
4933408B17Rik	RIKEN cDNA 4933408B17 gene	Mm.417609	271508		6.99847	2.74241	4.10742	40.3961	69.0573	207.31	1.96948	2.05062	16.9753	2.65513	0	5.57209	0	9.96282	0.709951	5.75688	10.6352	41.2743	102.318	37.3608	10.392	80.9426	98.8394	120.241	21.7526	23.5109	394.639	19.9809
4933408J17Rik	RIKEN cDNA 4933408J17 gene	Mm.410794	74454		0	1.62519	1.53847	8.17491	31.2973	6.57732	0	0	0	0	0	4.87558	0	5.43427	0	0.71961	0	12.8982	1.23275	23.0758	3.66777	33.2072	41.306	61.8889	10.4034	9.68094	13.1546	0
4933408N05Rik	RIKEN cDNA 4933408N05 gene	Mm.437539	71122		0	0.23217	0	6.80126	44.1223	146.719	0	0	0	0	0	0.696511	0	0	0	0	0	12.8982	11.0947	8.79078	1.22259	80.9426	54.583	60.1206	2.8373	22.1279	233.495	59.9428
4933409G03Rik	RIKEN cDNA 4933409G03 gene	Mm.67562	227998		0	0.531026	0.40633	25.3142	70.7736	16.4433	0	0	0	1.59308	0	0	0	0.905711	0	0.71961	0	69.6504	14.793	38.4597	3.66777	141.131	66.3847	95.4857	24.5899	26.2768	32.8866	0
4933409K07Rik	RIKEN cDNA 4933409K07 gene	Mm.440578	108816		0.332849	2.5228	8.18626	2.63723	7.36487	8.22165	0	0	0.998548	2.65513	2.12724	2.78604	30.9336	1.81142	0	0	0	0	0	13.1862	0	10.3773	8.85129	10.6095	2.8373	4.14897	16.4433	0
4933411E08Rik	RIKEN cDNA 4933411E08 gene	Mm.410793	71067		0	0	1.81142	31.3874	49.5254	26.3093	0	0	0	0	0	0	0	7.24569	0	0	0	41.2743	80.1285	31.8666	3.66777	155.659	56.0582	26.5238	6.62037	2.76598	52.6186	0
4933411G06Rik	Sumo1 pseudogene	Mm.72588	71090		0	7.42945	1.58499	62.8598	59.1251	13.8668	0	0	0	0	0	22.2884	0	6.33998	0	0	157.164	52.8827	73.9648	24.1747	6.11295	56.0372	88.5129	118.473	13.2407	19.3619	6.57732	21.1563
4933411K16Rik	RIKEN cDNA 4933411K16 gene	Mm.440412	66765		2.99564	15.436	1.17005	15.9369	54.4704	81.6868	0	0	8.98693	10.0895	0	36.2186	0	1.81142	0.709951	2.15883	0	39.9845	13.5602	17.5816	8.55813	24.9054	60.4838	120.241	50.1256	16.5959	0	163.374
4933412E12Rik	RIKEN cDNA 4933412E12 gene	Mm.214134	71086		9.59851	8.90313	4.15016	20.0599	54.5487	259.251	11.1604	6.15187	11.4833	14.8687	0	11.8407	0	7.24569	0	9.35494	0	33.5354	7.39648	37.3608	22.0066	39.4336	47.2069	125.546	6.62037	53.9367	420.948	97.554
4933412E24Rik	RIKEN cDNA 4933412E24 gene	Mm.425950	71088		9.65561	1.39302	1.21899	12.9639	56.752	227.511	26.9162	2.05062	0	0	0	4.17907	0	2.71713	0	2.15883	3.54506	27.0863	0	32.9654	1.22259	72.6408	87.0377	65.4254	22.6984	35.9578	437.392	17.6302
4933412O06Rik	RIKEN cDNA 4933412O06 gene	Mm.380845	71071		0	0	0.359805	9.79352	23.0283	17.6302	0	0	0	0	0	0	0	0	0	1.43922	0	10.3186	6.16373	26.3723	6.11295	26.9809	30.9795	45.9746	5.6746	5.53196	0	35.2605
4933413G19Rik	NA	NA	NA		0	3.9469	0.179903	3.98616	19.1907	103.593	0	0	0	0	0	11.8407	0	0	0	0.71961	0	6.44911	4.93099	5.49424	3.05648	10.3773	28.0291	45.9746	1.89153	9.68094	207.186	0
4933413J09Rik	RIKEN cDNA 4933413J09 gene	Mm.158564	71106		5.18593	5.27569	10.8823	52.3701	146.354	182.567	0	3.07593	12.4818	9.55846	0	6.2686	0	13.5857	20.5886	9.35494	0	130.272	30.8187	76.9193	23.8405	199.243	138.67	267.006	39.7222	87.1284	233.495	131.639
4933413L06Rik	RIKEN cDNA 4933413L06 gene	Mm.414841	71100		0	0	0.452856	21.2234	21.6982	0	0	0	0	0	0	0	0	1.81142	0	0	82.718	12.8982	0	9.88963	0.611295	26.9809	26.5539	42.4381	2.8373	9.68094	0	0
4933415F23Rik	RIKEN cDNA 4933415F23 gene	Mm.431297	66755		0	0.177009	0.226428	3.99193	17.2459	54.3816	0	0	0	0.531026	0	0	0	0.905711	0	0	0	11.6084	4.93099	2.1977	1.22259	18.6791	7.37608	40.6698	5.6746	13.8299	105.237	3.52605
4933416C03Rik	NA	NA	NA		0.499274	0	1.53605	60.5296	61.794	496.973	0	0	1.49782	0	0	0	0	5.43427	0.709951	0	150.074	36.115	99.8525	15.3839	1.22259	95.4707	69.3351	83.1079	26.4815	34.5748	901.093	92.8526
4933416E03Rik	RIKEN cDNA 4933416E03 gene	Mm.383491	71081		0	0	1.30963	12.8473	64.9644	88.5796	0	0	0	0	0	0	0	4.52856	0.709951	0	0	28.3761	8.62923	24.1747	3.05648	85.0935	79.6616	86.6444	41.6137	31.8088	118.392	58.7675
4933416I08Rik	RIKEN cDNA 4933416I08 gene	Mm.396063	71159		0	0	0	0	0	0	0	0	0	0	0	0	0	0	0	0	0	0	0	0	0	0	0	0	0	0	0	0
4933416M06Rik	RIKEN cDNA 4933416M06 gene	Mm.399537	71174		0.332849	0	7.88255	12.3739	41.9302	9.86598	0	0	0.998548	0	0	0	0	14.4914	17.0388	0	0	15.4779	24.6549	18.6804	3.05648	122.452	19.1778	45.9746	15.1323	6.91496	19.732	0
4933416M07Rik	RIKEN cDNA 4933416M07 gene	Mm.395259	71082		38.1607	45.1455	11.6037	28.914	146.165	117.584	42.0155	41.0124	31.4542	55.7577	15.5998	64.079	0	26.2656	0	20.1491	3.54506	69.6504	18.4912	40.6574	12.2259	145.282	154.898	258.165	57.6918	114.788	194.031	41.1372
4933417A18Rik	RIKEN cDNA 4933417A18 gene	Mm.157047	66761		0.665698	0	0	5.85539	14.336	24.6649	0	0	1.9971	0	0	0	0	0	0	0	0	3.86946	13.5602	8.79078	3.05648	18.6791	23.6034	17.6825	7.56613	4.14897	49.3299	0
4933417D19Rik	RIKEN cDNA 4933417D19 gene	Mm.449984	71186		26.8156	16.1053	2.97286	8.13731	47.2384	69.774	0	78.9489	1.49782	37.1718	0	11.1442	0	5.43427	1.4199	5.03727	2.36337	12.8982	2.46549	18.6804	4.27907	105.848	20.653	67.1936	21.7526	20.7449	118.392	21.1563
4933417E11Rik	RIKEN cDNA 4933417E11 gene	Mm.370574	71134		2.18831	1.16085	0.859186	28.5271	35.4503	50.9742	6.56493	0	0	0	0	3.48255	0	2.71713	0	0.71961	0	33.5354	83.8268	25.2735	0	12.4527	50.1573	84.8761	10.4034	19.3619	101.948	0
4933417G07Rik	SEC13 homolog pseudogene	Mm.195603	71182		0	0	2.67061	4.88754	18.6381	175.943	0	0	0	0	0	0	0	9.96282	0	0.71961	8.2718	7.73893	0	6.59309	1.83389	56.0372	17.7026	19.4508	0	0	351.887	0
4933417O13Rik	RIKEN cDNA 4933417O13 gene	Mm.398340	71153		42.0536	21.5591	4.78292	31.3977	49.3035	113.459	83.3746	13.329	29.4572	19.6479	25.5269	19.5023	0	9.05711	0	10.0745	0	42.5641	51.7754	51.6458	11.0033	53.9617	44.2565	58.3523	38.7764	51.1707	226.918	0
4933421I07Rik	RIKEN cDNA 4933421I07 gene	Mm.158598	71162		0	0	0.586233	13.7472	26.1885	13.0417	0	0	0	0	0	0	0	0.905711	0	1.43922	8.2718	29.6659	28.3532	0	2.44518	62.2635	20.653	35.3651	8.5119	4.14897	13.1546	12.9288
4933421O10Rik	RIKEN cDNA 4933421O10 gene	Mm.426309	100504166		86.2562	78.4964	138.795	191.77	148.265	197.699	98.4739	58.4427	101.852	69.0333	77.9989	88.4569	174.996	143.102	81.6444	155.436	157.164	214.11	193.541	186.804	207.229	155.659	91.4634	171.521	127.678	195.002	319	76.3977
4933422A05Rik	RIKEN cDNA 4933422A05 gene	Mm.158577	71133		2.02386	3.89419	4.67811	29.8601	57.6042	237.846	0	3.07593	2.99564	11.6826	0	0	0	0.905711	13.4891	4.31766	18.907	49.0132	18.4912	54.9424	7.94684	49.8108	60.4838	137.924	24.5899	15.2129	460.412	15.2795
4933424G05Rik	RIKEN cDNA 4933424G05 gene	Mm.391075	74456		4.44301	3.25038	1.21899	32.057	35.9019	69.3108	0	13.329	0	0	0	9.75115	0	2.71713	0	2.15883	114.623	12.8982	3.69824	24.1747	4.89036	53.9617	44.2565	47.7428	14.1865	19.3619	98.6598	39.9619
4933424G06Rik	RIKEN cDNA 4933424G06 gene	Mm.157049	71166		0	0	1.44542	10.5808	37.6284	24.6649	0	0	0	0	0	0	0	3.62285	0	2.15883	0	25.7964	0	25.2735	1.83389	51.8863	30.9795	68.9619	14.1865	22.1279	49.3299	0
4933425B07Rik	RIKEN cDNA 4933425B07 gene	Mm.390708	74458		0.34177	4.65493	3.93613	15.2834	96.2631	230.953	0	1.02531	0	2.1241	0	11.8407	0	13.5857	0	2.15883	0	47.7234	0	27.4712	1.22259	178.489	88.5129	123.778	25.5357	65.0006	342.021	119.886
4933425L06Rik	RIKEN cDNA 4933425L06 gene	Mm.109093	66763		1.16497	0	1.35857	7.77561	49.3804	0	0	0	3.49492	0	0	0	0	5.43427	0	0	0	20.6371	4.93099	12.0873	1.22259	87.1689	70.8103	40.6698	12.295	35.9578	0	0
4933427D06Rik	RIKEN cDNA 4933427D06 gene	Mm.281744	232217		0	5.06656	0.859186	48.2384	73.6037	106.881	0	0	0	13.8067	0	1.39302	0	2.71713	0	0.71961	23.6337	51.5929	130.671	28.57	6.72425	103.773	84.0873	104.327	27.4272	48.4047	213.763	0
4933427D14Rik	RIKEN cDNA 4933427D14 gene	Mm.289697	74477		251.116	207.487	152.212	231.624	287.245	364.717	262.597	228.132	262.618	254.361	97.8531	270.246	73.3568	182.954	163.999	188.538	109.897	257.964	299.557	305.48	185.222	327.921	267.014	348.346	244.008	248.938	315.711	413.723
4933427E11Rik	RIKEN cDNA 4933427E11 gene	Mm.482908	66769		3.12524	0	1.11387	1.65297	13.2581	0	7.87791	0	1.49782	0	0	0	0	0.905711	3.54976	0	0	3.86946	0	4.39539	0	31.1318	11.8017	17.6825	5.6746	0	0	0
4933427E13Rik	RIKEN cDNA 4933427E13 gene	Mm.158627	71234		3.71041	0.928681	0.679284	17.0684	58.662	0	0	5.63921	5.49201	0	0	2.78604	0	2.71713	0	0	0	41.2743	11.0947	27.4712	5.50166	112.074	70.8103	79.5714	17.0238	13.8299	0	0
4933427G17Rik	NA	NA	NA		11.7464	3.42739	3.61045	26.3371	67.9503	47.4598	2.62597	6.15187	26.4615	0.531026	0	9.75115	0	7.24569	0	7.1961	0	34.8252	40.6806	43.9539	12.2259	51.8863	69.3351	129.082	18.9153	70.5326	69.0619	25.8577
4933427I22Rik	RIKEN cDNA 4933427I22 gene	Mm.61253	71235		0	0.177009	0.859186	23.9421	57.2592	10.3408	0	0	0	0.531026	0	0	0	2.71713	0	0.71961	27.1788	30.9557	29.5859	30.7677	1.22259	72.6408	59.0086	100.79	15.1323	38.7238	6.57732	14.1042
4933428C19Rik	RIKEN cDNA 4933428C19 gene	Mm.399556	71293		0	0	0.887439	15.8227	36.3816	105.237	0	0	0	0	0	0	0	0	3.54976	0	0	33.5354	3.69824	40.6574	1.22259	51.8863	25.0787	65.4254	13.2407	26.2768	210.474	0
4933428G20Rik	RIKEN cDNA 4933428G20 gene	Mm.482426	100141474		0	4.41124	0.905711	11.1285	30.8183	51.4722	0	0	0	0	0	13.2337	0	3.62285	0	0	0	12.8982	39.4479	3.29654	0	37.3581	20.653	72.4984	2.8373	20.7449	23.0206	79.9238
4933429K18Rik	RIKEN cDNA 4933429K18 gene	Mm.50944	71232		0	1.59308	4.8494	16.8078	76.3512	1.76302	0	0	0	4.77923	0	0	0	10.8685	7.80947	0.71961	1.18169	59.3318	8.62923	14.285	0.611295	128.678	63.4343	153.838	12.295	23.5109	0	3.52605
4933429O19Rik	RIKEN cDNA 4933429O19 gene	Mm.136954	66770		0.218831	1.23906	0.632758	14.2587	60.8291	192.036	0.656493	0	0	3.71718	0	0	0	1.81142	0	0.71961	18.907	41.2743	0	9.88963	1.22259	107.923	98.8394	42.4381	21.7526	33.1918	378.196	5.87675
4933430H16Rik	RIKEN cDNA 4933430H16 gene	Mm.76818	71285		0	0	0	9.9637	22.8852	66.7343	0	0	0	0	0	0	0	0	0	0	0	20.6371	0	28.57	0.611295	22.83	14.7522	53.0476	11.3492	12.4469	72.3505	61.1182
4933430I17Rik	RIKEN cDNA 4933430I17 gene	Mm.73212	214106		11.8657	17.7682	10.8827	65.7102	118.881	131.665	13.1299	0	22.4673	28.6754	14.1816	10.4477	22.9793	9.05711	1.4199	10.0745	79.1729	55.4623	102.318	71.4251	20.1727	116.225	159.323	162.679	51.0714	105.107	259.804	3.52605
4933430M04Rik	RIKEN cDNA 4933430M04 gene	Mm.79162	71316		0.998548	0	0.452856	5.47687	23.2436	8.22165	0	0	2.99564	0	0	0	0	1.81142	0	0	0	7.73893	11.0947	5.49424	3.05648	45.6599	11.8017	31.8286	7.56613	19.3619	16.4433	0
4933430N04Rik	RIKEN cDNA 4933430N04 gene	Mm.158635	71249		0	0	1.13214	9.28862	24.2689	52.8907	0	0	0	0	0	0	0	4.52856	0	0	0	37.4048	0	6.59309	2.44518	26.9809	26.5539	58.3523	9.45767	0	0	105.781
4933431E20Rik	RIKEN cDNA 4933431E20 gene	Mm.270500	329735		214.406	180.33	142.114	220.376	400.529	245.906	165.436	171.227	306.554	170.99	87.2169	282.783	118.432	134.951	114.302	200.771	153.619	264.413	146.697	310.974	226.179	552.07	451.416	293.53	397.222	308.407	269.67	222.141
4933431G14Rik	RIKEN cDNA 4933431G14 gene	Mm.442035	71265		43.0509	35.9896	14.0244	19.6466	79.7643	195.212	29.5422	67.1579	32.4528	64.7851	0	43.1837	0	22.6428	26.9782	6.47649	0	50.303	19.7239	26.3723	1.83389	95.4707	76.7112	137.924	26.4815	62.2346	371.619	18.8056
4933432G23Rik	RIKEN cDNA 4933432G23 gene	Mm.73218	71196		0	1.85736	0.856771	15.2013	41.1244	217.052	0	0	0	0	0	5.57209	0	2.71713	0.709951	0	0	46.4336	2.46549	25.2735	1.83389	85.0935	41.306	38.9016	8.5119	31.8088	434.103	0
4933432I03Rik	RIKEN cDNA 4933432I03 gene	Mm.399572	71264		0	0.23217	0.905711	2.68483	27.3279	9.86598	0	0	0	0	0	0.696511	0	3.62285	0	0	0	9.02875	0	4.39539	0	10.3773	56.0582	51.2793	0.945767	17.9789	19.732	0
4933432I09Rik	RIKEN cDNA 4933432I09 gene	Mm.387525	66779		3.93896	2.3217	3.7035	33.8638	53.5062	101.271	11.8169	0	0	0	0	6.96511	0	9.05711	0	5.75688	115.805	20.6371	2.46549	23.0758	7.33554	45.6599	54.583	129.082	16.078	22.1279	124.969	77.5731
4933432K03Rik	RIKEN cDNA 4933432K03 gene	Mm.23397	75793		0	0.696511	0	8.02833	18.3734	25.2642	0	0	0	0	0	2.08953	0	0	0	0	0	3.86946	13.5602	20.8781	1.83389	16.6036	38.3556	24.7555	6.62037	5.53196	16.4433	34.0851
4933433C11Rik	NA	NA	NA		1.66425	3.00914	1.84555	41.5114	68.6335	133.778	0	0	4.99274	9.02743	0	0	0	0.905711	0	6.47649	24.8154	76.0995	69.0338	35.1631	2.44518	95.4707	72.2856	132.619	15.1323	27.6598	266.381	1.17535
4933433F19Rik	RIKEN cDNA 4933433F19 gene	Mm.158666	71314		0	0	1.13214	2.61611	28.3323	6.57732	0	0	0	0	0	0	0	4.52856	0	0	0	2.57964	0	9.88963	0.611295	62.2635	22.1282	35.3651	9.45767	12.4469	13.1546	0
4933433G08Rik	RIKEN cDNA 4933433G08 gene	Mm.158134	66785		0.683541	0.885043	4.00261	13.7093	60.5393	110.295	0	2.05062	0	2.65513	0	0	0	1.81142	14.199	0	24.8154	23.2168	0	18.6804	1.83389	78.8671	91.4634	70.7301	31.2103	30.4258	200.608	19.9809
4933433G15Rik	RIKEN cDNA 4933433G15 gene	Mm.399152	71274		6.43565	2.97458	3.11107	9.83973	28.1114	42.7526	0	12.8164	6.49056	2.65513	0	6.2686	0	4.52856	0	7.91572	0	9.02875	12.3275	24.1747	3.66777	26.9809	33.93	44.2063	16.078	19.3619	85.5052	0
4933433G19Rik	RIKEN cDNA 4933433G19 gene	Mm.399574	71226		20.7141	8.62732	12.6614	21.936	67.9756	46.0412	29.5422	5.63921	26.9608	17.5238	0	8.35813	0	26.2656	6.38956	17.9903	12.9985	47.7234	11.0947	27.4712	10.392	76.7917	60.4838	88.4126	31.2103	82.9795	92.0825	0
4933433H22Rik	RIKEN cDNA 4933433H22 gene	Mm.399575	74473		5.47077	0	1.61566	22.843	31.5177	0	16.4123	0	0	0	0	0	0	3.62285	2.83981	0	0	25.7964	65.3356	17.5816	5.50166	14.5282	33.93	68.9619	20.8069	19.3619	0	0
4933434E20Rik	RIKEN cDNA 4933434E20 gene	Mm.300083	99650		383.827	336.532	348.733	378.591	293.669	405.663	580.34	247.613	323.529	351.539	345.322	312.733	403.021	363.19	280.431	348.291	348.597	355.991	416.668	361.521	410.179	211.696	327.498	249.324	324.398	355.429	190.742	620.585
4933436E23Rik	RIKEN cDNA 4933436E23 gene	Mm.158619	71209		0	3.25038	1.06493	15.2485	29.155	62.4845	0	0	0	0	0	9.75115	0	0	4.25971	0	22.452	19.3473	0	25.2735	9.16943	74.7162	26.5539	38.9016	2.8373	2.76598	124.969	0
4933436H12Rik	RIKEN cDNA 4933436H12 gene	Mm.410787	71244		1.3314	0	0	8.98359	17.6127	50.9742	0	0	3.99419	0	0	0	0	0	0	0	0	14.188	8.62923	20.8781	1.22259	26.9809	16.2274	31.8286	4.72883	8.29795	101.948	0
4933436I01Rik	RIKEN cDNA 4933436I01 gene	Mm.79193	66780		0	0	0.179903	12.8302	25.8796	47.6856	0	0	0	0	0	0	0	0	0	0.71961	0	37.4048	13.5602	13.1862	0	10.3773	28.0291	49.5111	17.9696	23.5109	95.3711	0
4933438B17Rik	RIKEN cDNA 4933438B17 gene	Mm.399586	71247		1.70885	3.25038	2.48966	18.6537	46.1381	59.1959	0	5.12655	0	0	0	9.75115	0	0	8.51942	1.43922	37.8139	23.2168	0	28.57	3.66777	51.8863	60.4838	88.4126	16.078	13.8299	118.392	0
4933438K21Rik	RIKEN cDNA 4933438K21 gene	Mm.460830	71270		0.998548	2.04589	0.40633	35.5462	95.2761	235.388	0	0	2.99564	2.65513	0	3.48255	0	0.905711	0	0.71961	0	77.3893	60.4046	30.7677	9.16943	109.999	115.067	162.679	41.6137	47.0217	430.814	39.9619
4933439C10Rik	RIKEN cDNA 4933439C10 gene	Mm.440257	74476		64.0737	59.0087	6.88419	45.1254	129.293	58.4953	93.222	24.6075	74.3918	75.9366	44.6721	56.4174	0	4.52856	1.4199	21.5883	0	77.3893	34.5169	75.8205	37.9003	174.338	119.492	205.117	54.8545	92.6604	105.237	11.7535
4933439K11Rik	RIKEN cDNA 4933439K11 gene	Mm.123774	71319		34.1181	67.421	30.0784	86.4058	105.122	170.819	28.2292	47.1643	26.9608	57.8818	90.0532	54.3279	38.0041	33.5113	9.93932	38.859	304.875	49.0132	8.62923	39.5585	29.9535	134.904	87.0377	160.911	104.034	38.7238	217.052	124.587
4933440J02Rik	RIKEN cDNA 4933440J02 gene	Mm.410785	71321		8.6973	1.77009	1.21175	24.1153	31.9878	17.0368	0	24.0948	1.9971	5.31026	0	0	0	2.71713	2.12985	0	0	24.5066	48.0771	40.6574	7.33554	14.5282	42.7812	72.4984	6.62037	23.5109	16.4433	17.6302
4933440M02Rik	RIKEN cDNA 4933440M02 gene	Mm.159465	71208		0.218831	0	1.13214	17.6907	60.1433	160.105	0.656493	0	0	0	0	0	0	4.52856	0	0	27.1788	29.6659	11.0947	18.6804	1.83389	136.98	56.0582	81.3396	20.8069	5.53196	269.67	50.54
5031410I06Rik	RIKEN cDNA 5031410I06 gene	Mm.226878	381622		0	0	0	3.6403	12.5315	23.0206	0	0	0	0	0	0	0	0	0	0	0	11.6084	0	6.59309	0	24.9054	7.37608	14.146	3.78307	12.4469	46.0412	0
5031414D18Rik	NA	NA	NA		1.9971	3.01821	4.14911	58.3534	109.66	358.583	0	0	5.99129	0	0	9.05464	0	10.8685	2.12985	3.59805	122.895	77.3893	40.6806	42.8551	7.94684	186.791	125.393	169.752	35.9391	30.4258	713.639	3.52605
5031425E22Rik	RIKEN cDNA 5031425E22 gene	Mm.425231	269630		101.214	168.541	119.533	131.751	257.093	242.301	69.5882	110.734	123.321	136.474	196.415	172.735	109.593	124.988	134.891	108.661	83.8996	150.909	129.438	191.2	103.309	230.375	199.154	274.079	314.94	266.917	157.856	326.747
5031425F14Rik	RIKEN cDNA 5031425F14 gene	Mm.399746	319684		0.166425	0	1.62532	7.30724	17.806	18.794	0	0	0.499274	0	0	0	0	3.62285	0	2.87844	0	14.188	0	18.6804	3.66777	26.9809	17.7026	31.8286	2.8373	9.68094	32.8866	4.7014
5031426D15Rik	RIKEN cDNA 5031426D15 gene	Mm.483289	68144		0	0.468531	0.679284	9.84982	35.4069	356.889	0	0	0	0	0.709081	0.696511	0	2.71713	0	0	2.36337	14.188	9.86197	19.7793	3.05648	49.8108	42.7812	49.5111	14.1865	20.7449	516.32	197.459
5031434C07Rik	RIKEN cDNA 5031434C07 gene	Mm.136719	100503613		0.34177	0.354017	1.96203	12.2931	62.775	72.3505	0	1.02531	0	1.06205	0	0	0	0	4.96966	2.87844	17.7253	18.0575	3.69824	16.4827	5.50166	87.1689	63.4343	97.2539	3.78307	62.2346	144.701	0
5031434O11Rik	RIKEN cDNA 5031434O11 gene	Mm.387178	100039684		5.25171	2.75393	1.44542	32.6394	49.225	157.856	0.656493	4.6139	10.4847	4.77923	0	3.48255	0	3.62285	0	2.15883	73.2645	30.9557	38.2152	16.4827	4.27907	43.5845	60.4838	100.79	9.45767	31.8088	315.711	0
5031439G07Rik	RIKEN cDNA 5031439G07 gene	Mm.323925	223739		1071.31	759.201	843.866	923.259	529.999	717.021	1211.89	1012.49	989.561	801.849	855.86	619.895	836.975	893.937	828.513	816.038	1390.84	737.778	803.751	870.287	813.634	705.653	565.007	489.806	469.1	420.429	503.165	930.877
5033403F01Rik	RIKEN cDNA 5033403F01 gene	Mm.399749	75958		5.06993	4.48037	1.26552	7.0798	16.1454	16.4549	7.22142	0	7.98838	12.7446	0	0.696511	0	3.62285	0	1.43922	0	18.0575	0	14.285	3.05648	4.1509	20.653	26.5238	14.1865	15.2129	0	32.9098
5033403H07Rik	RIKEN cDNA 5033403H07 gene	Mm.258937	75954		0	0.696511	1.13214	3.19136	16.999	0	0	0	0	0	0	2.08953	0	4.52856	0	0	0	3.86946	0	12.0873	0	18.6791	16.2274	37.1333	1.89153	11.0639	0	0
5033404E19Rik	NSA2 ribosome biogenesis homolog pseudogene	Mm.379303	114668		2.0194	76.6568	5.92536	3.58288	183.07	12.3354	0	2.56328	3.49492	61.0679	58.8537	110.049	0	0.905711	17.0388	5.75688	0	3.86946	0	10.9885	3.05648	72.6408	160.798	212.19	255.357	214.364	16.4433	8.22745
5033406O09Rik	RIKEN cDNA 5033406O09 gene	Mm.98331	77675		60.1556	85.2712	128.918	176.062	91.0014	36.0682	15.0993	61.5187	103.849	74.8746	109.198	71.7406	46.8423	192.011	122.822	153.997	251.699	131.562	154.093	168.124	174.83	74.7162	87.0377	116.705	72.824	103.724	42.7526	29.3837
5033428I22Rik	RIKEN cDNA 5033428I22 gene	Mm.399754	75996		0	0.531026	2.61925	9.83047	36.5889	8.22165	0	0	0	1.59308	0	0	0	9.05711	1.4199	0	0	10.3186	25.8877	9.88963	3.05648	49.8108	29.5043	83.1079	9.45767	11.0639	16.4433	0
5330411J11Rik	RIKEN cDNA 5330411J11 gene	Mm.110038	76676		0	0	0.679284	11.9928	50.753	71.4357	0	0	0	0	0	0	0	2.71713	0	0	0	32.2455	0	25.2735	2.44518	97.5462	54.583	68.9619	16.078	16.5959	72.3505	70.521
5330413P13Rik	RIKEN cDNA 5330413P13 gene	Mm.246905	414081		5.98846	2.35627	2.62408	37.6533	110.189	99.6094	12.4734	0	5.49201	6.37231	0	0.696511	0	9.05711	0	1.43922	5.90843	65.7809	60.4046	49.4481	6.72425	143.206	94.4138	210.422	40.668	62.2346	171.01	28.2084
5330417C22Rik	RIKEN cDNA 5330417C22 gene	Mm.316890	229722		3185.55	3521.6	16177.4	10777.8	1754.1	4800.83	4057.78	2825.24	2673.61	3350.77	3708.49	3505.54	15328	22846.6	13593.4	12941.5	11714	12346.2	10334.1	8077.63	11417.2	2085.83	1733.38	1082.17	2035.29	1833.85	4002.3	5599.37
5330426P16Rik	NA	NA	NA		10.2851	7.13305	3.24581	23.221	119.713	82.59	30.8552	0	0	9.55846	0	11.8407	0	7.24569	1.4199	4.31766	0	46.4336	6.16373	49.4481	14.0598	222.073	109.166	167.984	27.4272	71.9155	105.237	59.9428
5330434G04Rik	RIKEN cDNA 5330434G04 gene	Mm.388967	100043213		0.854426	1.16085	2.03785	11.7372	35.2547	25.7332	0	2.56328	0	0	0	3.48255	0	8.1514	0	0	0	19.3473	14.793	20.8781	3.66777	31.1318	73.7608	40.6698	11.3492	19.3619	19.732	31.7344
5330439B14Rik	RIKEN cDNA 5330439B14 gene	Mm.35670	321015		0	0	0	2.45182	2.64022	0	0	0	0	0	0	0	0	0	0	0	0	0	4.93099	5.49424	1.83389	0	5.90086	1.76825	0	5.53196	0	0
5430401F13Rik	RIKEN cDNA 5430401F13 gene	Mm.22800	71392		0	0	0	4.97599	15.9186	0	0	0	0	0	0	0	0	0	0	0	0	15.4779	0	8.79078	0.611295	12.4527	28.0291	14.146	2.8373	22.1279	0	0
5430402E10Rik	RIKEN cDNA 5430402E10 gene	Mm.34695	71351		0	0	0	1.09885	1.41988	0	0	0	0	0	0	0	0	0	0	0	0	0	0	5.49424	0	0	2.95043	0	0	4.14897	0	0
5430402O13Rik	RIKEN cDNA 5430402O13 gene	Mm.430720	73183		0.665698	0.696511	0	5.0848	14.3164	0	0	0	1.9971	0	0	2.08953	0	0	0	0	0	14.188	0	8.79078	2.44518	29.0563	28.0291	7.07301	1.89153	5.53196	0	0
5430403N17Rik	RIKEN cDNA 5430403N17 gene	Mm.381743	330737		7.46096	1.16085	0.810246	19.9877	60.3266	63.6599	0	15.8923	6.49056	0	0	3.48255	0	1.81142	0.709951	0.71961	17.7253	14.188	27.1204	38.4597	2.44518	87.1689	48.6821	130.851	14.1865	20.7449	124.969	2.3507
5430405H02Rik	RIKEN cDNA 5430405H02 gene	Mm.490465	74487		18.1856	6.33354	5.58109	38.725	17.9645	35.8482	25.6032	18.9683	9.98548	4.2482	7.09081	7.66162	0	10.8685	4.25971	7.1961	60.2659	15.4779	94.9215	18.6804	4.27907	35.2827	11.8017	19.4508	9.45767	13.8299	0	71.6963
5430416N02Rik	RIKEN cDNA 5430416N02 gene	Mm.392282	100503199		197.62	107.345	64.5802	97.3655	130.623	127.942	305.926	128.164	158.769	83.902	74.4535	163.68	0	40.757	88.034	129.53	109.897	122.533	71.4993	91.2044	91.6943	163.961	53.1078	164.448	94.5767	177.023	151.278	104.606
5430416O09Rik	NA	NA	NA		4.56145	0.767386	1.38923	31.07	130.67	272.151	9.1909	0	4.49346	1.59308	0.709081	0	0	2.71713	2.83981	0	0	73.5198	27.1204	46.1516	8.55813	176.413	163.749	205.117	44.451	63.6176	503.165	41.1372
5430419D17Rik	RIKEN cDNA 5430419D17 gene	Mm.118845	71395		0.499274	4.24575	3.79035	60.7257	168.257	553.088	0	0	1.49782	1.59308	0	11.1442	0	7.24569	0	7.91572	49.6308	69.6504	112.18	64.832	7.33554	147.357	247.836	337.736	55.8002	52.5537	1088.55	17.6302
5430421F17Rik	RIKEN cDNA 5430421F17 gene	Mm.256468	74489		5.77441	6.20437	3.75622	40.2008	88.1471	83.2847	0	13.329	3.99419	9.55846	0	9.05464	0	13.5857	0	1.43922	79.1729	67.0707	18.4912	30.7677	5.50166	120.376	100.315	146.765	35.9391	37.3408	134.835	31.7344
5430421N21Rik	NA	NA	NA		2.49637	0	1.95478	3.15508	7.59118	0	0	0	7.48911	0	0	0	0	0	7.09951	0.71961	0	0	2.46549	12.0873	1.22259	0	10.3265	15.9143	7.56613	4.14897	0	0
5430425K12Rik	RIKEN cDNA 5430425K12 gene	Mm.415500	71416		0.166425	0	18.6007	7.20815	21.3228	15.9801	0	0	0.499274	0	0	0	50.3776	2.71713	20.5886	0.71961	0	11.6084	13.5602	6.59309	4.27907	0	26.5539	47.7428	1.89153	30.4258	13.1546	18.8056
5430427M07Rik	RIKEN cDNA 5430427M07 gene	Mm.442093	71349		0	5.88247	0.71961	8.22647	383.875	77.2835	0	0	0	3.71718	0	13.9302	0	0	0	2.87844	0	25.7964	7.39648	5.49424	2.44518	392.26	562.057	643.644	187.262	134.15	154.567	0
5430427O19Rik	RIKEN cDNA 5430427O19 gene	Mm.185296	71398		1.88308	0.23217	3.11517	9.71515	29.5387	9.86598	0.656493	0	4.99274	0	0	0.696511	0	1.81142	10.6493	0	0	27.0863	12.3275	5.49424	3.66777	33.2072	38.3556	24.7555	26.4815	24.8938	19.732	0
5430428K19Rik	RIKEN cDNA 5430428K19 gene	Mm.490927	71422		0	0	0.226428	6.23775	4.99965	2.93837	0	0	0	0	0	0	0	0.905711	0	0	0	7.73893	13.5602	9.88963	0	0	10.3265	3.53651	2.8373	8.29795	0	5.87675
5430431A17Rik	RIKEN cDNA 5430431A17 gene	Mm.66246	71368		2.87828	6.62507	0.226428	10.3772	9.97315	59.1959	0	5.63921	2.99564	12.2136	0	7.66162	0	0.905711	0	0	0	0	36.9824	8.79078	6.11295	18.6791	13.2769	12.3778	0	5.53196	118.392	0
5430434I15Rik	RIKEN cDNA 5430434I15 gene	Mm.410782	71342		1.66425	0	1.13214	2.66561	18.809	9.86598	0	0	4.99274	0	0	0	0	4.52856	0	0	0	2.57964	0	7.69193	3.05648	20.7545	29.5043	33.5968	1.89153	8.29795	19.732	0
5430437J10Rik	RIKEN cDNA 5430437J10 gene	Mm.291087	71432		0	0.23217	3.62285	32.276	29.14	146.345	0	0	0	0	0	0.696511	0	14.4914	0	0	92.1714	24.5066	27.1204	17.5816	0	70.5653	36.8804	33.5968	1.89153	2.76598	292.691	0
5430440P10Rik	RIKEN cDNA 5430440P10 gene	Mm.410781	71362		8.42382	9.07281	1.48575	33.2873	36.3158	161.732	0	11.7911	13.4804	13.2756	0.709081	13.2337	0	0.905711	0	5.03727	80.3546	6.44911	51.7754	13.1862	14.6711	29.0563	29.5043	74.2666	32.1561	16.5959	322.289	1.17535
5530400C23Rik	RIKEN cDNA 5530400C23 gene	Mm.158689	232426		0	0	0	10.9257	33.9143	10.4537	0	0	0	0	0	0	0	0	0	0	30.7238	15.4779	0	6.59309	1.83389	64.339	42.7812	42.4381	7.56613	12.4469	19.732	1.17535
5530401A14Rik	RIKEN cDNA 5530401A14 gene	Mm.158687	71388		0	0	3.2203	11.2406	52.4569	31.7344	0	0	0	0	0	0	0	3.62285	7.09951	2.15883	0	12.8982	20.9567	18.6804	3.66777	99.6216	36.8804	61.8889	29.3188	34.5748	0	63.4689
5530601H04Rik	RIKEN cDNA 5530601H04 gene	Mm.242968	71445		67.8136	79.968	39.3826	59.1709	86.2348	94.824	53.1759	75.873	74.3918	85.4951	105.653	48.7558	22.0954	45.2856	38.3374	51.812	4.72674	90.2875	41.9134	97.7974	61.1295	109.999	104.74	72.4984	77.5529	66.3836	75.6392	114.009
5730403I07Rik	RIKEN cDNA 5730403I07 gene	Mm.58958	70487		2.22151	0	4.51028	12.8954	50.0132	70.7062	0	6.66452	0	0	0	0	0	14.4914	3.54976	0	0	18.0575	14.793	28.57	3.05648	76.7917	50.1573	93.7174	14.1865	15.2129	141.412	0
5730405O15Rik	RIKEN cDNA 5730405O15 gene	Mm.383563	70489		3.6881	3.14425	3.15276	11.1317	21.7585	60.5305	0	3.07593	7.98838	1.06205	0.709081	7.66162	0	5.43427	1.4199	5.75688	0	5.15929	32.0514	9.88963	8.55813	14.5282	22.1282	37.1333	17.0238	17.9789	0	121.061
5730408K05Rik	RIKEN cDNA 5730408K05 gene	Mm.475113	67531		86.9996	27.6405	29.4528	18.2254	32.2087	56.8684	116.199	76.8983	67.9012	30.2685	23.3997	29.2535	6.18672	41.6627	41.1772	28.7844	3.54506	16.7677	49.3099	9.88963	11.6146	43.5845	13.2769	33.5968	38.7764	31.8088	52.6186	61.1182
5730409E04Rik	RIKEN cDNA 5730409E04Rik gene	Mm.296838	230757		63.3357	13.9145	13.1821	24.2774	39.3959	206.389	71.5577	62.0313	56.4179	29.2064	0	12.5372	0	19.9256	22.0085	10.7942	0	21.927	56.7064	27.4712	15.2824	18.6791	42.7812	54.8158	37.8307	42.8727	338.732	74.047
5730412P04Rik	RIKEN cDNA 5730412P04 gene	Mm.396636	70491		2.05062	0.696511	0	8.3966	36.7593	75.1702	0	6.15187	0	0	0	2.08953	0	0	0	0	0	10.3186	3.69824	23.0758	4.89036	56.0372	41.306	53.0476	8.5119	24.8938	147.99	2.3507
5730416F02Rik	capping protein (actin filament), gelsolin-like pseudogene	Mm.482937	70550		0	0.995366	0	4.90685	10.0871	189.098	0	0	0	1.59308	0	1.39302	0	0	0	0	0	18.0575	0	2.1977	4.27907	18.6791	4.42565	21.219	4.72883	1.38299	378.196	0
5730420D15Rik	RIKEN cDNA 5730420D15 gene	Mm.158398	70523		7.7269	6.64566	6.38031	38.5887	55.0417	168.457	0	8.20249	14.9782	5.31026	0	14.6267	0	22.6428	0	2.87844	114.623	18.0575	30.8187	15.3839	14.0598	97.5462	38.3556	79.5714	47.2883	12.4469	249.938	86.9759
5730422E09Rik	NA	NA	NA		1.85297	10.4477	12.5989	33.91	61.0833	44.7704	0	2.56328	2.99564	0	0	31.343	0	6.33998	41.1772	2.87844	38.9956	21.927	46.8444	59.3378	2.44518	109.999	26.5539	114.936	17.9696	35.9578	29.5979	59.9428
5730435O14Rik	RIKEN cDNA 5730435O14 gene	Mm.399807	70538		1.83067	3.00914	1.67185	40.7655	55.1579	157.856	0	0	5.49201	9.02743	0	0	0	4.52856	0	2.15883	119.35	16.7677	44.3789	15.3839	7.94684	70.5653	45.7317	91.9491	9.45767	58.0856	315.711	0
5730455P16Rik	RIKEN cDNA 5730455P16 gene	Mm.86860	70591		270.294	155.442	169.881	236.555	184.799	268.373	395.209	144.569	271.106	169.928	99.9804	196.416	72.473	225.522	201.626	179.903	238.7	219.27	281.066	228.56	215.176	174.338	210.956	252.86	147.54	138.299	217.052	319.695
5730457N03Rik	NA	NA	NA		0	0.696511	5.25227	12.681	45.5922	162.789	0	0	0	0	0	2.08953	0	1.81142	17.0388	2.15883	0	32.2455	14.793	12.0873	4.27907	47.7354	48.6821	68.9619	32.1561	30.4258	325.577	0
5730460C07Rik	RIKEN cDNA 5730460C07 gene	Mm.491050	70594		0.166425	1.23906	2.44418	23.6789	89.056	240.671	0	0	0.499274	3.71718	0	0	0	9.05711	0	0.71961	0	52.8827	32.0514	28.57	4.89036	132.829	109.166	162.679	19.8611	20.7449	447.258	34.0851
5730480H06Rik	RIKEN cDNA 5730480H06 gene	Mm.437183	70592		7.3787	27.7145	2.38043	12.1265	26.6632	0	6.56493	3.58859	11.9826	16.9928	38.2904	27.8604	0	0.905711	1.4199	7.1961	0	14.188	3.69824	32.9654	9.78072	12.4527	29.5043	31.8286	20.8069	38.7238	0	0
5730488B01Rik	RIKEN cDNA 5730488B01 gene	Mm.491142	70602		0	1.59308	0.452856	57.0083	48.3508	355.531	0	0	0	4.77923	0	0	0	1.81142	0	0	233.974	34.8252	0	13.1862	3.05648	53.9617	45.7317	95.4857	18.9153	27.6598	700.485	10.5781
5730507C01Rik	RIKEN cDNA 5730507C01 gene	Mm.352227	236366		21.6444	17.9173	33.0886	34.7534	44.8151	4.93299	5.25194	10.2531	49.4281	11.1515	6.38173	36.2186	47.7261	35.3227	25.5583	23.7471	2.36337	52.8827	29.5859	51.6458	37.289	43.5845	60.4838	30.0603	38.7764	51.1707	9.86598	0
5730508B09Rik	NA	NA	NA		107.611	94.1143	124.058	103.207	117.242	41.1198	134.581	134.828	53.4223	113.108	38.2904	130.944	186.485	86.9483	126.371	96.4278	7.09011	105.765	149.162	116.478	137.541	103.773	131.294	90.1809	111.6	149.363	49.3299	32.9098
5730522E02Rik	RIKEN cDNA 5730522E02 gene	Mm.379180	70626		3.99419	1.85736	3.57044	12.6842	34.3549	25.49	0	0	11.9826	0	0	5.57209	0	3.62285	9.93932	0.71961	11.8169	20.6371	7.39648	18.6804	4.89036	45.6599	51.6325	26.5238	18.9153	29.0428	42.7526	8.22745
5730559C18Rik	NA	NA	NA		1512.92	2046.37	1477.35	1123.36	1758.94	607.094	1689.16	1463.63	1385.98	1578.74	2688.83	1871.52	1542.26	1612.17	1511.49	1243.49	1220.68	1239.52	1103.31	1118.63	934.67	2185.45	1718.63	1359.79	2001.24	1529.59	259.804	954.384
5830411N06Rik	RIKEN cDNA 5830411N06 gene	Mm.85125	244234		0	1.81372	4.83564	42.0483	100.397	543.816	0	0	0	2.65513	0	2.78604	0	13.5857	0	5.75688	0	74.8097	78.8958	51.6458	4.89036	143.206	119.492	143.228	43.5053	52.5537	1052.37	35.2605
5830415F09Rik	NA	NA	NA		87.8485	55.6819	62.1976	89.5237	86.4504	109.487	92.5655	66.1325	104.847	86.5572	21.9815	58.5069	22.9793	58.8712	106.493	60.4473	106.352	91.5773	77.663	84.6113	87.4152	107.923	94.4138	109.632	71.8783	48.4047	157.856	61.1182
5830416I19Rik	RIKEN cDNA 5830416I19 gene	Mm.159329	74757		2.34333	5.07563	5.07825	18.1443	64.2518	91.518	0	1.53797	5.49201	4.77923	0	10.4477	0	11.7742	7.09951	1.43922	0	42.5641	4.93099	39.5585	3.66777	70.5653	94.4138	91.9491	28.373	35.9578	118.392	64.6442
5830416P10Rik	NA	NA	NA		0.166425	1.2827	3.46983	100.889	181.527	110.289	0	0	0.499274	1.06205	0	2.78604	0	8.1514	2.12985	3.59805	115.805	82.5486	215.731	82.4136	7.94684	288.488	199.154	261.701	43.5053	114.788	217.052	3.52605
5830417I10Rik	gon-4-like pseudogene	Mm.482358	100302730		371.157	318.182	357.591	387.231	373.417	687.307	290.17	439.858	383.442	397.738	252.433	304.375	252.772	430.213	391.893	355.488	345.052	408.873	357.497	471.406	353.329	292.639	479.445	447.368	364.12	283.513	772.835	601.779
5830418P13Rik	RIKEN cDNA 5830418P13 gene	Mm.437003	100529079		0.998548	0	3.33162	23.0656	82.6732	21.3763	0	0	2.99564	0	0	0	0	9.05711	3.54976	0.71961	1.18169	42.5641	41.9134	29.6689	0	197.168	76.7112	51.2793	24.5899	63.6176	42.7526	0
5830428M24Rik	RIKEN cDNA 5830428M24 gene	Mm.380755	76062		5.32276	3.91478	2.1185	20.5411	76.3028	51.0987	12.4734	0	3.49492	4.77923	0	6.96511	0	2.71713	0	5.75688	0	29.6659	39.4479	21.977	11.6146	85.0935	54.583	102.559	75.6613	63.6176	82.2165	19.9809
5830432E09Rik	RIKEN cDNA 5830432E09 gene	Mm.445272	67765		3.57521	3.58381	1.12594	34.4486	53.9565	11.5103	0	9.2278	1.49782	7.96538	0	2.78604	0	0.905711	0	3.59805	48.4491	45.1438	39.4479	31.8666	7.33554	109.999	25.0787	100.79	10.4034	23.5109	23.0206	0
5830444B04Rik	RIKEN cDNA 5830444B04 gene	Mm.150322	641454		12.0316	28.2983	27.2572	41.5691	134.601	435.664	0	5.63921	30.4557	40.889	7.09081	36.9151	31.8174	30.7942	26.2682	20.1491	12.9985	77.3893	23.4222	76.9193	17.1163	159.81	159.323	235.178	45.3968	73.2985	776.124	95.2033
5830454E08Rik	RIKEN cDNA 5830454E08 gene	Mm.48212	76100		6.92014	1.81372	3.43055	12.5554	25.3061	108.526	2.62597	6.15187	11.9826	2.65513	0	2.78604	0	7.24569	0	6.47649	0	18.0575	28.3532	12.0873	4.27907	35.2827	20.653	30.0603	17.0238	23.5109	217.052	0
5830473C10Rik	RIKEN cDNA 5830473C10 gene	Mm.389654	622307		5.6464	3.48255	2.25808	35.7087	100.958	269.676	14.4428	0	2.49637	0	0	10.4477	0	5.43427	0	3.59805	0	72.23	46.8444	52.7447	6.72425	224.149	85.5625	134.387	30.2645	30.4258	522.897	16.4549
5930403L14Rik	RIKEN cDNA 5930403L14 gene	Mm.436738	320939		23.8767	22.4937	12.444	64.5685	135.439	299.98	32.8246	13.8417	24.9637	14.3377	51.0538	2.08953	8.83817	24.4542	4.96966	11.5138	46.0857	58.042	129.438	70.3263	18.9501	149.432	137.195	249.324	80.3902	60.8516	578.804	21.1563
5930412G12Rik	RIKEN cDNA 5930412G12 gene	Mm.387738	319616		0.166425	0.354017	5.11238	28.462	79.6692	233.732	0	0	0.499274	1.06205	0	0	0	19.0199	0.709951	0.71961	38.9956	25.7964	9.86197	56.0412	11.6146	122.452	92.9386	118.473	16.078	48.4047	460.412	7.0521
5930430L01Rik	RIKEN cDNA 5930430L01 gene	Mm.33303	319982		47.5691	41.6022	53.0244	82.4408	107.429	74.5941	65.6493	25.6328	51.4252	65.8472	25.5269	33.4325	110.477	44.3799	24.1383	33.1021	92.1714	73.5198	82.594	113.181	50.7375	109.999	150.472	106.095	73.7698	96.8094	115.103	34.0851
5930438M14Rik	RIKEN cDNA 5930438M14 gene	Mm.402274	328324		0	1.23906	0.679284	5.32751	27.2318	4.93299	0	0	0	3.71718	0	0	0	2.71713	0	0	0	12.8982	6.16373	3.29654	4.27907	47.7354	25.0787	44.2063	9.45767	9.68094	9.86598	0
6030407O03Rik	RIKEN cDNA 6030407O03 gene	Mm.359721	109198		1.83067	1.59308	2.2019	37.8279	95.7393	139.768	0	0	5.49201	4.77923	0	0	0	4.52856	2.83981	1.43922	0	45.1438	106.016	31.8666	6.11295	134.904	97.3642	155.606	36.8849	53.9367	279.536	0
6030408B16Rik	NA	NA	NA		14.8153	10.3628	3.8017	7.8042	35.3917	32.1918	30.1987	10.2531	3.99419	16.4618	0	14.6267	0	4.52856	8.51942	2.15883	0	21.927	0	16.4827	0.611295	56.0372	32.4547	68.9619	5.6746	13.8299	36.1753	28.2084
6030419C18Rik	NA	NA	NA		0	0	0.452856	10.6474	46.3189	196.399	0	0	0	0	0	0	0	1.81142	0	0	4.72674	20.6371	3.69824	24.1747	0	66.4144	60.4838	68.9619	9.45767	26.2768	338.732	54.0661
6030440G07Rik	RIKEN cDNA 6030440G07 gene	Mm.293198	77878		0	4.68112	0.359805	15.1265	47.3	11.5103	0	0	0	0	6.38173	7.66162	0	0	0	1.43922	0	11.6084	43.1461	20.8781	0	60.1881	70.8103	81.3396	7.56613	16.5959	23.0206	0
6030443J06Rik	RIKEN cDNA 6030443J06 gene	Mm.459265	320719		40.1698	28.2941	18.547	72.7845	71.3994	173.242	34.7941	51.2655	34.4499	23.8961	21.9815	39.0046	0	17.2085	43.307	13.6726	121.714	103.186	55.4736	56.0412	27.5083	51.8863	118.017	77.8031	74.7156	34.5748	345.309	1.17535
6030458C11Rik	RIKEN cDNA 6030458C11 gene	Mm.207311	77877		723.544	633.141	542.61	582.16	542.363	451.569	840.967	654.148	675.517	613.334	765.098	520.99	565.643	596.864	440.88	567.053	532.94	543.015	717.459	586.785	530.604	371.506	497.148	645.412	553.273	644.474	335.443	567.694
6030466F02Rik	RIKEN cDNA 6030466F02 gene	Mm.246601	234863		0	0.354017	0	20.8599	56.0792	60.8402	0	0	0	1.06205	0	0	0	0	0	0	0	55.4623	12.3275	34.0643	2.44518	76.7917	59.0086	106.095	9.45767	29.0428	121.68	0
6030468B19Rik	RIKEN cDNA 6030468B19 gene	Mm.159981	77727		0	11.7098	0.679284	21.6481	53.1107	136.479	0	0	0	7.96538	0	27.1639	0	2.71713	0	0	0	25.7964	40.6806	36.262	5.50166	78.8671	50.1573	95.4857	18.9153	22.1279	272.959	0
6030469F06Rik	RIKEN cDNA 6030469F06 gene	Mm.479482	100043065		0	0.177009	0.766136	28.0242	37.9594	217.052	0	0	0	0.531026	0	0	0	0.905711	0	2.15883	0	34.8252	81.3613	20.8781	3.05648	43.5845	53.1078	67.1936	3.78307	22.1279	434.103	0
6030471H07Rik	RIKEN cDNA 6030471H07 gene	Mm.243903	78238		0	0	0.679284	0.735698	11.3445	0	0	0	0	0	0	0	0	2.71713	0	0	0	2.57964	0	1.09885	0	10.3773	5.90086	28.292	6.62037	5.53196	0	0
6030498E09Rik	RIKEN cDNA 6030498E09 gene	Mm.113311	77883		0	0	0	11.8055	28.7037	4.93299	0	0	0	0	0	0	0	0	0	0	0	28.3761	0	26.3723	4.27907	76.7917	23.6034	21.219	9.45767	12.4469	9.86598	0
6230400D17Rik	RIKEN cDNA 6230400D17 gene	Mm.436043	76133		6.49948	15.6525	2.25808	5.93518	14.6776	37.8196	0	1.02531	18.4731	39.2959	0	7.66162	0	5.43427	0	3.59805	0	10.3186	6.16373	7.69193	5.50166	10.3773	16.2274	22.9873	11.3492	12.4469	75.6392	0
6330403A02Rik	NA	NA	NA		9.84101	0	3.30095	45.8335	136.481	447.79	19.0383	0	10.4847	0	0	0	0	11.7742	0.709951	0.71961	69.7194	41.2743	73.9648	36.262	7.94684	265.658	143.096	203.349	27.4272	42.8727	716.928	178.653
6330403K07Rik	RIKEN cDNA 6330403K07 gene	Mm.27768	103712		0.665698	0.23217	1.03909	9.65933	45.3485	57.8005	0	0	1.9971	0	0	0.696511	0	2.71713	0	1.43922	0	28.3761	1.23275	13.1862	5.50166	39.4336	44.2565	86.6444	6.62037	49.7877	75.6392	39.9619
6330407A03Rik	RIKEN cDNA 6330407A03 gene	Mm.445696	70720		3.93036	6.96511	1.39889	17.3919	21.3862	117.352	0	11.7911	0	0	0	20.8953	0	2.71713	0	2.87844	20.0886	21.927	0	35.1631	9.78072	0	32.4547	49.5111	2.8373	22.1279	184.165	50.54
6330408A02Rik	NA	NA	NA		111.931	81.928	87.5626	142.681	218.625	558.233	129.329	86.6388	119.826	64.2541	142.525	39.0046	103.407	70.6455	113.592	62.6061	316.692	150.909	85.0595	108.786	51.9601	303.016	188.828	339.505	88.9021	172.874	832.031	284.435
6330409D20Rik	RIKEN cDNA 6330409D20 gene	Mm.401360	70730		0	0	2.24601	7.359	16.5149	43.3403	0	0	0	0	0	0	0	5.43427	3.54976	0	0	12.8982	8.62923	10.9885	4.27907	31.1318	35.4052	14.146	1.89153	0	85.5052	1.17535
6330410L21Rik	RIKEN cDNA 6330410L21 gene	Mm.477035	319224		0	1.16085	2.1602	10.883	45.9507	91.8509	0	0	0	0	0	3.48255	0	3.62285	1.4199	3.59805	0	15.4779	11.0947	24.1747	3.66777	33.2072	73.7608	72.4984	19.8611	30.4258	174.299	9.4028
6330415B21Rik	RIKEN cDNA 6330415B21 gene	Mm.490700	70753		0	1.39302	0.679284	6.98604	15.5503	97.4237	0	0	0	0	0	4.17907	0	2.71713	0	0	0	29.6659	1.23275	2.1977	1.83389	14.5282	11.8017	21.219	9.45767	20.7449	36.1753	158.672
6330415G19Rik	RIKEN cDNA 6330415G19 gene	Mm.445111	320020		6.4582	8.29635	12.4969	18.7333	79.7159	181.137	7.87791	0.512655	10.984	20.71	0	4.17907	0	7.24569	31.9478	10.7942	30.7238	28.3761	0	24.1747	10.392	172.262	53.1078	125.546	25.5357	22.1279	289.402	72.8717
6330416G13Rik	NA	NA	NA		483.096	524.029	283.564	340.027	466.794	296.654	561.958	501.89	385.439	415.793	790.625	365.668	289.008	268.091	315.218	261.938	548.302	309.557	318.049	284.602	239.628	452.448	398.308	534.012	495.582	453.621	345.309	247.999
6330418K02Rik	RIKEN cDNA 6330418K02 gene	Mm.439868	69004		2.54543	1.51487	2.65821	2.20495	6.94084	4.93299	0	5.63921	1.9971	1.06205	0	3.48255	0	2.71713	0	7.91572	0	5.15929	0	2.1977	3.66777	4.1509	11.8017	15.9143	2.8373	0	9.86598	0
6330549D23Rik	RIKEN cDNA 6330549D23 gene	Mm.445135	229613		40.3051	41.2782	28.937	65.7733	48.7196	18.7998	27.5727	37.4238	55.9187	38.7649	44.6721	40.3976	37.1203	22.6428	10.6493	45.3355	135.894	38.6946	65.3356	46.1516	42.7907	93.3953	32.4547	47.7428	34.0476	35.9578	16.4433	21.1563
6430411K18Rik	RIKEN cDNA 6430411K18 gen	Mm.490311	76880		0	0	0	0	0	0	0	0	0	0	0	0	0	0	0	0	0	0	0	0	0	0	0	0	0	0	0	0
6430503K07Rik	RIKEN cDNA 6430503K07 gene	Mm.261511	78068		0	4.97683	12.0706	8.50563	23.7849	268.09	0	0	0	7.96538	0	6.96511	22.0954	5.43427	8.51942	12.2334	0	7.73893	11.0947	17.5816	6.11295	43.5845	39.8308	17.6825	12.295	5.53196	355.175	181.004
6430531B16Rik	RIKEN cDNA 6430531B16 gene	Mm.440431	381933		0	1.16085	1.53847	19.1031	70.0171	146.345	0	0	0	0	0	3.48255	0	5.43427	0	0.71961	20.0886	15.4779	24.6549	28.57	6.72425	97.5462	81.1368	120.241	17.9696	33.1918	292.691	0
6430548M08Rik	RIKEN cDNA 6430548M08 gene	Mm.101958	234797		473.536	814.122	1724.57	1315.64	886.013	598.247	526.507	570.073	324.029	736.001	938.114	768.252	1912.58	2066.83	1576.09	1342.79	1757.17	1363.34	1230.28	1016.43	1210.98	987.915	795.141	831.079	864.431	951.498	684.041	512.452
6430550D23Rik	RIKEN cDNA 6430550D23 gene	Mm.442175	320095		7.15041	9.98578	4.91525	55.3272	56.1057	48.7538	0	18.4556	2.99564	11.1515	0	18.8058	0	11.7742	2.12985	5.75688	17.7253	29.6659	197.239	19.7793	12.2259	64.339	53.1078	95.4857	48.2341	19.3619	65.7732	31.7344
6430562O15Rik	RIKEN cDNA 6430562O15 gene	Mm.470842	320893		0.998548	3.21827	0.179903	10.07	22.2151	15.8614	0	0	2.99564	4.77923	0	4.87558	0	0	0	0.71961	1.18169	28.3761	3.69824	16.4827	0.611295	35.2827	28.0291	31.8286	10.4034	5.53196	16.4433	15.2795
6430571L13Rik	RIKEN cDNA 6430571L13 gene	Mm.71039	235599		3.16207	1.34938	21.0547	38.4277	41.1876	174.299	0	0	9.4862	2.65513	0	1.39302	39.7718	1.81142	39.7573	2.87844	0	54.1725	113.413	15.3839	9.16943	66.4144	23.6034	58.3523	16.078	41.4897	348.598	0
6430573F11Rik	NA	NA	NA		88.8087	33.1788	45.1376	31.019	29.3726	55.4382	134.581	77.9236	53.9216	54.6956	14.8907	29.95	66.2863	30.7942	53.2464	30.2236	2.36337	23.2168	69.0338	27.4712	33.0099	45.6599	41.306	30.0603	13.2407	16.5959	108.526	2.3507
6430584L05Rik	RIKEN cDNA 6430584L05 gene	Mm.113703	330324		1.53182	4.3676	0.452856	39.9155	71.6053	175.385	4.59545	0	0	2.65513	0	10.4477	0	1.81142	0	0	120.532	36.115	7.39648	31.8666	3.66777	116.225	89.9881	95.4857	21.7526	34.5748	269.67	81.0991
6430706D22Rik	RIKEN cDNA 6430706D22 gene	Mm.384762	78605		0	0	0	0	0	0	0	0	0	0	0	0	0	0	0	0	0	0	0	0	0	0	0	0	0	0	0	0
6430710C18Rik	RIKEN cDNA 6430710C18 gene	Mm.75260	76218		4.42236	0.696511	3.83068	16.4132	52.3694	95.6201	5.25194	1.02531	6.98983	0	0	2.08953	0	4.52856	0	10.7942	0	11.6084	24.6549	32.9654	12.8372	91.3198	51.6325	53.0476	52.0172	13.8299	151.278	39.9619
6530402F18Rik	RIKEN cDNA 6530402F18 gene	Mm.330108	76220		18.5619	0.708034	4.88216	28.3763	101.399	156.704	53.1759	0.512655	1.9971	2.1241	0	0	0	14.4914	0	5.03727	31.9055	25.7964	29.5859	41.7562	12.8372	182.64	87.0377	201.581	9.45767	26.2768	249.938	63.4689
6530403H02Rik	RIKEN cDNA 6530403H02 gene	Mm.388474	320739		2.1992	9.93968	3.84927	36.8349	96.2111	24.6649	0	4.10124	2.49637	2.65513	0	27.1639	0	15.3971	0	0	17.7253	49.0132	60.4046	47.2505	9.78072	122.452	193.253	107.863	31.2103	26.2768	49.3299	0
6530411M01Rik	RIKEN cDNA 6530411M01 gene	Mm.158175	67791		0.665698	0.177009	0.539708	10.4936	32.6658	66.4073	0	0	1.9971	0.531026	0	0	0	0	0	2.15883	0	11.6084	20.9567	18.6804	1.22259	43.5845	30.9795	63.6571	8.5119	16.5959	0	132.815
6720468P15Rik	RIKEN cDNA 6720468P15 gene	Mm.12411	78073		0.34177	0.696511	3.90441	39.0051	85.8792	6.57732	0	1.02531	0	0	0	2.08953	0	6.33998	5.67961	3.59805	43.7223	43.8539	34.5169	41.7562	31.176	136.98	112.116	122.009	26.4815	31.8088	13.1546	0
6720483E21Rik	RIKEN cDNA 6720483E21 gene	Mm.159984	77741		17.7721	2.85273	0.586233	11.3746	28.231	21.3763	0	53.3162	0	1.59308	0	6.96511	0	0.905711	0	1.43922	0	21.927	28.3532	6.59309	0	35.2827	17.7026	56.5841	9.45767	22.1279	42.7526	0
6720489N17Rik	RIKEN cDNA 6720489N17 gene	Mm.247448	211378		66.0085	15.8822	31.6737	37.0066	48.1406	50.0595	132.612	19.4809	45.9332	28.1444	0	19.5023	0	38.9456	56.0862	31.6629	22.452	73.5198	1.23275	56.0412	31.7873	83.018	30.9795	95.4857	13.2407	17.9789	29.5979	70.521
6820408C15Rik	RIKEN cDNA 6820408C15 gene	Mm.70959	228778		0.332849	11.9008	7.76552	39.5265	77.0914	1.64433	0	0	0.998548	21.772	0	13.9302	24.7469	2.71713	0	3.59805	0	88.9977	46.8444	53.8435	7.94684	109.999	76.7112	136.155	14.1865	48.4047	3.28866	0
6820431F20Rik	cadherin 11 pseudogene	Mm.359054	547150		100.079	132.92	60.1624	63.4625	173.877	155.748	60.3973	122.012	117.829	123.729	112.744	162.287	114.896	56.1541	14.909	54.6904	9.45348	88.9977	61.6373	91.2044	66.0199	151.508	237.51	224.568	107.817	147.98	292.691	18.8056
7420426K07Rik	RIKEN cDNA 7420426K07 gene	Mm.380145	546157		0	0	1.42232	5.54909	21.1879	16.4433	0	0	0	0	0	0	0	0	4.96966	0.71961	0	14.188	0	9.88963	3.66777	31.1318	44.2565	10.6095	4.72883	15.2129	32.8866	0
7420461P10Rik	NA	NA	NA		0	0	2.39766	7.11609	34.7083	90.4381	0	0	0	0	0	0	0	8.1514	0	1.43922	0	28.3761	0	6.59309	0.611295	24.9054	38.3556	67.1936	8.5119	34.5748	180.876	0
7420700N18Rik	RIKEN cDNA 7420700N18 gene	Mm.390001	74517		7.44025	0	1.31204	14.6103	34.0923	16.4433	22.3208	0	0	0	0	0	0	4.52856	0	0.71961	15.3619	39.9845	0	16.4827	1.22259	97.5462	26.5539	30.0603	6.62037	9.68094	32.8866	0
7420701I03Rik	RIKEN cDNA 7420701I03 gene	Mm.95280	71457		1.16497	1.16085	2.56935	22.5484	53.4151	54.2629	0	0	3.49492	0	0	3.48255	8.83817	0	0	1.43922	0	42.5641	48.0771	20.8781	1.22259	64.339	61.959	67.1936	11.3492	62.2346	108.526	0
7530416G11Rik	RIKEN cDNA 7530416G11 gene	Mm.212960	328577		25.822	4.70102	1.35857	29.3308	44.9416	132.27	77.4661	0	0	10.6205	0	3.48255	0	5.43427	0	0	25.9971	25.7964	62.8701	30.7677	1.22259	35.2827	48.6821	88.4126	9.45767	42.8727	210.474	54.0661
7630403G23Rik	RIKEN cDNA 7630403G23 gene	Mm.367930	77119		0	1.97921	0.632758	15.5462	26.7684	67.4175	0	0	0	1.06205	0	4.87558	0	1.81142	0	0.71961	0	34.8252	30.8187	12.0873	0	4.1509	42.7812	54.8158	11.3492	20.7449	134.835	0
8030411F24Rik	NA	NA	NA		0	0.354017	0.40633	11.1692	16.4067	14.799	0	0	0	1.06205	0	0	0	0.905711	0	0.71961	43.7223	5.15929	0	3.29654	3.66777	24.9054	39.8308	15.9143	0	1.38299	29.5979	0
8030423F21Rik	RIKEN cDNA 8030423F21 gene	Mm.261581	211001		3.3731	0	4.0757	27.1542	85.5086	144.594	0	5.12655	4.99274	0	0	0	0	16.3028	0	0	0	72.23	17.2585	39.5585	6.72425	128.678	76.7112	169.752	12.295	40.1067	259.804	29.3837
8030423J24Rik	RIKEN cDNA 8030423J24 gene	Mm.159859	77166		0	0	0	8.39651	36.5309	47.6856	0	0	0	0	0	0	0	0	0	0	0	27.0863	0	14.285	0.611295	56.0372	51.6325	49.5111	4.72883	20.7449	95.3711	0
8030442B05Rik	RIKEN cDNA 8030442B05 gene	Mm.490670	77543		0	2.08953	0	4.43317	16.1274	0	0	0	0	0	0	6.2686	0	0	0	0	0	10.3186	0	8.79078	3.05648	10.3773	11.8017	37.1333	4.72883	16.5959	0	0
8030443G20Rik	RIKEN cDNA 8030443G20 gene	Mm.402545	77173		0	0	0	6.77597	20.1938	67.0788	0	0	0	0	0	0	0	0	0	0	0	19.3473	0	12.0873	2.44518	35.2827	38.3556	21.219	4.72883	1.38299	95.3711	38.7865
8030451O07Rik	RIKEN cDNA 8030451O07 gene	Mm.373754	319533		0.832123	1.62519	0	6.2946	21.1202	12.9288	0	0	2.49637	0	0	4.87558	0	0	0	0	0	15.4779	0	15.3839	0.611295	39.4336	29.5043	10.6095	9.45767	16.5959	0	25.8577
8030455M16Rik	RIKEN cDNA 8030455M16 gene	NA	77171		3.6658	1.85736	1.53227	28.4451	28.3542	27.9536	0	0.512655	10.4847	0	0	5.57209	0	1.81142	0	4.31766	60.2659	24.5066	6.16373	43.9539	7.33554	53.9617	23.6034	19.4508	19.8611	24.8938	55.9072	0
8030462N17Rik	RIKEN cDNA 8030462N17 gene	Mm.23293	212163		243.175	218.178	198.035	268.572	264.588	530.164	137.207	293.752	298.566	267.106	166.634	220.794	255.423	198.351	147.67	190.697	345.052	214.11	348.867	215.374	219.455	244.903	305.37	219.263	301.7	251.704	437.392	622.935
8430408G22Rik	NA	NA	NA		37.0414	14.8544	11.899	29.1429	71.0972	141.63	53.8324	14.3544	42.9375	7.43436	12.0544	25.0744	0	28.9828	7.09951	11.5138	0	51.5929	20.9567	50.547	22.6179	95.4707	91.4634	125.546	23.6442	19.3619	0	283.259
8430419L09Rik	NA	NA	NA		0.683541	34.9457	16.0019	144.358	218.985	353.566	0	2.05062	0	43.5441	0	61.293	29.166	19.0199	0.709951	15.1118	166.618	118.664	235.455	136.257	64.7973	340.374	278.816	286.457	84.1732	105.107	608.402	98.7294
8430422H06Rik	RIKEN cDNA 8430422H06 gene	Mm.400519	74529		0	0	6.74454	5.80342	9.76216	0	0	0	0	0	0	0	0	0	26.9782	0	0	12.8982	0	14.285	1.83389	4.1509	16.2274	15.9143	2.8373	9.68094	0	0
8430423G03Rik	RIKEN cDNA 8430423G03 gene	Mm.90306	71473		0	0.708034	0.679284	10.9669	46.1176	86.0928	0	0	0	2.1241	0	0	0	2.71713	0	0	0	21.927	6.16373	23.0758	3.66777	91.3198	32.4547	81.3396	4.72883	20.7449	171.01	1.17535
8430426J06Rik	RIKEN cDNA 8430426J06 gene	Mm.296832	78102		6.3461	1.23906	1.17247	17.2288	55.443	122.743	19.0383	0	0	3.71718	0	0	0	1.81142	0	2.87844	0	29.6659	18.4912	26.3723	11.6146	118.301	36.8804	70.7301	23.6442	27.6598	230.206	15.2795
8430429K09Rik	RIKEN cDNA 8430429K09 gene	Mm.72795	71523		183.304	132.619	75.9601	89.086	163.149	196.292	185.787	216.341	147.785	134.88	100.689	162.287	38.0041	98.7225	93.7136	73.4003	44.904	92.8672	102.318	130.763	74.578	249.054	107.691	167.984	133.353	157.661	309.134	83.4498
8430430B14Rik	RIKEN cDNA 8430430B14 gene	Mm.243918	78148		39.1656	51.574	18.7211	41.8852	85.0785	73.1872	62.3668	27.1707	27.9593	35.5787	80.8352	38.3081	0	9.05711	27.6881	38.1394	72.0828	69.6504	0	28.57	39.1229	89.2444	116.542	164.448	30.2645	24.8938	105.237	41.1372
8430431K14Rik	RIKEN cDNA 8430431K14 gene	Mm.445198	78103		0	0.928681	0.679284	14.2154	30.8316	9.75308	0	0	0	0	0	2.78604	0	2.71713	0	0	3.54506	29.6659	1.23275	32.9654	3.66777	60.1881	41.306	33.5968	6.62037	12.4469	6.57732	12.9288
8430436N08Rik	RIKEN cDNA 8430436N08 gene	Mm.410775	71510		0	1.39302	0.905711	4.33203	20.7435	26.7957	0	0	0	0	0	4.17907	0	3.62285	0	0	0	7.73893	0	12.0873	1.83389	33.2072	8.85129	24.7555	0.945767	35.9578	6.57732	47.014
8430437L04Rik	RIKEN cDNA 8430437L04 gene	Mm.410774	74541		0.854426	3.26191	0.452856	21.8604	54.5322	105.237	0	2.56328	0	2.1241	0	7.66162	0	1.81142	0	0	0	38.6946	41.9134	27.4712	1.22259	31.1318	70.8103	123.778	15.1323	31.8088	210.474	0
9030025P20Rik	RIKEN cDNA 9030025P20 gene	Mm.393767	100041574		13.2055	19.5414	16.2315	48.5485	19.8948	25.8577	0	6.66452	32.9521	4.77923	12.0544	41.7907	0	49.8141	0	15.1118	0	90.2875	45.6116	98.8963	7.94684	4.1509	13.2769	44.2063	19.8611	17.9789	0	51.7154
9030204H09Rik	RIKEN cDNA 9030204H09 gene	Mm.400558	77665		3.07593	0.696511	1.26552	6.95147	21.9631	6.57732	0	9.2278	0	0	0	2.08953	0	3.62285	0	1.43922	4.72674	9.02875	0	19.7793	1.22259	24.9054	14.7522	30.0603	17.9696	22.1279	13.1546	0
9030404E10Rik	RIKEN cDNA 9030404E10 gene	Mm.297640	71528		13.1587	13.2501	2.70611	18.7616	42.2979	11.5103	5.90843	23.5821	9.98548	24.4272	0	15.3232	0	7.24569	1.4199	2.15883	0	16.7677	23.4222	39.5585	14.0598	49.8108	35.4052	42.4381	34.0476	49.7877	23.0206	0
9030612E09Rik	RIKEN cDNA 9030612E09 gene	Mm.415375	74530		0.512655	1.22754	0.179903	5.06005	28.154	27.9536	0	1.53797	0	1.59308	0	2.08953	0	0	0	0.71961	0	14.188	0	9.88963	1.22259	37.3581	20.653	42.4381	8.5119	31.8088	55.9072	0
9030617O03Rik	NA	NA	NA		619.224	581.286	283.718	386.722	441.723	285.144	862.631	420.377	574.664	636.169	602.719	504.97	331.432	288.922	264.812	249.705	684.196	294.079	282.299	363.719	309.315	392.26	507.474	525.171	440.727	342.982	322.289	247.999
9030619P08Rik	lymphocyte antigen 6 complex pseudogene	Mm.38909	105892		2.66279	3.36316	36.5163	42.4689	89.849	62.4845	0	0	7.98838	10.0895	0	0	18.5602	33.5113	73.125	20.8687	35.4506	54.1725	20.9567	57.1401	44.6245	76.7917	63.4343	76.0349	25.5357	207.449	124.969	0
9030624G23Rik	RIKEN cDNA 9030624G23 gene	Mm.379124	66808		11.1817	3.95842	4.69365	22.6308	32.6152	0	0	3.58859	29.9564	2.1241	0	9.75115	0	10.8685	0.709951	7.1961	61.4476	25.7964	1.23275	14.285	10.392	56.0372	44.2565	33.5968	5.6746	23.5109	0	0
9030624J02Rik	NA	NA	NA		597.226	631.462	717.66	962.019	673.723	894.97	765.471	562.383	463.825	653.692	640.3	600.392	897.075	673.849	680.133	619.585	810.636	889.977	1018.25	1183.46	907.773	857.161	652.045	650.717	640.284	568.409	832.031	957.91
9030625G05Rik	RIKEN cDNA 9030625G05 gene	Mm.488094	71545		24.0579	13.4338	7.77099	16.5831	32.8275	0	30.1987	20.5062	21.4688	4.77923	0	35.5221	23.8631	3.62285	0	3.59805	0	39.9845	19.7239	16.4827	6.72425	31.1318	44.2565	56.5841	14.1865	17.9789	0	0
9130008F23Rik	RIKEN cDNA 9130008F23 gene	Mm.158733	71583		309.366	460.591	43.073	79.1254	442.967	334.995	303.956	269.657	354.484	495.978	501.32	384.474	7.95436	30.7942	75.2548	58.2884	1.18169	100.606	151.628	72.524	69.6876	398.487	508.949	378.406	443.565	485.43	276.247	393.742
9130011E15Rik	NA	NA	NA		311.793	394.298	260.142	306.223	413.041	504.178	265.88	362.447	307.053	401.455	350.995	430.444	188.253	308.848	252.743	290.723	198.523	379.208	273.67	304.381	375.335	442.071	457.317	346.578	423.703	395.535	799.144	209.212
9130015A21Rik	RIKEN cDNA 9130015A21 gene	Mm.100110	71581		0	0	0.179903	15.2966	35.3031	1.64433	0	0	0	0	0	0	0	0	0	0.71961	0	19.3473	50.5426	6.59309	0	53.9617	38.3556	65.4254	13.2407	5.53196	3.28866	0
9130015L21Rik	RIKEN cDNA 9130015L21 gene	Mm.98139	71613		0	0.464341	0.905711	5.75011	15.7008	106.881	0	0	0	0	0	1.39302	0	3.62285	0	0	0	18.0575	7.39648	3.29654	0	14.5282	39.8308	10.6095	6.62037	6.91496	213.763	0
9130019O22Rik	RIKEN cDNA 9130019O22 gene	Mm.200950	78921		137.872	154.443	220.03	165.1	210.362	413.106	172.001	94.3286	147.286	187.452	121.253	154.625	268.68	240.919	217.245	153.277	263.516	171.546	51.7754	179.112	159.548	197.168	247.836	277.616	203.34	125.852	749.814	76.3977
9130019P16Rik	RIKEN cDNA 9130019P16 gene	Mm.448157	100042056		24.9388	11.4633	20.4864	106.358	155.793	388.114	22.3208	41.0124	11.4833	10.6205	4.96356	18.8058	0	36.2285	24.8483	20.8687	135.894	77.3893	53.0081	215.374	50.1262	153.583	166.699	312.981	37.8307	107.873	628.134	148.094
9130023H24Rik	RIKEN cDNA 9130023H24 gene	Mm.183647	100043133		120.066	90.8328	130.539	117.408	80.6081	130.803	172.001	75.3603	112.836	96.1156	87.926	88.4569	197.975	144.008	85.9041	94.269	79.1729	172.836	126.973	112.082	95.9733	66.4144	89.9881	102.559	83.2275	60.8516	39.4639	222.141
9130024F11Rik	RIKEN cDNA 9130024F11 gene	Mm.419039	329160		527.013	636.466	314.624	482.062	572.779	798.876	588.218	507.529	485.294	614.397	599.882	695.118	175.88	431.119	298.89	352.609	536.485	394.685	710.062	401.079	368	529.24	528.127	549.927	620.423	636.176	693.907	903.844
9130204L05Rik	RIKEN cDNA 9130204L05 gene	Mm.98335	229550		0	0	1.17247	0.879078	6.53757	26.3093	0	0	0	0	0	0	0	1.81142	0	2.87844	0	0	0	4.39539	0	2.07545	2.95043	12.3778	2.8373	12.4469	52.6186	0
9130209A04Rik	RIKEN cDNA 9130209A04 gene	Mm.98433	77668		1.18281	9.93062	0	4.68558	132.1	0	0	2.05062	1.49782	11.6826	0	18.1093	0	0	0	0	0	5.15929	7.39648	6.59309	4.27907	155.659	147.522	226.336	75.6613	55.3196	0	0
9130221F21Rik	RIKEN cDNA 9130221F21 gene	Mm.246787	330350		140.342	275.514	53.3146	37.4525	192.733	477.6	95.8479	177.891	147.286	200.728	333.977	291.838	105.174	55.2484	30.5279	22.3079	30.7238	46.4336	59.1718	36.262	14.6711	242.828	283.241	180.362	146.594	110.639	509.742	445.458
9130221H12Rik	RIKEN cDNA 9130221H12 gene	Mm.294664	77124		29.0225	19.5002	43.0805	33.7755	25.0287	19.3933	20.3513	50.2402	16.476	27.0823	4.25448	27.1639	71.5892	49.8141	12.7791	38.1394	29.5421	39.9845	44.3789	32.9654	22.0066	47.7354	33.93	8.84126	20.8069	13.8299	0	38.7865
9130227L01Rik	RIKEN cDNA 9130227L01 gene	Mm.98697	329159		45.984	50.8779	5.50325	32.8489	71.4633	103.966	56.4584	42.5504	38.9434	87.6192	13.4725	51.5418	0.883817	11.7742	0	9.35494	55.5392	38.6946	41.9134	16.4827	11.6146	132.829	72.2856	91.9491	31.2103	29.0428	147.99	59.9428
9130230L23Rik	RIKEN cDNA 9130230L23 gene	Mm.436542	231253		61.3941	21.5646	28.0767	99.4584	137.772	191.822	47.924	74.8477	61.4107	27.0823	0	37.6116	0	23.5485	34.7876	53.9708	3.54506	171.546	75.1976	151.641	95.362	219.998	150.472	178.594	59.5833	80.2135	319	64.6442
9130401M01Rik	RIKEN cDNA 9130401M01 gene	Mm.455792	75758		225.826	150.584	163.189	133.492	107.333	65.9209	328.903	175.328	173.248	169.397	172.307	110.049	163.506	138.574	141.99	208.687	42.5407	162.518	156.559	128.565	177.276	58.1126	115.067	123.778	109.709	130.001	46.0412	85.8005
9130409I23Rik	RIKEN cDNA 9130409I23 gene	Mm.355174	619326		0	0.177009	0.359805	6.38997	27.0557	90.4381	0	0	0	0.531026	0	0	0	0	0	1.43922	0	12.8982	0	15.3839	3.66777	49.8108	32.4547	44.2063	1.89153	6.91496	180.876	0
9130409J20Rik	NA	NA	NA		376.228	376.823	454.202	458.574	749.439	611.37	480.553	404.485	243.646	381.807	270.16	478.503	254.539	583.278	399.703	579.286	297.785	483.683	395.712	487.888	627.8	745.087	868.902	680.777	708.379	744.049	466.99	755.75
9230009I02Rik	RIKEN cDNA 9230009I02 gene	Mm.387061	619293		0	0.464341	0.905711	21.2227	27.7891	171.01	0	0	0	0	0	1.39302	0	3.62285	0	0	0	29.6659	65.3356	9.88963	1.22259	20.7545	33.93	45.9746	0.945767	37.3408	342.021	0
9230102K24Rik	RIKEN cDNA 9230102K24 gene	Mm.367727	109335		2.05062	5.16536	2.41971	36.0634	41.69	11.7535	0	6.15187	0	10.6205	0	4.87558	0	1.81142	3.54976	4.31766	79.1729	20.6371	55.4736	21.977	3.05648	47.7354	42.7812	74.2666	13.2407	30.4258	0	23.507
9230102O04Rik	RIKEN cDNA 9230102O04 gene	Mm.488621	77682		0	0.177009	0.226428	8.50554	14.9169	62.4845	0	0	0	0.531026	0	0	0	0.905711	0	0	0	18.0575	4.93099	16.4827	3.05648	20.7545	8.85129	30.0603	6.62037	8.29795	124.969	0
9230104L09Rik	NA	NA	NA		0	0	0	19.6739	23.5006	70.7062	0	0	0	0	0	0	0	0	0	0	49.6308	28.3761	9.86197	9.88963	0.611295	41.509	23.6034	17.6825	23.6442	11.0639	141.412	0
9230105E05Rik	RIKEN cDNA 9230105E05 gene	Mm.446091	320626		146.717	215.061	39.0332	66.6457	214.59	178.792	66.3058	129.702	244.145	176.831	252.433	215.918	1.76763	36.2285	44.017	74.1199	30.7238	119.953	44.3789	75.8205	62.3521	226.224	197.679	288.225	122.95	237.874	272.959	84.6252
9230110C19Rik	NA	NA	NA		35.8016	14.7427	63.7484	29.8445	27.632	8.81512	87.3135	4.6139	15.4775	18.0549	22.6906	3.48255	162.622	15.3971	54.6663	22.3079	4.72674	37.4048	49.3099	35.1631	22.6179	37.3581	30.9795	14.146	14.1865	41.4897	0	17.6302
9230110F15Rik	NA	NA	NA		0	0.23217	2.97423	11.022	14.0121	14.9177	0	0	0	0	0	0.696511	0	9.05711	2.83981	0	36.6322	16.7677	0	1.09885	0.611295	37.3581	16.2274	14.146	0.945767	1.38299	26.3093	3.52605
9230112D13Rik	RIKEN cDNA 9230112D13 gene	Mm.117483	78243		0	0.23217	0.226428	9.43148	14.795	0	0	0	0	0	0	0.696511	0	0.905711	0	0	0	6.44911	30.8187	9.88963	0	6.22635	20.653	42.4381	1.89153	2.76598	0	0
9230112J17Rik	RIKEN cDNA 9230112J17 gene	Mm.410770	100504561		15.5223	9.56508	8.39779	65.3384	117.941	235.139	15.0993	0.512655	30.955	8.49641	0	20.1988	0	7.24569	20.5886	5.75688	151.256	78.6791	43.1461	45.0528	8.55813	188.866	116.542	187.435	38.7764	58.0856	470.278	0
9230114K14Rik	RIKEN cDNA 9230114K14 gene	Mm.383512	414108		24.4523	16.4544	12.4377	48.9998	52.4278	128.863	45.9545	16.9176	10.4847	15.9308	0	33.4325	0	19.0199	15.6189	15.1118	0	61.9114	40.6806	108.786	33.6212	49.8108	47.2069	100.79	28.373	35.9578	207.186	50.54
9230116L04Rik	RIKEN cDNA 9230116L04 gene	Mm.311575	321017		34.7819	27.9024	70.743	53.7742	62.5503	82.8042	10.5039	37.4238	56.4179	22.8341	15.5998	45.2732	24.7469	44.3799	149.8	64.0453	48.4491	72.23	39.4479	49.4481	59.2956	47.7354	41.306	95.4857	57.6918	70.5326	164.433	1.17535
9230116N13Rik	RIKEN cDNA 9230116N13 gene	Mm.208000	320054		3.85007	5.46422	2.35113	12.4288	45.0053	0	0	2.56328	8.98693	12.2136	0	4.17907	0	7.24569	0	2.15883	0	23.2168	9.86197	24.1747	4.89036	51.8863	56.0582	70.7301	28.373	17.9789	0	0
9230117E06Rik	RIKEN cDNA 9230117E06 gene	Mm.243927	78082		1.69101	5.59723	0.632758	22.8876	40.5298	93.3881	0	3.07593	1.9971	0	4.25448	12.5372	0	1.81142	0	0.71961	82.718	12.8982	1.23275	12.0873	5.50166	72.6408	44.2565	37.1333	8.5119	40.1067	147.99	38.7865
9330020H09Rik	RIKEN cDNA 9330020H09 gene	Mm.471074	100048895		41.1834	47.7538	39.5421	51.9306	130.592	202.727	42.672	18.9683	61.9099	61.599	48.9266	32.736	0	48.9084	61.7658	47.4943	0	69.6504	87.525	72.524	29.9535	236.601	94.4138	153.838	67.1494	100.958	391.351	14.1042
9330102E08Rik	RIKEN cDNA 9330102E08 gene	Mm.426356	330427		2.6851	0.464341	3.73175	25.3395	101.695	204.722	0	2.56328	5.49201	0	0	1.39302	0	6.33998	3.54976	5.03727	5.90843	59.3318	3.69824	51.6458	6.11295	172.262	128.344	150.301	16.078	41.4897	401.217	8.22745
9330111N05Rik	RIKEN cDNA 9330111N05 gene	Mm.343027	319983		3.32849	0.464341	5.20921	31.3634	105.847	27.9536	0	0	9.98548	0	0	1.39302	0	10.8685	7.80947	2.15883	0	61.9114	41.9134	50.547	2.44518	126.602	115.067	192.74	31.2103	63.6176	55.9072	0
9330117O12Rik	RIKEN cDNA 9330117O12 gene	Mm.402781	328957		0	9.20129	1.7649	7.3032	40.0884	106.881	0	0	0	0	24.8178	2.78604	0	6.33998	0	0.71961	0	20.6371	0	10.9885	4.89036	95.4707	36.8804	33.5968	15.1323	19.3619	213.763	0
9330133O14Rik	RIKEN cDNA 9330133O14 gene	Mm.271989	100689703		62.6645	90.1789	73.4021	115.508	97.2004	37.7183	28.2292	76.3857	83.3787	61.599	116.998	91.9394	93.6846	82.4197	37.6274	79.8768	159.527	51.5929	193.541	87.9078	84.97	91.3198	85.5625	159.143	79.4444	70.5326	29.5979	45.8386
9330136K24Rik	RIKEN cDNA 9330136K24 gene	Mm.488274	319870		4.0388	9.74454	3.14415	24.2086	42.5883	42.7584	0	5.12655	6.98983	20.179	0	9.05464	0	1.81142	2.12985	8.63533	0	38.6946	43.1461	31.8666	7.33554	45.6599	48.6821	51.2793	18.9153	48.4047	69.0619	16.4549
9330151L19Rik	RIKEN cDNA 9330151L19 gene	Mm.256223	414085		26.4869	51.5014	20.4485	53.3952	100.409	8.22165	0	22.0442	57.4165	56.2887	39.7085	58.5069	0	38.9456	24.1383	18.7099	0	73.5198	117.111	49.4481	26.897	103.773	81.1368	95.4857	124.841	96.8094	16.4433	0
9330158H04Rik	RIKEN cDNA 9330158H04 gene	Mm.226434	319472		0	0.23217	2.17879	3.82187	35.9528	4.5827	0	0	0	0	0	0.696511	0	0.905711	7.80947	0	0	10.3186	0	8.79078	0	80.9426	35.4052	44.2063	12.295	6.91496	3.28866	5.87675
9330159F19Rik	RIKEN cDNA 9330159F19 gene	Mm.132789	212448		2.01048	2.73088	4.0819	37.1022	108.688	293.29	0	1.53797	4.49346	0.531026	0	7.66162	0	6.33998	6.38956	3.59805	0	96.7366	24.6549	49.4481	14.6711	207.545	98.8394	162.679	24.5899	49.7877	552.495	34.0851
9330159M07Rik	RIKEN cDNA 9330159M07 gene	Mm.149040	319673		21.9934	12.1214	5.22957	40.8569	24.9307	19.1559	24.2902	28.7087	12.9811	19.6479	0	16.7163	0	7.24569	0	13.6726	122.895	29.6659	4.93099	24.1747	22.6179	26.9809	50.1573	22.9873	3.78307	20.7449	6.57732	31.7344
9330162012Rik	cDNA RIKEN 9330162012 gene	Mm.458692	493800		88.9919	47.8467	97.0383	96.7536	37.952	108.543	113.573	43.0631	110.34	80.7159	7.79989	55.0244	113.129	111.402	85.9041	77.7179	106.352	104.476	112.18	97.7974	62.9634	58.1126	36.8804	31.8286	46.3426	16.5959	167.722	49.3647
9330162B11Rik	RIKEN cDNA 9330162B11 gene	Mm.446274	320272		15.4914	1.69188	3.29717	22.3556	79.8316	109.113	10.5039	19.9936	15.9768	1.59308	0	3.48255	0	8.1514	0	5.03727	0	21.927	49.3099	36.262	4.27907	109.999	100.315	118.473	30.2645	40.1067	217.052	1.17535
9330175E14Rik	RIKEN cDNA 9330175E14 gene	Mm.486022	320377		4.83077	3.89419	2.35113	10.8335	34.7628	46.6289	0	0.512655	13.9797	11.6826	0	0	0	7.24569	0	2.15883	0	9.02875	20.9567	18.6804	5.50166	51.8863	23.6034	47.7428	13.2407	37.3408	92.0825	1.17535
9330175M20Rik	RIKEN cDNA 9330175M20 gene	Mm.118030	442821		0	3.6044	6.16756	24.3279	109.281	261.104	0	0	0	1.06205	0	9.75115	20.3278	3.62285	0	0.71961	0	43.8539	0	69.2274	8.55813	174.338	131.294	127.314	38.7764	74.6815	499.876	22.3316
9330178D15Rik	RIKEN cDNA 9330178D15 gene	Mm.119000	329780		0	2.73088	0.359805	12.8436	41.6657	54.3874	0	0	0	0.531026	0	7.66162	0	0	0	1.43922	0	29.6659	12.3275	19.7793	2.44518	60.1881	41.306	65.4254	15.1323	26.2768	88.7938	19.9809
9330179D12Rik	RIKEN cDNA 9330179D12 gene	Mm.358918	77558		12.0801	19.1721	0.992564	11.1858	51.2917	128.258	3.93896	13.329	18.9724	14.3377	38.9994	4.17907	0	1.81142	0	2.15883	0	5.15929	35.7497	13.1862	1.83389	68.4899	28.0291	63.6571	34.0476	62.2346	256.515	0
9330182L06Rik	RIKEN cDNA 9330182L06 gene	Mm.130063	231014		2.88162	7.49859	22.8496	53.0274	134.863	643.313	0.656493	0	7.98838	12.7446	0	9.75115	0	29.8885	27.6881	33.8217	14.1802	92.8672	30.8187	91.2044	36.0664	230.375	143.096	166.216	55.8002	78.8305	542.629	743.996
9330182O14Rik	RIKEN cDNA 9330182O14 gene	Mm.60703	328531		15.1694	3.48255	21.6481	67.2849	88.2865	149.634	30.8552	6.66452	7.98838	0	0	10.4477	72.473	12.68	0	1.43922	161.891	60.6216	62.8701	46.1516	4.89036	95.4707	148.997	139.692	22.6984	34.5748	299.268	0
9330188P03Rik	RIKEN cDNA 9330188P03 gene	Mm.427836	380930		0	3.01821	2.48451	4.9459	33.0052	23.0206	0	0	0	0	0	9.05464	0	6.33998	0	3.59805	0	1.28982	12.3275	9.88963	1.22259	43.5845	41.306	42.4381	14.1865	23.5109	46.0412	0
9330199G10Rik	RIKEN cDNA 9330199G10 gene	NA	319466		0	0	0.679284	13.2421	68.6423	115.928	0	0	0	0	0	0	0	2.71713	0	0	0	55.4623	0	7.69193	3.05648	141.131	57.5334	102.559	19.8611	22.1279	223.629	8.22745
9430007A20Rik	RIKEN cDNA 9430007A20 gene	Mm.184290	381572		0	3.89419	1.35857	14.7985	48.084	70.7062	0	0	0	11.6826	0	0	0	5.43427	0	0	22.452	21.927	19.7239	9.88963	0	47.7354	60.4838	104.327	8.5119	19.3619	141.412	0
9430014N10Rik	RIKEN cDNA 9430014N10 gene	Mm.410768	77248		5.6372	0.354017	2.03165	9.71779	58.7288	116.171	16.4123	0	0.499274	1.06205	0	0	0	4.52856	0	3.59805	0	3.86946	16.0257	27.4712	1.22259	93.3953	33.93	102.559	5.6746	58.0856	200.608	31.7344
9430015G10Rik	RIKEN cDNA 9430015G10 gene	Mm.318925	230996		167.555	219.98	116.629	171.064	161.085	286.884	170.032	138.417	194.217	167.273	248.887	243.779	159.971	79.7026	93.7136	133.128	256.426	145.75	125.74	186.804	140.598	205.47	197.679	194.508	86.0648	121.703	388.062	185.705
9430016H08Rik	NA	NA	NA		194.218	183.874	171.878	150.88	212.522	67.4175	196.948	201.474	184.232	227.81	114.162	209.65	110.477	175.708	174.648	226.677	191.433	197.343	49.3099	160.432	155.88	249.054	253.737	224.568	169.292	165.959	134.835	0
9430018G01Rik	RIKEN cDNA 9430018G01 gene	Mm.446393	319812		8.1456	7.55375	3.15759	44.305	79.5778	135.559	1.96948	0	22.4673	12.2136	0	10.4477	0	5.43427	0	7.1961	0	100.606	28.3532	79.117	13.4485	101.697	107.691	84.8761	51.0714	52.5537	217.052	54.0661
9430019J16Rik	RIKEN cDNA 9430019J16 gene	Mm.389278	77269		0.665698	0.464341	0	4.37269	26.7251	54.2629	0	0	1.9971	0	0	1.39302	0	0	0	0	0	0	13.5602	7.69193	0.611295	35.2827	51.6325	40.6698	1.89153	4.14897	108.526	0
9430020K01Rik	NA	NA	NA		7.49357	3.34012	7.81043	76.5079	107.024	204.14	0	0.512655	21.968	5.84128	0	4.17907	4.41909	8.1514	2.83981	15.8314	8.2718	88.9977	181.214	80.2159	23.8405	143.206	129.819	144.997	36.8849	80.2135	384.773	23.507
9430021M05Rik	RIKEN cDNA 9430021M05 gene	Mm.376571	77288		0	1.85736	0	35.7658	68.5307	310.735	0	0	0	0	0	5.57209	0	0	0	0	63.811	58.042	19.7239	27.4712	9.78072	186.791	41.306	90.1809	16.078	8.29795	411.082	210.388
9430037G07Rik	RIKEN cDNA 9430037G07 gene	Mm.427378	320692		9.87119	21.9626	7.7668	29.606	38.4778	90.2355	0	25.1201	4.49346	6.90333	26.9451	32.0395	0	18.1142	0	12.953	94.5348	21.927	6.16373	18.6804	6.72425	45.6599	60.4838	30.0603	16.078	40.1067	88.7938	91.6773
9430038I01Rik	RIKEN cDNA 9430038I01 gene	Mm.29184	77252		78.0223	95.4864	32.9237	97.8749	117.01	19.6191	58.4279	110.734	64.9056	73.8125	129.762	82.8848	6.18672	48.0027	15.6189	61.8865	9.45348	104.476	219.429	80.2159	75.8006	99.6216	115.067	127.314	132.407	110.639	26.3093	12.9288
9430041J12Rik	RIKEN cDNA 9430041J12 gene	Mm.378791	77323		0	0.23217	2.58271	23.3051	63.883	136.479	0	0	0	0	0	0.696511	0	1.81142	8.51942	0	7.09011	36.115	44.3789	25.2735	3.66777	103.773	61.959	111.4	13.2407	29.0428	272.959	0
9430060I03Rik	RIKEN cDNA 9430060I03 gene	Mm.442236	100037260		10.705	5.77633	14.3108	42.8767	69.1581	31.6099	5.25194	15.3797	11.4833	4.77923	0.709081	11.8407	8.83817	16.3028	20.5886	11.5138	47.2674	43.8539	28.3532	63.7332	31.176	89.2444	67.8599	111.4	30.2645	47.0217	19.732	43.4879
9430065F17Rik	RIKEN cDNA 9430065F17 gene	Mm.160006	77857		0.832123	2.51023	1.81142	7.80815	24.1895	0	0	0	2.49637	2.65513	0	4.87558	0	7.24569	0	0	0	19.3473	3.69824	15.3839	0.611295	22.83	39.8308	35.3651	13.2407	9.68094	0	0
9430069I07Rik	RIKEN cDNA 9430069I07 gene	Mm.402759	77358		0	1.94709	2.26428	31.7859	32.373	23.0206	0	0	0	5.84128	0	0	0	9.05711	0	0	118.169	19.3473	4.93099	16.4827	0	35.2827	51.6325	40.6698	6.62037	27.6598	46.0412	0
9430076C15Rik	NA	NA	NA		0	0	3.02317	27.5026	73.6878	275.558	0	0	0	0	0	0	0	9.96282	2.12985	0	42.5407	52.8827	8.62923	28.57	4.89036	93.3953	88.5129	125.546	23.6442	37.3408	506.454	44.6633
9430078K24Rik	RIKEN cDNA 9430078K24 gene	Mm.395042	77290		2.82922	0.928681	0	6.72453	35.7975	32.8866	0	0	8.48765	0	0	2.78604	0	0	0	0	0	9.02875	4.93099	15.3839	4.27907	83.018	30.9795	47.7428	7.56613	9.68094	65.7732	0
9430083A17Rik	RIKEN cDNA 9430083A17 gene	Mm.405630	77428		33.5514	52.9565	52.6832	77.995	72.2263	189.228	24.9467	31.272	44.4354	39.8269	75.1625	43.8802	111.361	43.4741	17.0388	38.859	151.256	74.8097	51.7754	73.6228	38.5116	58.1126	82.6121	93.7174	69.9867	56.7026	342.021	36.4358
9430091E24Rik	RIKEN cDNA 9430091E24 gene	Mm.442061	434350		73.5052	98.3956	85.625	90.8268	105.745	27.6207	43.985	106.632	69.8983	76.4677	79.417	139.302	40.6556	116.837	100.813	84.1944	202.068	51.5929	24.6549	83.5124	92.3055	101.697	125.393	72.4984	147.54	81.5965	0	55.2414
9530002B09Rik	RIKEN cDNA 9530002B09 gene	Mm.491436	77432		0	1.16085	0	4.62819	16.458	1.64433	0	0	0	0	0	3.48255	0	0	0	0	0	10.3186	0	10.9885	1.83389	29.0563	14.7522	28.292	1.89153	8.29795	3.28866	0
9530003J23Rik	RIKEN cDNA 9530003J23 gene	Mm.118350	77397		0	3.18615	4.268	11.8801	29.9064	0	0	0	0	9.55846	0	0	0	9.96282	6.38956	0.71961	0	29.6659	6.16373	18.6804	4.89036	16.6036	59.0086	45.9746	11.3492	16.5959	0	0
9530014B07Rik	RIKEN cDNA 9530014B07 gene	Mm.174307	77398		1.66425	0	0.226428	7.59016	27.8533	0	0	0	4.99274	0	0	0	0	0.905711	0	0	3.54506	15.4779	0	16.4827	2.44518	43.5845	33.93	38.9016	10.4034	12.4469	0	0
9530020I12Rik	RIKEN cDNA 9530020I12 gene	Mm.159922	77442		0	6.03643	2.43798	28.4942	100.744	245.413	0	0	0	0	0	18.1093	0	5.43427	0	4.31766	40.1773	36.115	24.6549	32.9654	8.55813	141.131	72.2856	208.654	38.7764	42.8727	332.155	158.672
9530026F06Rik	RIKEN cDNA 9530026F06 gene	Mm.402964	77341		0.854426	2.08953	4.52856	15.6429	47.8557	340.032	0	2.56328	0	0	0	6.2686	0	18.1142	0	0	0	46.4336	3.69824	27.4712	0.611295	60.1881	41.306	102.559	7.56613	27.6598	657.732	22.3316
9530026P05Rik	RIKEN cDNA 9530026P05 gene	Mm.483472	330385		0	0	1.13214	3.84662	81.0933	32.4234	0	0	0	0	0	0	0	4.52856	0	0	0	10.3186	0	7.69193	1.22259	145.282	112.116	99.0222	25.5357	23.5109	46.0412	18.8056
9530027J09Rik	RIKEN cDNA 9530027J09 gene	Mm.396609	100500713		7.61846	5.09868	0.539708	4.89205	11.8724	0	0	14.867	7.98838	9.02743	0	6.2686	0	0	0	2.15883	17.7253	2.57964	0	1.09885	3.05648	33.2072	4.42565	3.53651	8.5119	9.68094	0	0
9530036O11Rik	RIKEN cDNA 9530036O11Rik	Mm.57202	654796		11.2709	9.42509	42.8102	43.7981	81.3552	213.763	0	13.8417	19.971	25.4892	0	2.78604	123.734	28.0771	0	19.4295	0	49.0132	60.4046	69.2274	40.3455	139.055	85.5625	95.4857	36.8849	49.7877	427.526	0
9530051G07Rik	RIKEN cDNA 9530051G07 gene	Mm.92891	319781		0	2.3217	0.766136	11.0681	28.5897	57.5515	0	0	0	0	0	6.96511	0	0.905711	0	2.15883	0	20.6371	14.793	13.1862	6.72425	41.509	22.1282	58.3523	8.5119	12.4469	115.103	0
9530052E02Rik	RIKEN cDNA 9530052E02 gene	Mm.403007	619321		0	0.818358	0.632758	17.6357	67.3246	80.4593	0	0	0	1.06205	0	1.39302	0	1.81142	0	0.71961	0	47.7234	3.69824	31.8666	4.89036	76.7917	61.959	136.155	16.078	45.6387	147.99	12.9288
9530053A07Rik	RIKEN cDNA 9530053A07 gene	Mm.483194	319482		20.5081	19.3121	22.6495	93.8965	290.021	413.671	8.53441	2.56328	50.4267	22.8341	15.5998	19.5023	4.41909	52.5313	12.7791	20.8687	56.7209	181.865	61.6373	141.751	27.5083	379.807	268.489	562.304	83.2275	156.278	815.588	11.7535
9530059O14Rik	RIKEN cDNA 9530059O14 gene	Mm.186748	319626		0	0.885043	12.5588	13.7308	38.2686	138.164	0	0	0	2.65513	0	0	33.5851	14.4914	0	2.15883	0	23.2168	27.1204	16.4827	1.83389	18.6791	57.5334	83.1079	8.5119	23.5109	161.144	115.184
9530062K07Rik	RIKEN cDNA 9530062K07 gene	Mm.417032	78739		1.66425	7.15364	1.53227	6.08251	32.5998	14.799	0	0	4.99274	2.65513	0	18.8058	0	1.81142	0	4.31766	0	11.6084	0	17.5816	1.22259	16.6036	38.3556	56.5841	11.3492	40.1067	29.5979	0
9530068E07Rik	RIKEN cDNA 9530068E07 gene	Mm.291979	213673		1084.47	1115.66	1064.54	922.279	950.245	1211.95	1236.83	1033.51	983.07	1018.51	1338.74	989.742	994.295	1026.17	1133.79	1103.88	911.079	804.849	913.465	861.497	1120.5	790.747	778.914	983.149	1042.23	1156.18	874.784	1549.11
9530077C05Rik	RIKEN cDNA 9530077C05 gene	Mm.280669	68283		14.1288	9.93585	12.8995	52.9519	74.4278	297.624	10.5039	16.405	15.4775	1.06205	10.6362	18.1093	0	18.1142	24.8483	8.63533	80.3546	60.6216	45.6116	54.9424	23.2292	97.5462	76.7112	107.863	41.6137	48.4047	595.247	0
9530080O11Rik	RIKEN cDNA 9530080O11 gene	Mm.473527	319247		6.66646	11.6023	6.25152	16.8649	12.4754	111.25	3.28246	9.2278	7.48911	18.5859	11.3453	4.87558	1.76763	4.52856	0	18.7099	25.9971	21.927	0	24.1747	12.2259	18.6791	22.1282	14.146	1.89153	5.53196	157.856	64.6442
9530082P21Rik	RIKEN cDNA 9530082P21 gene	Mm.382600	638247		147.269	169.324	150.47	180.484	253.975	231.503	150.337	168.151	123.321	182.673	158.834	166.466	339.386	74.2683	75.9648	112.259	290.695	162.518	204.636	140.653	103.92	442.071	193.253	212.19	205.231	217.13	115.103	347.903
9530091C08Rik	RIKEN cDNA 9530091C08 gene	Mm.483129	320440		4.59296	16.6381	8.42435	58.3072	151.655	1323.3	7.22142	2.56328	3.99419	27.6133	0.709081	21.5918	0	20.8314	6.38956	6.47649	50.8125	52.8827	106.016	65.9309	15.8937	269.809	178.501	203.349	41.6137	65.0006	1062.24	1584.37
9630001P10Rik	RIKEN cDNA 9630001P10 gene	Mm.402857	319251		0	0.696511	0.859186	8.60861	19.1631	23.0206	0	0	0	0	0	2.08953	0	2.71713	0	0.71961	0	30.9557	0	12.0873	0	18.6791	10.3265	47.7428	6.62037	12.4469	46.0412	0
9630013A20Rik	RIKEN cDNA 9630013A20 gene	Mm.440481	319903		12.0411	1.62519	3.36575	19.6189	28.2025	0	3.28246	14.867	17.9739	0	0	4.87558	0	2.71713	3.54976	7.1961	0	24.5066	46.8444	23.0758	3.66777	35.2827	28.0291	33.5968	12.295	31.8088	0	0
9630013K17Rik	RIKEN cDNA 9630013K17 gene	Mm.410764	78883		46.1932	14.8904	6.23453	11.9275	43.8903	21.026	36.1071	62.0313	40.4412	35.5787	2.12724	6.96511	0	16.3028	0	8.63533	0	16.7677	0	31.8666	11.0033	20.7545	41.306	58.3523	52.0172	47.0217	36.1753	5.87675
9630028B13Rik	RIKEN cDNA 9630028B13 gene	Mm.184335	319562		55.7228	88.6019	30.4663	36.8956	209.646	478.248	56.4584	33.3226	77.3874	37.7028	176.561	51.5418	102.523	13.5857	0	5.75688	0	38.6946	73.9648	51.6458	20.1727	217.922	241.935	272.311	121.058	195.002	670.887	285.61
9630028H03Rik	RIKEN cDNA 9630028H03 gene	Mm.421433	320684		0.670159	0	1.79903	8.47107	20.8923	36.7629	0	0.512655	1.49782	0	0	0	0	0	0	7.1961	0	15.4779	1.23275	21.977	3.66777	26.9809	25.0787	30.0603	8.5119	13.8299	72.3505	1.17535
9630028I04Rik	RIKEN cDNA 9630028I04 gene	Mm.394996	319720		2.99564	2.73088	1.89345	35.2033	92.8839	254.194	0	0	8.98693	0.531026	0	7.66162	0	5.43427	1.4199	0.71961	0	76.0995	28.3532	59.3378	12.2259	155.659	153.422	86.6444	36.8849	31.8088	430.814	77.5731
9830107B12Rik	RIKEN cDNA 9830107B12 gene	Mm.466999	328829		1.09415	0.464341	3.46258	41.9754	65.0197	80.578	3.28246	0	0	0	0	1.39302	0	8.1514	4.25971	1.43922	50.8125	43.8539	70.2666	35.1631	9.78072	76.7917	72.2856	116.705	12.295	47.0217	144.701	16.4549
9830132P13Rik	RIKEN cDNA 9830132P13 gene	Mm.119720	329753		3.34633	3.05383	0.71961	57.7949	69.4483	85.3923	0	2.05062	7.98838	4.2482	2.12724	2.78604	0	0	0	2.87844	116.987	47.7234	86.2923	37.3608	0.611295	66.4144	106.216	97.2539	33.1018	44.2557	157.856	12.9288
9830147E19Rik	NA	NA	NA		124.165	111.531	115.323	170.021	96.2228	186.359	85.3441	117.398	169.753	119.481	72.3262	142.785	93.6846	113.214	131.341	123.053	218.612	166.387	144.231	223.066	97.8072	103.773	101.79	68.9619	112.546	94.0434	144.701	228.018
9830166K06Rik	RIKEN cDNA 9830166K06 gene	Mm.150255	402757		0	3.16311	8.91682	29.3325	69.2585	8.22165	0	0	0	5.31026	0	4.17907	29.166	3.62285	0	2.87844	0	38.6946	54.2409	49.4481	4.27907	72.6408	75.236	144.997	16.078	37.3408	16.4433	0
9930012K11Rik	RIKEN cDNA 9930012K11 gene	Mm.12148	268759		14.9264	33.1596	18.0574	26.292	100.611	221.883	0	32.2973	12.4818	32.3926	51.7629	15.3232	8.83817	16.3028	29.818	17.2707	7.09011	37.4048	13.5602	53.8435	19.5614	170.187	92.9386	153.838	32.1561	53.9367	397.928	45.8386
9930014A18Rik	RIKEN cDNA 9930014A18 gene	Mm.230853	320469		180.458	94.9794	51.8909	99.4296	127.174	359.176	145.085	186.094	210.194	82.84	124.089	78.0092	0	65.2112	62.4757	79.8768	119.35	78.6791	152.861	63.7332	82.5248	184.715	125.393	132.619	72.824	120.32	697.196	21.1563
9930021J03Rik	RIKEN cDNA 9930021J03 gene	Mm.313351	240613		1091.32	1090.63	916.91	1062.59	824.474	876.298	1005.75	1109.39	1158.81	1049.31	905.496	1317.1	827.253	998.094	786.626	1055.67	1409.75	1011.22	740.881	1020.83	1130.28	886.217	1050.35	486.27	1020.48	679.049	453.835	1298.76
9930104L06Rik	RIKEN cDNA 9930104L06 gene	Mm.266907	194268		148.505	162.595	63.8877	100.125	142.927	115.019	99.7869	180.967	164.76	182.142	189.325	116.317	15.0249	53.437	106.493	80.5964	53.1758	96.7366	106.016	139.554	105.143	120.376	163.749	143.228	168.346	118.937	134.835	95.2033
9930111H07Rik	RIKEN cDNA 9930111H07 gene	Mm.434298	77762		0.832123	1.94709	2.30734	10.1878	25.3524	0	0	0	2.49637	5.84128	0	0	0	0	9.22937	0	0	19.3473	22.1894	8.79078	0.611295	49.8108	23.6034	30.0603	9.45767	13.8299	0	0
9930111J21Rik1	RIKEN cDNA 9930111J21 gene 1	Mm.441306	667214		3.16207	0.696511	4.44686	3.61703	21.6888	23.9644	0	0	9.4862	0	0	2.08953	0	0	14.909	2.87844	0	11.6084	0	2.1977	4.27907	33.2072	13.2769	31.8286	6.62037	23.5109	36.1753	11.7535
9930111J21Rik2	RIKEN cDNA 9930111J21 gene 2	Mm.452996	245240		0	0	0	1.36811	8.27784	0	0	0	0	0	0	0	0	0	0	0	0	0	0	4.39539	2.44518	8.3018	16.2274	15.9143	0.945767	0	0	0
a	nonagouti	Mm.315593	50518		1.31299	0	1.49194	19.955	34.3213	213.763	3.93896	0	0	0	0	0	0	4.52856	0	1.43922	44.904	29.6659	4.93099	15.3839	4.89036	31.1318	36.8804	44.2063	15.1323	44.2557	427.526	0
A130010J15Rik	RIKEN cDNA A130010J15 gene	Mm.482460	319266		137.816	114.768	224.294	289.146	165.181	358.027	85.3441	117.911	210.194	136.474	54.5992	153.232	133.456	208.314	327.288	228.117	254.062	255.385	483.237	216.473	236.571	178.489	163.749	203.349	129.57	150.746	289.402	426.652
A130077B15Rik	RIKEN cDNA A130077B15 gene	Mm.411763	319272		1.16497	1.62519	1.7649	8.97537	37.8113	68.8303	0	0	3.49492	0	0	4.87558	0	6.33998	0	0.71961	0	18.0575	7.39648	12.0873	7.33554	37.3581	64.9095	68.9619	12.295	5.53196	128.258	9.4028
A1bg	alpha-1-B glycoprotein	Mm.291499	117586		15.9747	1.23906	2.62167	17.9294	59.159	57.5515	47.924	0	0	3.71718	0	0	0	9.05711	0.709951	0.71961	0	24.5066	32.0514	31.8666	1.22259	53.9617	36.8804	102.559	38.7764	63.6176	115.103	0
A1cf	APOBEC1 complementation factor	Mm.5307	69865		685.185	754.091	293.079	534.285	686.596	1171.04	774.661	679.268	601.625	832.648	532.52	897.106	200.627	226.428	389.053	356.207	750.37	386.946	440.091	691.175	402.843	558.296	935.287	523.403	781.203	634.793	542.629	1799.46
A230001M10Rik	RIKEN cDNA A230001M10 gene	Mm.225196	319951		1.49782	0.23217	0.905711	14.6604	50.083	19.732	0	0	4.49346	0	0	0.696511	0	3.62285	0	0	0	32.2455	14.793	16.4827	9.78072	53.9617	50.1573	72.4984	19.8611	53.9367	39.4639	0
A230009B12Rik	RIKEN cDNA A230009B12 gene	Mm.383485	319750		0	3.18615	4.37828	55.2179	117.712	376.615	0	0	0	9.55846	0	0	0	5.43427	11.3592	0.71961	1.18169	68.3605	147.93	49.4481	9.16943	205.47	95.889	205.117	37.8307	44.2557	572.227	181.004
A230020J21Rik	RIKEN cDNA A230020J21 gene	Mm.472263	100125339		0.499274	5.61225	0.71961	2.1977	10.2389	16.8052	0	0	1.49782	2.65513	14.1816	0	0	0	0	2.87844	0	0	0	10.9885	0	24.9054	8.85129	3.53651	2.8373	11.0639	6.57732	27.033
A230028O05Rik	RIKEN cDNA A230028O05 gene	Mm.137341	319487		0.166425	1.06205	0.40633	23.9526	79.2803	158.562	0	0	0.499274	3.18615	0	0	0	0.905711	0	0.71961	0	37.4048	32.0514	47.2505	3.05648	95.4707	82.6121	141.46	13.2407	63.6176	312.423	4.7014
A230046K03Rik	NA	NA	NA		632.776	626.092	514.357	659.561	693.297	553.297	564.584	695.673	638.072	655.817	436.794	785.664	338.502	546.144	542.403	630.379	503.398	602.347	812.38	825.235	554.445	624.711	742.033	624.193	766.071	709.475	496.588	610.006
A230050P20Rik	RIKEN cDNA A230050P20 gene	Mm.249932	319278		197.656	111.892	73.8417	54.1952	86.4747	357.708	224.521	133.29	235.158	127.446	116.289	91.9394	38.888	70.6455	93.0036	92.8298	8.2718	73.5198	8.62923	106.588	73.9667	39.4336	75.236	139.692	57.6918	120.32	526.186	189.231
A230056J06Rik	RIKEN cDNA A230056J06 gene	Mm.437992	319469		1.3314	4.47792	3.25201	42.7306	77.3273	67.4175	0	0	3.99419	1.59308	0	11.8407	0	10.8685	1.4199	0.71961	24.8154	126.403	29.5859	28.57	4.27907	120.376	100.315	114.936	30.2645	20.7449	134.835	0
A230056P14Rik	RIKEN cDNA A230056P14 gene	Mm.274484	320845		10.8845	5.10775	13.5201	17.5749	23.6412	199.479	0	7.68983	24.9637	0	0	15.3232	0	6.33998	34.7876	12.953	16.5436	36.115	3.69824	18.6804	12.8372	33.2072	36.8804	19.4508	21.7526	6.91496	269.67	129.288
A230057D06Rik	RIKEN cDNA A230057D06 gene	Mm.490625	319893		0	0.885043	0.179903	5.48614	21.539	0	0	0	0	2.65513	0	0	0	0	0	0.71961	0	12.8982	0	12.0873	2.44518	14.5282	41.306	33.5968	11.3492	6.91496	0	0
A230065H16Rik	NA	NA	NA		0	3.01821	0	7.36828	24.6672	14.799	0	0	0	0	0	9.05464	0	0	0	0	0	24.5066	0	9.88963	2.44518	8.3018	36.8804	70.7301	1.89153	5.53196	29.5979	0
A230070E04Rik	RIKEN cDNA A230070E04 gene	Mm.242832	100043072		0.34177	0	0.179903	11.9151	26.0227	159.066	0	1.02531	0	0	0	0	0	0	0	0.71961	0	25.7964	20.9567	10.9885	1.83389	6.22635	45.7317	53.0476	8.5119	16.5959	217.052	101.08
A230072C01Rik	RIKEN cDNA A230072C01 gene	Mm.391227	320742		17.6798	4.63119	5.9999	41.8946	28.6356	155.184	0	23.5821	29.4572	6.90333	1.41816	5.57209	8.83817	7.24569	0	7.91572	34.2689	33.5354	78.8958	50.547	12.2259	37.3581	51.6325	21.219	9.45767	23.5109	226.918	83.4498
A230072E10Rik	RIKEN cDNA A230072E10 gene	Mm.101344	331547		44.3425	21.7137	4.47704	32.7418	51.5055	13.5107	89.283	11.7911	31.9535	12.7446	48.2175	4.17907	3.53527	0	1.4199	12.953	15.3619	25.7964	56.7064	39.5585	26.2857	68.4899	63.4343	70.7301	18.9153	35.9578	16.4433	10.5781
A230077H06Rik	RIKEN cDNA A230077H06 gene	Mm.126237	320210		0	0	2.62408	9.02562	50.2181	83.8608	0	0	0	0	0	0	0	9.05711	0	1.43922	0	10.3186	13.5602	17.5816	3.66777	37.3581	56.0582	104.327	13.2407	40.1067	167.722	0
A230103J11Rik	RIKEN cDNA A230103J11 gene	Mm.401371	320466		3.32849	19.0823	3.50774	19.5362	27.7323	0	0	0	9.98548	0	46.7993	10.4477	0	5.43427	2.83981	5.75688	53.1758	9.02875	6.16373	21.977	7.33554	51.8863	19.1778	10.6095	11.3492	45.6387	0	0
A230108P19Rik	RIKEN cDNA A230108P19 gene	Mm.445891	320132		0	7.677	10.6086	30.53	48.0163	134.835	0	0	0	9.55846	13.4725	0	0	9.05711	32.6578	0.71961	0	32.2455	103.551	13.1862	3.66777	47.7354	91.4634	84.8761	13.2407	2.76598	269.67	0
A2m	alpha-2-macroglobulin	Mm.30151	232345		2.32966	10.5807	7.09372	71.3614	228.578	362.72	1.96948	1.02531	3.99419	2.1241	20.5633	9.05464	0	19.0199	0	9.35494	86.263	113.504	51.7754	91.2044	14.0598	323.77	237.51	403.162	56.746	121.703	647.866	77.5731
A330009N23Rik	RIKEN cDNA A330009N23 gene	Mm.399924	380977		13.8208	2.82061	9.76908	11.9663	29.2974	71.5313	0	19.9936	21.4688	6.37231	0	2.08953	28.2822	0	0	10.7942	0	18.0575	13.5602	20.8781	7.33554	26.9809	61.959	45.9746	1.89153	9.68094	134.835	8.22745
A330015K06Rik	RIKEN cDNA A330015K06 gene	Mm.446731	102637797		0.218831	1.39302	0.905711	29.6897	57.3369	119.686	0.656493	0	0	0	0	4.17907	0	3.62285	0	0	24.8154	43.8539	43.1461	32.9654	3.66777	41.509	70.8103	100.79	29.3188	44.2557	233.495	5.87675
A330023F24Rik	RIKEN cDNA A330023F24 gene	Mm.99905	320977		27.4096	58.4515	21.0929	107.52	419.897	279.183	14.4428	33.8353	33.9506	79.1228	6.38173	89.8499	5.3029	45.2856	2.83981	30.9433	29.5421	141.88	119.576	176.914	69.6876	583.202	451.416	373.101	322.506	369.259	226.918	331.449
A330032B11Rik	RIKEN cDNA A330032B11 gene	Mm.446730	319931		0	1.85736	0.586233	9.6751	20.4845	18.0876	0	0	0	0	0	5.57209	0	0.905711	0	1.43922	0	11.6084	1.23275	31.8666	3.66777	14.5282	23.6034	44.2063	10.4034	9.68094	36.1753	0
A330033J07Rik	RIKEN cDNA A330033J07 gene	Mm.173009	320614		0	3.30067	11.5874	14.9387	38.1828	75.6566	0	0	0	8.49641	0.709081	0.696511	44.1909	0	0	2.15883	0	10.3186	40.6806	17.5816	6.11295	45.6599	81.1368	30.0603	16.078	17.9789	101.948	49.3647
A330035P11Rik	RIKEN cDNA A330035P11 gene	Mm.215552	319727		32.4946	85.0921	145.284	126.646	121.302	27.6091	24.2902	49.7276	23.4659	72.7505	80.8352	101.691	96.3361	144.008	181.038	159.754	116.987	139.301	168.886	112.082	95.9733	134.904	97.3642	134.387	115.384	124.469	32.8866	22.3316
A330040F15Rik	RIKEN cDNA A330040F15 gene	Mm.329744	74333		17.5384	33.8564	7.34945	90.5899	41.1719	82.5726	21.6643	18.9683	11.9826	67.4402	0	34.129	0	13.5857	1.4199	14.3922	196.16	27.0863	154.093	50.547	25.0631	47.7354	17.7026	68.9619	36.8849	34.5748	154.567	10.5781
A330041J22Rik	RIKEN cDNA A330041J22 gene	Mm.386894	319556		0.166425	0	0.179903	4.05104	26.6592	113.459	0	0	0.499274	0	0	0	0	0	0	0.71961	0	18.0575	0	2.1977	0	64.339	26.5539	33.5968	1.89153	6.91496	226.918	0
A330048O09Rik	RIKEN cDNA A330048O09 gene	Mm.185120	320315		0.166425	0	0	9.68858	34.6362	138.598	0	0	0.499274	0	0	0	0	0	0	0	0	25.7964	6.16373	16.4827	0	85.0935	19.1778	40.6698	4.72883	23.5109	263.093	14.1042
A330049N07Rik	RIKEN cDNA A330049N07 gene	Mm.417745	327768		0	0.696511	1.35857	15.2367	44.3405	29.6037	0	0	0	0	0	2.08953	0	5.43427	0	0	0	27.0863	39.4479	6.59309	3.05648	85.0935	50.1573	70.7301	1.89153	13.8299	42.7526	16.4549
A330050F15Rik	NA	NA	NA		0	0	4.1467	18.0475	64.6201	42.521	0	0	0	0	0	0	0	10.8685	2.83981	2.87844	9.45348	42.5641	12.3275	19.7793	6.11295	60.1881	79.6616	90.1809	52.9629	40.1067	75.6392	9.4028
A330069E16Rik	RIKEN cDNA A330069E16 gene	Mm.246808	606735		11.9736	16.1853	2.65821	14.1537	20.4156	14.4545	7.22142	9.2278	19.4717	21.241	8.50897	18.8058	0	2.71713	0	7.91572	5.90843	6.44911	29.5859	20.8781	7.94684	26.9809	17.7026	15.9143	17.9696	23.5109	6.57732	22.3316
A330070K13Rik	RIKEN cDNA A330070K13 gene	Mm.192133	381673		0	0.23217	0.226428	62.95	39.282	30.1972	0	0	0	0	0	0.696511	0	0.905711	0	0	220.975	24.5066	29.5859	38.4597	1.22259	56.0372	36.8804	60.1206	19.8611	23.5109	26.3093	34.0851
A330074K22Rik	RIKEN cDNA A330074K22 gene	Mm.411793	434353		0.166425	3.59533	3.02317	24.8935	61.5737	303.214	0	0	0.499274	10.0895	0	0.696511	0	9.96282	2.12985	0	0	39.9845	62.8701	19.7793	1.83389	56.0372	73.7608	93.7174	17.9696	66.3836	407.794	198.634
A330076C08Rik	RIKEN cDNA A330076C08 gene	Mm.184925	100503592		3.32849	4.19059	0.905711	29.0161	54.0459	135.423	0	0	9.98548	2.1241	0	10.4477	0	3.62285	0	0	70.9011	43.8539	3.69824	18.6804	7.94684	76.7917	57.5334	56.5841	37.8307	41.4897	269.67	1.17535
A330076H08Rik	RIKEN cDNA A330076H08 gene	Mm.131850	320026		2.65302	0	0	19.0964	14.0345	0	5.90843	2.05062	0	0	0	0	0	0	0	0	0	12.8982	81.3613	0	1.22259	16.6036	14.7522	14.146	9.45767	15.2129	0	0
A330093E20Rik	RIKEN cDNA A330093E20 gene	Mm.395148	107003		0	0.464341	3.13586	18.193	49.1924	29.4908	0	0	0	0	0	1.39302	0	5.43427	6.38956	0.71961	23.6337	24.5066	8.62923	27.4712	6.72425	62.2635	36.8804	97.2539	9.45767	40.1067	29.5979	29.3837
A330102I10Rik	RIKEN cDNA A330102I10 gene	Mm.197051	77920		5.36127	5.33992	8.72178	19.6739	59.4656	139.768	0	4.10124	11.9826	0	0	16.0198	0	16.3028	9.22937	9.35494	5.90843	27.0863	4.93099	54.9424	5.50166	107.923	69.3351	88.4126	12.295	19.3619	279.536	0
A3galt2	alpha 1,3-galactosyltransferase 2 (isoglobotriaosylceramide synthase)	Mm.300900	215493		1.53797	3.19522	6.50266	41.9612	119.296	258.753	0	4.6139	0	0.531026	0	9.05464	0	18.1142	1.4199	6.47649	0	101.896	48.0771	54.9424	4.89036	203.394	113.592	192.74	21.7526	65.0006	499.876	17.6302
A430005L14Rik	RIKEN cDNA A430005L14 gene	Mm.7066	97159		360.327	328.265	295.977	185.64	173.062	111.814	378.796	409.612	292.574	240.024	482.884	261.888	463.12	198.351	211.566	310.872	148.892	188.314	157.792	153.839	279.362	157.734	147.522	166.216	189.153	204.683	223.629	0
A430033K04Rik	RIKEN cDNA A430033K04 gene	Mm.36612	243308		214.874	194.383	154.42	242.219	217.232	160.574	291.483	158.923	194.217	156.122	160.961	266.067	84.8465	159.405	215.115	158.314	341.507	205.082	260.11	208.781	195.614	244.903	190.303	157.375	287.513	206.066	272.959	48.1893
A430035B10Rik	RIKEN cDNA A430035B10 gene	Mm.374890	320312		13.3318	11.3582	18.9185	31.6713	48.5202	52.6186	14.4428	22.5568	2.99564	18.0549	0	16.0198	42.4232	21.7371	0	11.5138	43.7223	41.2743	20.9567	34.0643	18.3389	47.7354	56.0582	79.5714	27.4272	31.8088	105.237	0
A430046D13Rik	Riken cDNA A430046D13 gene	Mm.441262	654440		27.9464	27.5515	24.7412	47.4633	77.4957	94.5577	27.5727	13.329	42.9375	23.8961	14.1816	44.5767	5.3029	20.8314	41.8871	30.9433	0	76.0995	51.7754	75.8205	33.6212	68.4899	106.216	88.4126	69.041	55.3196	164.433	24.6823
A430078G23Rik	RIKEN cDNA A430078G23 gene	Mm.234565	319493		0.998548	1.74704	0.905711	73.6686	139.518	394.781	0	0	2.99564	1.06205	0	4.17907	0	3.62285	0	0	94.5348	100.606	94.9215	64.832	13.4485	178.489	174.075	236.946	26.4815	81.5965	720.217	69.3456
A430078I02Rik	RIKEN cDNA A430078I02 gene	Mm.391625	320486		21.949	30.8082	52.3382	55.1307	105.845	137.47	32.1681	8.71514	24.9637	42.482	27.6541	22.2884	20.3278	64.3055	36.2075	88.5121	3.54506	90.2875	43.1461	65.9309	72.7441	105.848	104.74	192.74	56.746	69.1496	131.546	143.393
A430085M09Rik	RIKEN cDNA A430085M09 gene	NA	623726		0	0	1.81142	20.3985	38.8812	13.392	0	0	0	0	0	0	0	7.24569	0	0	34.2689	39.9845	14.793	9.88963	3.05648	56.0372	41.306	63.6571	8.5119	24.8938	19.732	7.0521
A430088P11Rik	RIKEN cDNA A430088P11 gene	Mm.442457	106059		13.7762	49.7837	41.4862	41.1737	111.424	239.632	0	14.867	26.4615	63.7231	36.8722	48.7558	6.18672	93.2883	33.3677	33.1021	0	67.0707	6.16373	103.292	29.3422	118.301	141.621	130.851	88.9021	77.4475	394.639	84.6252
A430089I19Rik	RIKEN cDNA A430089I19 gene	Mm.26025	331195		0	0	0	2.38867	2.73571	0	0	0	0	0	0	0	0	0	0	0	0	6.44911	0	5.49424	0	0	7.37608	3.53651	0	2.76598	0	0
A430090L17Rik	RIKEN cDNA A430090L17 gene	Mm.386896	319803		1.18281	0.873519	8.49293	43.2073	71.6073	272.959	0	2.05062	1.49782	0.531026	0	2.08953	0	15.3971	9.93932	8.63533	0	36.115	120.809	45.0528	14.0598	93.3953	85.5625	123.778	35.9391	19.3619	545.918	0
A430093F15Rik	RIKEN cDNA A430093F15 gene	Mm.34482	403202		0	0.177009	1.67185	6.98635	37.7072	14.799	0	0	0	0.531026	0	0	0	4.52856	0	2.15883	0	18.0575	2.46549	13.1862	1.22259	39.4336	47.2069	60.1206	11.3492	30.4258	29.5979	0
A430105I19Rik	NA	NA	NA		127.999	125.326	63.8484	121.864	373.335	506.353	122.764	157.385	103.849	124.791	103.526	147.66	14.1411	77.8912	105.073	58.2884	55.5392	135.431	131.904	186.804	99.6411	315.469	393.883	583.523	269.543	304.258	299.268	713.437
A4galt	alpha 1,4-galactosyltransferase	Mm.323805	239559		1.67317	23.1224	14.3535	321.074	183.758	90.3542	0	1.02531	3.99419	9.02743	24.8178	35.5221	0	11.7742	30.5279	15.1118	363.959	196.053	424.065	383.498	237.794	205.47	141.621	178.594	196.719	196.385	85.5052	95.2033
A4gnt	alpha-1,4-N-acetylglucosaminyltransferase	Mm.297753	333424		174.925	566.344	6473.69	4562.56	162.861	126.388	261.941	65.6199	197.213	646.789	343.195	709.048	6215.89	8023.7	5631.33	6023.86	4028.36	6040.23	3408.54	4098.7	5236.96	163.961	60.4838	192.74	173.075	224.045	226.918	25.8577
A530006G24Rik	RIKEN cDNA A530006G24 gene	Mm.259809	381384		0	0	1.13214	2.6925	12.5477	0	0	0	0	0	0	0	0	4.52856	0	0	0	5.15929	0	7.69193	0.611295	16.6036	17.7026	15.9143	2.8373	9.68094	0	0
A530013C23Rik	RIKEN cDNA A530013C23 gene	Mm.123101	329562		5.97206	0	3.98265	12.081	42.1469	7.63977	0	16.9176	0.998548	0	0	0	0	14.4914	0	1.43922	0	30.9557	14.793	10.9885	3.66777	41.509	60.4838	72.4984	11.3492	24.8938	0	15.2795
A530016L24Rik	RIKEN cDNA A530016L24 gene	Mm.185209	319942		2.90505	3.25038	1.39889	23.62	54.5845	131.665	0	8.71514	0	0	0	9.75115	0	2.71713	0	2.87844	0	51.5929	34.5169	30.7677	1.22259	66.4144	41.306	130.851	9.45767	24.8938	259.804	3.52605
A530032D15Rik	RIKEN cDNA A530032D15Rik gene	Mm.487565	381287		0.166425	2.09372	1.85175	48.2041	135.533	271.314	0	0	0.499274	0	0.709081	5.57209	0	4.52856	0	2.87844	2.36337	78.6791	103.551	41.7562	14.6711	116.225	166.699	249.324	26.4815	118.937	542.629	0
A530046M15Rik	RIKEN cDNA A530046M15 gene	Mm.446957	328190		0	0	1.58499	15.9395	29.7524	54.2629	0	0	0	0	0	0	0	6.33998	0	0	0	39.9845	28.3532	7.69193	3.66777	80.9426	20.653	12.3778	8.5119	26.2768	108.526	0
A530050N04Rik	NA	NA	NA		0	0.23217	0.894684	6.87752	37.1782	11.7535	0	0	0	0	0	0.696511	0	0	1.4199	2.15883	0	12.8982	0	20.8781	0.611295	85.0935	47.2069	31.8286	3.78307	17.9789	0	23.507
A530053G22Rik	RIKEN cDNA A530053G22 gene	Mm.131226	208079		0	0.23217	1.58499	4.33375	10.9189	0	0	0	0	0	0	0.696511	0	6.33998	0	0	0	19.3473	0	1.09885	1.22259	10.3773	14.7522	22.9873	0.945767	5.53196	0	0
A530058N18Rik	RIKEN cDNA A530058N18 gene	Mm.441458	320846		0	0.23217	0.71961	16.0079	24.6497	37.8196	0	0	0	0	0	0.696511	0	0	0	2.87844	24.8154	46.4336	0	8.79078	0	26.9809	42.7812	35.3651	5.6746	12.4469	75.6392	0
A530064D06Rik	RIKEN cDNA A530064D06 gene	Mm.470939	328830		1.83067	0	5.88817	21.6231	49.2816	29.5979	0	0	5.49201	0	0	0	0.883817	6.33998	16.3289	0	0	43.8539	41.9134	18.6804	3.66777	56.0372	60.4838	81.3396	5.6746	42.8727	59.1959	0
A530065N20Rik	RIKEN cDNA A530046M15 gene	Mm.123405	328263		0	0.23217	0	39.0848	51.1574	154.133	0	0	0	0	0	0.696511	0	0	0	0	139.439	7.73893	27.1204	18.6804	2.44518	80.9426	69.3351	70.7301	26.4815	8.29795	207.186	101.08
A530072M11Rik	RIKEN cDNA gene A530072M11	Mm.387180	100415915		5.14605	12.915	19.2722	49.8072	86.6636	332.528	5.25194	7.68983	2.49637	19.1169	7.09081	12.5372	0	19.9256	29.818	27.3452	86.263	55.4623	34.5169	53.8435	18.9501	62.2635	98.8394	127.314	42.5595	102.341	605.113	59.9428
A530088E08Rik	RIKEN cDNA A530088E08 gene	Mm.381066	664702		0	0	0	6.08786	6.8979	1.64433	0	0	0	0	0	0	0	0	0	0	0	25.7964	0	2.1977	2.44518	4.1509	16.2274	5.30476	1.89153	6.91496	3.28866	0
A530099J19Rik	NA	NA	NA		3.16207	3.06431	0	25.055	36.2624	21.3763	0	0	9.4862	8.49641	0	0.696511	0	0	0	0	0	19.3473	96.1543	5.49424	4.27907	76.7917	28.0291	47.7428	6.62037	22.1279	42.7526	0
A630001G21Rik	RIKEN cDNA A630001G21 gene	Mm.116691	319997		11.8005	34.3574	3.36285	58.5924	182.613	95.6085	5.90843	20.5062	8.98693	61.0679	12.0544	29.95	4.41909	5.43427	0	3.59805	107.533	46.4336	40.6806	76.9193	21.3953	195.092	116.542	268.774	121.058	211.598	184.165	7.0521
A630010A05Rik	RIKEN cDNA A630010A05 gene	Mm.123679	545280		5.25194	0	0.859186	13.9618	24.7036	18.0876	15.7558	0	0	0	0	0	0	2.71713	0	0.71961	0	15.4779	24.6549	24.1747	5.50166	33.2072	16.2274	30.0603	27.4272	16.5959	36.1753	0
A630012P03Rik	RIKEN cDNA A630012P03 gene	Mm.447008	100504594		0.499274	0.464341	0.226428	10.5894	34.8041	44.3969	0	0	1.49782	0	0	1.39302	0	0.905711	0	0	34.2689	9.02875	0	6.59309	3.05648	35.2827	47.2069	63.6571	8.5119	19.3619	88.7938	0
A630019I02Rik	RIKEN cDNA A630019I02 gene	Mm.474857	408254		0.34177	0	1.35857	6.64603	27.018	55.9072	0	1.02531	0	0	0	0	0	5.43427	0	0	0	23.2168	0	8.79078	1.22259	12.4527	54.583	42.4381	10.4034	15.2129	111.814	0
A630020A06	NA	NA	NA		7.87791	6.46865	5.28946	48.2395	107.658	126.613	23.6337	0	0	4.77923	0	14.6267	6.18672	9.96282	2.12985	2.87844	74.4462	59.3318	46.8444	48.3493	12.2259	174.338	113.592	155.606	28.373	66.3836	253.227	0
A630023A22Rik	RIKEN cDNA A630023A22 gene	Mm.246608	105518		0	0	0.539708	16.2385	11.935	67.4175	0	0	0	0	0	0	0	0	0	2.15883	56.7209	5.15929	14.793	3.29654	1.22259	22.83	19.1778	10.6095	5.6746	1.38299	134.835	0
A630023P12Rik	RIKEN cDNA A630023P12 gene	Mm.22836	231603		0	0.23217	0.179903	4.49825	14.3946	20.0938	0	0	0	0	0	0.696511	0	0	0	0.71961	0	14.188	0	7.69193	0.611295	26.9809	10.3265	31.8286	2.8373	0	13.1546	27.033
A630033H20Rik	NA	NA	NA		0	0	0.226428	4.68184	16.7698	0	0	0	0	0	0	0	0	0.905711	0	0	0	0	8.62923	9.88963	4.89036	26.9809	17.7026	24.7555	4.72883	9.68094	0	0
A630066F11Rik	RIKEN cDNA A630066F11 gene	Mm.398806	320642		9.20462	8.0963	7.90638	7.42726	16.7743	103.599	8.53441	4.10124	14.9782	15.9308	0	8.35813	0	20.8314	0	10.7942	0	15.4779	3.69824	8.79078	9.16943	18.6791	20.653	17.6825	4.72883	22.1279	190.742	16.4549
A630072M18Rik	RIKEN cDNA A630072M18 gene	Mm.491217	320770		32.6994	57.4812	15.7076	55.0729	118.565	279.895	31.5117	26.1454	40.4412	69.0333	18.4361	84.9743	0	26.2656	9.93932	26.6256	5.90843	72.23	73.9648	72.524	50.7375	128.678	144.571	129.082	132.407	58.0856	207.186	352.605
A630073D07Rik	RIKEN cDNA A630073D07 gene	Mm.156682	381819		0	0	0	1.09885	6.91336	37.8196	0	0	0	0	0	0	0	0	0	0	0	0	0	5.49424	0	10.3773	20.653	3.53651	0	0	75.6392	0
A630075F10Rik	RIKEN cDNA A630075F10 gene	Mm.468546	100043910		0	1.11721	2.34493	22.2285	69.98	386.418	0	0	0	2.65513	0	0.696511	0	3.62285	0	5.75688	16.5436	55.4623	18.4912	12.0873	8.55813	107.923	67.8599	122.009	18.9153	33.1918	772.835	0
A630076J17Rik	RIKEN cDNA A630076J17 gene	Mm.30453	319929		0	0.531026	1.13214	2.67138	15.9225	77.2835	0	0	0	1.59308	0	0	0	4.52856	0	0	0	7.73893	0	4.39539	1.22259	8.3018	28.0291	28.292	9.45767	5.53196	154.567	0
A630077J23Rik	RIKEN cDNA A630077J23 gene	Mm.233955	319973		0.332849	0.23217	1.67185	11.8008	19.7283	85.5052	0	0	0.998548	0	0	0.696511	0	4.52856	0	2.15883	0	10.3186	34.5169	9.88963	4.27907	22.83	29.5043	19.4508	4.72883	22.1279	171.01	0
A630089N07Rik	RIKEN cDNA A630089N07 gene	Mm.442230	320586		177.537	60.1647	70.34	76.2117	99.3915	29.7224	106.352	244.024	182.235	76.4677	53.181	50.8453	13.2573	78.7969	102.233	87.0729	0	88.9977	119.576	107.687	64.7973	91.3198	85.5625	107.863	79.4444	132.767	39.4639	19.9809
A630095E13Rik	NA	NA	NA		0	0	1.81142	15.2583	22.6136	0	0	0	0	0	0	0	0	7.24569	0	0	30.7238	16.7677	11.0947	16.4827	1.22259	33.2072	19.1778	40.6698	7.56613	12.4469	0	0
A630095N17Rik	RIKEN cDNA A630095N17 gene	Mm.239588	381272		11.5145	1.16085	6.86729	8.61512	32.7605	113.583	17.0688	0	17.4746	0	0	3.48255	0	18.1142	0	9.35494	0	9.02875	23.4222	8.79078	1.83389	31.1318	54.583	47.7428	15.1323	15.2129	207.186	19.9809
A730004F24Rik	RIKEN cDNA A730004F24 gene	Mm.404477	320449		0	4.17907	0.226428	5.36809	18.2754	14.799	0	0	0	0	0	12.5372	0	0.905711	0	0	14.1802	3.86946	0	8.79078	0	14.5282	13.2769	38.9016	9.45767	15.2129	29.5979	0
A730006G06Rik	RIKEN cDNA A730006G06 gene	Mm.404482	320638		2.16352	1.39302	4.19813	11.7143	28.8679	19.6191	0	0	6.49056	0	0	4.17907	16.7925	0	0	0	0	14.188	18.4912	19.7793	6.11295	24.9054	32.4547	72.4984	7.56613	6.91496	26.3093	12.9288
A730008H23Rik	RIKEN cDNA A730008H23 gene	Mm.384762	212427		0	0	0	0	0	0	0	0	0	0	0	0	0	0	0	0	0	0	0	0	0	0	0	0	0	0	0	0
A730017C20Rik	NA	NA	NA		5.55	0.464341	3.05384	20.3555	73.6348	86.6863	0	6.66452	9.98548	0	0	1.39302	0	7.24569	4.96966	0	0	39.9845	25.8877	28.57	7.33554	114.15	106.216	77.8031	34.0476	35.9578	154.567	18.8056
A730017L22Rik	RIKEN cDNA A730017L22 gene	Mm.271990	613258		102.53	78.6608	46.1404	38.0432	97.8333	62.5251	122.764	61.006	123.82	86.5572	60.2719	89.1534	54.7967	45.2856	31.9478	52.5316	18.907	54.1725	25.8877	58.2389	33.0099	93.3953	79.6616	123.778	95.5224	96.8094	9.86598	115.184
A730018C14Rik	RIKEN cDNA A730018C14 gene	Mm.255309	100504733		0.166425	1.85736	2.90702	20.8066	70.0423	228.715	0	0	0.499274	0	0	5.57209	0	4.52856	7.09951	0	0	50.303	13.5602	39.5585	0.611295	112.074	82.6121	125.546	18.9153	11.0639	355.175	102.255
A730020E08Rik	RIKEN cDNA A730020E08 gene	Mm.438066	100504262		41.7654	8.78374	20.1515	30.2339	45.8708	180.775	66.3058	22.0442	36.9463	24.9582	0	1.39302	2.65145	27.1713	22.7184	28.0648	0	34.8252	72.7321	25.2735	18.3389	91.3198	61.959	31.8286	17.9696	26.2768	315.711	45.8386
A730020M07Rik	RIKEN cDNA A730020M07 gene	Mm.65320	100503044		0.499274	0	6.11556	46.7492	114.45	220.381	0	0	1.49782	0	0	0	6.18672	15.3971	0	2.87844	28.3604	65.7809	80.1285	47.2505	12.2259	153.583	97.3642	231.641	27.4272	62.2346	325.577	115.184
A730036I17Rik	RIKEN cDNA A730036I17 gene	Mm.473529	329513		7.41992	19.1598	3.51394	67.5388	169.306	319	15.7558	0.512655	5.99129	6.90333	24.1087	26.4674	0	9.05711	2.83981	2.15883	10.6352	87.7079	168.886	58.2389	12.2259	267.733	168.175	270.543	70.9325	69.1496	638	0
A730043L09Rik	RIKEN cDNA A730043L09 gene	Mm.411888	330958		0	4.82041	0.859186	13.1754	49.2478	103.599	0	0	0	0.531026	0	13.9302	0	2.71713	0	0.71961	8.2718	15.4779	0	38.4597	3.66777	29.0563	54.583	84.8761	29.3188	48.4047	190.742	16.4549
A730046J19Rik	RIKEN cDNA A730046J19 gene	Mm.208482	319764		0	0	1.53847	16.7221	57.1302	4.93299	0	0	0	0	0	0	0	5.43427	0	0.71961	0	14.188	45.6116	21.977	1.83389	66.4144	53.1078	129.082	6.62037	30.4258	9.86598	0
A730056A06Rik	RIKEN cDNA A730056A06 gene	Mm.349813	319783		0	1.16085	2.71126	14.8939	39.8144	83.8608	0	0	0	0	0	3.48255	0	0.905711	9.93932	0	0	28.3761	6.16373	36.262	3.66777	49.8108	42.7812	77.8031	3.78307	24.8938	167.722	0
A730082K24Rik	RIKEN cDNA A730082K24 gene	Mm.395157	101786		1.02085	2.96305	0.179903	22.8688	60.672	42.3126	0	2.56328	0.499274	0.531026	0	8.35813	0	0	0	0.71961	4.72674	36.115	50.5426	18.6804	4.27907	62.2635	64.9095	83.1079	34.9934	58.0856	0	84.6252
A730085K08Rik	RIKEN cDNA A730085K08 gene	Mm.393956	654800		1.5112	0.928681	5.20196	3.78954	23.054	29.9714	0	1.53797	2.99564	0	0	2.78604	0	10.8685	9.93932	0	0	3.86946	6.16373	7.69193	1.22259	22.83	33.93	35.3651	3.78307	19.3619	0	59.9428
A730090H04Rik	NA	NA	NA		0	0	1.13214	11.2919	28.8598	13.1546	0	0	0	0	0	0	0	4.52856	0	0	0	20.6371	4.93099	29.6689	1.22259	58.1126	19.1778	40.6698	20.8069	5.53196	26.3093	0
A730090N16Rik	RIKEN cDNA A730090N16 gene	Mm.445698	319798		0.34177	5.9516	3.88719	4.83654	23.5589	0	0	1.02531	0	16.4618	0	1.39302	0	12.68	0.709951	2.15883	0	9.02875	1.23275	12.0873	1.83389	37.3581	19.1778	45.9746	2.8373	12.4469	0	0
A830009L08Rik	RIKEN cDNA A830009L08 gene	Mm.375866	320297		0	3.49408	1.08561	38.7397	24.9195	60.3712	0	0	0	2.1241	0	8.35813	0	3.62285	0	0.71961	135.894	28.3761	0	26.3723	3.05648	33.2072	22.1282	45.9746	9.45767	13.8299	118.392	2.3507
A830010M20Rik	RIKEN cDNA A830010M20 gene	Mm.261891	231570		197.268	214.612	96.7368	179.994	379.026	820.587	176.597	184.043	231.164	184.266	189.325	270.246	45.9585	79.7026	100.813	160.473	212.703	166.387	157.792	195.595	167.495	523.014	326.023	452.673	334.801	258.619	1118.14	523.031
A830011K09Rik	RIKEN cDNA A830011K09 gene	Mm.403785	319702		1.09415	1.85736	0.179903	41.9088	83.2476	92.0825	3.28246	0	0	0	0	5.57209	0	0	0	0.71961	57.9026	49.0132	82.594	12.0873	7.94684	168.112	54.583	114.936	9.45767	69.1496	184.165	0
A830018L16Rik	RIKEN cDNA A830018L16 gene	Mm.52021	320492		0.166425	10.5489	2.67061	31.1019	111.525	233.501	0	0	0.499274	7.96538	0	23.6814	0	9.96282	0	0.71961	11.8169	46.4336	18.4912	65.9309	12.8372	153.583	159.323	159.143	48.2341	37.3408	450.546	16.4549
A830019L24Rik	RIKEN cDNA A830019L24 gene	Mm.136397	320072		0	2.67572	0.539708	15.1449	28.7979	437.392	0	0	0	1.06205	0	6.96511	0	0	0	2.15883	17.7253	12.8982	17.2585	24.1747	3.66777	35.2827	44.2565	33.5968	17.0238	13.8299	874.784	0
A830052D11Rik	RIKEN cDNA A830052D11 gene	Mm.385109	402767		4.37611	1.62519	2.13468	10.007	22.6388	0	0	5.63921	7.48911	0	0	4.87558	0	0	7.09951	1.43922	1.18169	30.9557	7.39648	9.88963	0.611295	6.22635	30.9795	24.7555	20.8069	30.4258	0	0
A830080D01Rik	NA	NA	NA		220.543	253.657	172.328	240.098	258.49	513.017	217.956	203.524	240.151	219.845	192.87	348.255	52.1452	197.445	208.726	230.995	203.25	269.573	285.997	219.77	221.9	188.866	281.766	261.701	275.218	284.896	733.371	292.662
A830082K12Rik	RIKEN cDNA A830082K12 gene	Mm.393122	320174		0	0	1.08561	4.46369	31.3289	46.0412	0	0	0	0	0	0	0	3.62285	0	0.71961	0	15.4779	0	4.39539	2.44518	80.9426	20.653	26.5238	16.078	12.4469	92.0825	0
A830082N09Rik	RIKEN cDNA A830082N09 gene	Mm.156915	414093		7.20447	10.0319	18.2748	70.7	142.118	137.192	5.90843	8.71514	6.98983	19.6479	0	10.4477	59.2158	4.52856	0	9.35494	69.7194	87.7079	85.0595	89.0067	22.0066	201.319	143.096	212.19	73.7698	80.2135	253.227	21.1563
A930001A20Rik	RIKEN cDNA A930001A20 gene	Mm.195792	77127		0	0	3.16999	9.73241	18.9295	97.0155	0	0	0	0	0	0	0	12.68	0	0	0	23.2168	4.93099	18.6804	1.83389	41.509	17.7026	5.30476	6.62037	23.5109	194.031	0
[truncated: 22,709 more rows]

## Sheet: Padj + Fold Change Values
	Padj Values					Log2 Fold Change
Gene ID	Stem Vs AbsPro	Stem Vs SecPDG	Stem Vs Tuft	Stem Vs Ent	Stem Vs EEC	Stem V AbsPro	Stem V SecPDG	Stem V Tuft	Stem V Ent	Stem V EEC
[truncated: 24,421 more rows]
