# Supplementary material for: Transcriptomic and proteomic signatures of stemness and differentiation in the colon crypt
Source: Commun Biol. 2020 Aug 19;3:453. doi: 10.1038/s42003-020-01181-z (PMC7438495; doi:10.1038/s42003-020-01181-z)
Supplement: Supplementary file 3 — Supplementary Data 2 [file 42003_2020_1181_MOESM3_ESM.xlsx]

## Sheet: .
Gene Symbol	Gene name	# of cell types where protein is detected	Spark Trend (Order = Stem, AbsPro, SecPDG, Tuft, Ent, EEC)	Stem Average	AbsPro Average	SecPDG Average	Tuft Average	Ent Average	EEC Average	Stem_1	Stem_2	Stem_3	AbsPro_1	AbsPro_2	AbsPro_3	SecPDG_1	SecPDG_2	SecPDG_3	Tuft_1	Tuft_2	Tuft_3	ENT_1	ENT_2	ENT_3	EEC_1	EEC_2	EEC_3
Aacs	acetoacetyl-CoA synthetase	4		4.13351e+06	5.20728e+06	8.24559e+06	#DIV/0!	6.3394e+06	#DIV/0!		3.48663e+06	4.7804e+06	5.55248e+06	4.14431e+06	5.92507e+06	6.087e+06	6.42248e+06	1.22273e+07				6.1536e+06	7.05542e+06	5.80917e+06
Aadac	arylacetamide deacetylase	1		#DIV/0!	2.56229e+06	#DIV/0!	#DIV/0!	#DIV/0!	#DIV/0!					2.56229e+06
Aak1	AP2 associated kinase 1	1		#DIV/0!	1.00377e+06	#DIV/0!	#DIV/0!	#DIV/0!	#DIV/0!				1.00377e+06
Aars	alanyl-tRNA synthetase	5		6.55657e+06	6.59427e+06	8.62086e+06	7.83119e+06	5.81793e+06	#DIV/0!	6.35649e+06	6.7152e+06	6.59801e+06	7.43757e+06	6.05712e+06	6.28813e+06			8.62086e+06		7.83119e+06			6.5488e+06	5.08706e+06
Aars2	alanyl-tRNA synthetase 2, mitochondrial	1		647625	#DIV/0!	#DIV/0!	#DIV/0!	#DIV/0!	#DIV/0!			647625
Aarsd1	alanyl-tRNA synthetase domain containing 1	1		#DIV/0!	1.70165e+06	#DIV/0!	#DIV/0!	#DIV/0!	#DIV/0!				1.70165e+06
Abat	4-aminobutyrate aminotransferase	5		4.4591e+06	5.24696e+06	6.67113e+06	#DIV/0!	1.33492e+07	9.49739e+06	5.22681e+06	4.38213e+06	3.76835e+06	5.84714e+06		4.64678e+06		6.67113e+06					1.7537e+07	1.27042e+07	9.80645e+06	9.49739e+06
Abcb1a	ATP-binding cassette, sub-family B (MDR/TAP), member 1A	4		9.25896e+06	1.16402e+07	#DIV/0!	#DIV/0!	1.05443e+07	2.47144e+07	1.48762e+07	5.9144e+06	6.98631e+06	9.9675e+06	9.35366e+06	1.55995e+07							1.78485e+07	7.17874e+06	6.60579e+06	2.49183e+07		2.45106e+07
Abcb6	ATP-binding cassette, sub-family B (MDR/TAP), member 6	1		7.28689e+07	#DIV/0!	#DIV/0!	#DIV/0!	#DIV/0!	#DIV/0!		7.28689e+07
Abcc3	ATP-binding cassette, sub-family C (CFTR/MRP), member 3	6		5.55207e+06	9.15867e+06	5.4715e+06	8.88552e+06	6.97555e+06	1.27896e+07	7.40465e+06	4.48538e+06	4.76617e+06	9.90277e+06	7.11238e+06	1.04609e+07	5.48173e+06	7.07697e+06	3.8558e+06	9.21211e+06		8.55894e+06	8.75151e+06	4.60127e+06	7.57387e+06	1.2669e+07		1.29101e+07
Abcd3	ATP-binding cassette, sub-family D (ALD), member 3	5		1.11727e+07	1.1063e+07	1.26068e+07	#DIV/0!	1.23053e+07	1.60537e+07	1.32189e+07	8.88044e+06	1.14187e+07	1.29379e+07	9.72185e+06	1.05293e+07		1.26068e+07					1.5732e+07	8.8786e+06		1.60537e+07
Abce1	ATP-binding cassette, sub-family E (OABP), member 1	6		1.74864e+07	1.10226e+07	1.05862e+07	9.21063e+06	1.06082e+07	5.33146e+06	1.52415e+07	2.08494e+07	1.63683e+07	1.15109e+07	1.03692e+07	1.11876e+07	1.02293e+07	6.61404e+06	1.49154e+07		1.12639e+07	7.15738e+06		1.17479e+07	9.46847e+06	5.33146e+06
Abcf1	ATP-binding cassette, sub-family F (GCN20), member 1	4		9.21249e+06	6.91076e+06	8.5952e+06	#DIV/0!	5.87095e+06	#DIV/0!	6.78633e+06	1.09043e+07	9.94679e+06	6.04747e+06	7.55762e+06	7.12718e+06			8.5952e+06					5.84552e+06	5.89639e+06
Abcf2	ATP-binding cassette, sub-family F (GCN20), member 2	2		4.24502e+06	2.45265e+06	#DIV/0!	#DIV/0!	#DIV/0!	#DIV/0!		4.30446e+06	4.18559e+06	2.40199e+06	2.8332e+06	2.12275e+06
Abhd11	abhydrolase domain containing 11	4		5.32142e+06	7.04906e+06	5.76784e+06	#DIV/0!	7.03178e+06	#DIV/0!	5.16415e+06	5.47869e+06			7.04906e+06			5.76784e+06						6.6301e+06	7.43345e+06
Abhd14b	abhydrolase domain containing 14b	6		1.08935e+07	9.38993e+06	1.2121e+07	8.21654e+06	9.34e+06	5.80554e+06	1.06592e+07	1.27121e+07	9.30903e+06	9.26719e+06	8.3324e+06	1.05702e+07			1.2121e+07		8.21654e+06		7.83119e+06	1.09901e+07	9.19871e+06	5.80554e+06
Abi1	abl-interactor 1	1		#DIV/0!	#DIV/0!	#DIV/0!	#DIV/0!	2.24502e+06	#DIV/0!															2.24502e+06
Ablim1	actin-binding LIM protein 1	1		#DIV/0!	1.80905e+06	#DIV/0!	#DIV/0!	#DIV/0!	#DIV/0!					1.80905e+06
Abr	active BCR-related gene	2		1.27866e+06	#DIV/0!	#DIV/0!	#DIV/0!	1.3678e+06	#DIV/0!		1.27866e+06												1.24309e+06	1.4925e+06
Abracl	ABRA C-terminal like	1		#DIV/0!	#DIV/0!	#DIV/0!	7.11385e+06	#DIV/0!	#DIV/0!												7.11385e+06
Acaa1a	acetyl-Coenzyme A acyltransferase 1A	6		3.02142e+07	4.12292e+07	2.45271e+07	1.19297e+07	3.39202e+07	2.73511e+07	3.06058e+07	3.05104e+07	2.95264e+07	3.93838e+07	3.67617e+07	4.7542e+07	2.22747e+07	2.64782e+07	2.48286e+07		1.44073e+07	9.45208e+06	3.10868e+07	3.44333e+07	3.62405e+07	3.02137e+07		2.44885e+07
Acaa2	acetyl-Coenzyme A acyltransferase 2 (mitochondrial 3-oxoacyl-Coenzyme A thiolase)	6		2.09559e+08	2.32518e+08	1.73112e+08	1.06382e+08	2.08611e+08	1.59574e+08	2.51834e+08	1.87096e+08	1.89747e+08	2.50251e+08	2.17328e+08	2.29975e+08	1.61158e+08	2.02662e+08	1.55517e+08	1.03942e+08	1.20972e+08	9.42311e+07	2.35508e+08	2.07524e+08	1.82801e+08	2.69311e+08	1.65474e+07	1.92863e+08
Acaca	acetyl-Coenzyme A carboxylase alpha	3		2.18515e+06	1.98224e+06	#DIV/0!	#DIV/0!	1.84003e+06	#DIV/0!			2.18515e+06			1.98224e+06									1.84003e+06
Acad10	acyl-Coenzyme A dehydrogenase family, member 10	3		3.70756e+06	4.00203e+06	#DIV/0!	#DIV/0!	4.69625e+06	#DIV/0!	3.58117e+06	3.83395e+06		4.00203e+06									4.6182e+06	5.40364e+06	4.06691e+06
Acad11	acyl-Coenzyme A dehydrogenase family, member 11	4		2.27195e+06	2.58907e+06	#DIV/0!	#DIV/0!	2.27558e+06	3.25833e+06	2.27195e+06			2.58907e+06											2.27558e+06	3.25833e+06
Acad8	acyl-Coenzyme A dehydrogenase family, member 8	5		5.01809e+06	5.09411e+06	4.41353e+06	#DIV/0!	5.58514e+06	5.15986e+06	5.37637e+06	4.85891e+06	4.81899e+06	5.29721e+06	4.9872e+06	4.99793e+06			4.41353e+06				5.50343e+06	5.08001e+06	6.17197e+06	5.15986e+06
Acad9	acyl-Coenzyme A dehydrogenase family, member 9	5		1.29797e+07	1.46162e+07	7.8916e+06	#DIV/0!	1.71216e+07	1.5225e+07	1.18419e+07	1.26427e+07	1.44543e+07	1.78819e+07	1.31759e+07	1.27908e+07	8.51869e+06	8.39326e+06	6.76285e+06				1.78931e+07	1.77375e+07	1.57342e+07	1.62046e+07		1.42455e+07
Acadl	acyl-Coenzyme A dehydrogenase, long-chain	6		4.95944e+07	8.27292e+07	4.58555e+07	1.94442e+07	9.26119e+07	7.94392e+07	5.60962e+07	4.92084e+07	4.34785e+07	8.33281e+07	6.32473e+07	1.01612e+08	3.45169e+07	5.20033e+07	5.10462e+07	2.29708e+07	2.65701e+07	8.79163e+06	8.10214e+07	1.03848e+08	9.2966e+07	1.03081e+08		5.57976e+07
Acadm	acyl-Coenzyme A dehydrogenase, medium chain	6		8.4308e+07	9.84577e+07	7.41644e+07	8.02708e+07	1.25423e+08	1.20039e+08	1.11603e+08	7.83755e+07	6.29455e+07	1.04941e+08	8.54988e+07	1.04933e+08	6.71228e+07	1.03031e+08	5.23396e+07	4.08972e+07	9.69273e+07	1.02988e+08	1.48635e+08	1.19862e+08	1.07771e+08	1.31219e+08		1.0886e+08
Acads	acyl-Coenzyme A dehydrogenase, short chain	6		1.47166e+08	1.75747e+08	9.17727e+07	6.43763e+07	1.38172e+08	1.15879e+08	1.7704e+08	1.32636e+08	1.31821e+08	1.90036e+08	1.38961e+08	1.98244e+08	8.26436e+07	1.22823e+08	6.98521e+07	5.81389e+07	7.49383e+07	6.00516e+07	1.54432e+08	1.25316e+08	1.34768e+08	1.68106e+08	3.1932e+07	1.47598e+08
Acadsb	acyl-Coenzyme A dehydrogenase, short/branched chain	1		#DIV/0!	606480	#DIV/0!	#DIV/0!	#DIV/0!	#DIV/0!						606480
Acadvl	acyl-Coenzyme A dehydrogenase, very long chain	6		6.66544e+07	8.78689e+07	5.45626e+07	3.33337e+07	7.20868e+07	7.41127e+07	7.04014e+07	6.56049e+07	6.3957e+07	9.34376e+07	7.74413e+07	9.27279e+07	4.78628e+07	6.95381e+07	4.62869e+07	1.23619e+07	5.67926e+07	3.08464e+07	8.13816e+07	6.60887e+07	6.87902e+07	7.86149e+07		6.96104e+07
Acat1	acetyl-Coenzyme A acetyltransferase 1	6		1.78471e+08	2.18545e+08	1.49661e+08	7.58821e+07	2.16959e+08	1.03073e+08	1.71425e+08	1.90604e+08	1.73385e+08	2.11825e+08	2.10027e+08	2.33784e+08	1.20746e+08	1.73613e+08	1.54625e+08	5.36435e+07	1.10909e+08	6.3094e+07	2.03704e+08	2.02887e+08	2.44287e+08	1.59801e+08	2.07125e+07	1.28706e+08
Acat2	acetyl-Coenzyme A acetyltransferase 2	4		9.47364e+06	1.18224e+07	1.06602e+07	#DIV/0!	1.38402e+07	#DIV/0!	9.17006e+06	1.03111e+07	8.93973e+06	9.31678e+06	1.2821e+07	1.33293e+07	6.50177e+06	1.33932e+07	1.20857e+07					1.37879e+07	1.38925e+07
Acbd3	acyl-Coenzyme A binding domain containing 3	4		2.81798e+06	3.12067e+06	4.70963e+06	#DIV/0!	4.47015e+06	#DIV/0!	3.06085e+06		2.57511e+06	3.73092e+06	2.9755e+06	2.65559e+06	4.00508e+06	4.81632e+06	5.3075e+06					5.09411e+06	3.84619e+06
Acbd5	acyl-Coenzyme A binding domain containing 5	1		#DIV/0!	3.44462e+06	#DIV/0!	#DIV/0!	#DIV/0!	#DIV/0!					2.62103e+06	4.26821e+06
Acin1	apoptotic chromatin condensation inducer 1	6		1.71296e+07	1.86572e+07	1.26537e+07	7.46491e+06	1.47399e+07	9.05322e+06	1.47162e+07	2.03144e+07	1.63581e+07	1.44123e+07	2.17167e+07	1.98426e+07	1.41471e+07	9.09284e+06	1.47213e+07	7.93996e+06	8.7758e+06	5.67898e+06	1.19309e+07	1.6783e+07	1.55058e+07	9.05322e+06
Acly	ATP citrate lyase	6		9.81833e+07	1.32405e+08	1.17279e+08	8.65632e+07	2.27659e+08	6.49086e+07	8.22436e+07	1.09268e+08	1.03038e+08	1.41703e+08	1.2892e+08	1.26591e+08	7.87349e+07	1.15227e+08	1.57874e+08	1.53997e+07	1.79399e+08	6.48903e+07	1.66552e+08	2.74932e+08	2.41492e+08	6.73092e+07	1.66382e+07	1.10778e+08
Aco1	aconitase 1	6		3.98414e+07	3.29116e+07	2.91678e+07	2.28751e+07	2.80832e+07	1.12154e+07	4.21784e+07	4.35932e+07	3.37527e+07	2.90574e+07	3.15164e+07	3.81611e+07	1.98826e+07	3.4839e+07	3.2782e+07	2.18526e+07	3.23643e+07	1.44083e+07	1.67111e+07	3.69072e+07	3.06312e+07	6.29118e+06		1.61396e+07
Aco2	aconitase 2, mitochondrial	6		3.55074e+08	4.60168e+08	4.00982e+08	2.28753e+08	4.84705e+08	3.56017e+08	4.08596e+08	3.22249e+08	3.34377e+08	4.34415e+08	4.19938e+08	5.2615e+08	3.47419e+08	4.73898e+08	3.8163e+08	2.28497e+08	2.50268e+08	2.07495e+08	4.88404e+08	4.7551e+08	4.90202e+08	5.3702e+08	8.35653e+07	4.47465e+08
Acot1	acyl-CoA thioesterase 1	1		1.45804e+06	#DIV/0!	#DIV/0!	#DIV/0!	#DIV/0!	#DIV/0!			1.45804e+06
Acot13	acyl-CoA thioesterase 13	5		3.72891e+06	4.10122e+06	5.14474e+06	7.79977e+06	4.89655e+06	#DIV/0!	4.02038e+06	3.43743e+06			3.56853e+06	4.63391e+06		6.89491e+06	3.39458e+06		7.79977e+06		4.67197e+06	4.09917e+06	5.9185e+06
Acot2	acyl-CoA thioesterase 2	4		9.44624e+06	6.84429e+06	5.34146e+06	#DIV/0!	3.40303e+06	#DIV/0!	9.35237e+06	9.80102e+06	9.18533e+06	6.46492e+06	7.22367e+06			5.83176e+06	4.85117e+06					3.15192e+06	3.65414e+06
Acot7	acyl-CoA thioesterase 7	6		1.35662e+07	1.4114e+07	2.16737e+07	2.46729e+07	8.60475e+06	6.58111e+06	1.30677e+07	1.39969e+07	1.36339e+07	1.63241e+07	1.18797e+07	1.41382e+07	2.13984e+07	1.74437e+07	2.61789e+07	2.15293e+07	2.14995e+07	3.099e+07	7.86819e+06	1.14982e+07	6.44791e+06			6.58111e+06
Acot8	acyl-CoA thioesterase 8	6		4.2356e+06	7.43425e+06	5.61586e+06	4.02253e+06	8.30184e+06	6.10136e+06	4.10514e+06	4.36606e+06		7.3174e+06	6.57929e+06	8.40607e+06	6.31565e+06	5.14736e+06	5.38457e+06		3.98238e+06	4.06268e+06		8.00073e+06	8.60295e+06			6.10136e+06
Acox1	acyl-Coenzyme A oxidase 1, palmitoyl	5		8.70358e+06	1.34218e+07	1.53112e+07	#DIV/0!	1.55148e+07	2.87695e+07	1.37898e+07	6.49321e+06	5.82772e+06	1.61653e+07	9.72859e+06	1.43714e+07	2.01797e+07	1.04428e+07					2.54489e+07	1.35717e+07	7.52364e+06	3.21764e+07		2.53626e+07
Acp1	acid phosphatase 1, soluble	1		1.00593e+06	#DIV/0!	#DIV/0!	#DIV/0!	#DIV/0!	#DIV/0!			1.00593e+06
Acp5	acid phosphatase 5, tartrate resistant	3		#DIV/0!	3.72265e+06	4.13971e+06	#DIV/0!	5.44614e+06	#DIV/0!				3.72265e+06					4.13971e+06					6.28813e+06	4.60414e+06
Acp6	acid phosphatase 6, lysophosphatidic	6		1.06416e+07	1.0704e+07	5.10715e+06	5.78506e+06	1.0819e+07	6.78539e+06	9.42983e+06	1.064e+07	1.18551e+07	1.09627e+07	8.08155e+06	1.30677e+07	5.27595e+06		4.93836e+06		5.78506e+06		1.43565e+07	9.49805e+06	8.60235e+06	6.78539e+06
Acsf2	acyl-CoA synthetase family member 2	6		2.98981e+08	2.63592e+08	1.65165e+08	1.22809e+08	1.45473e+08	1.35533e+08	3.21223e+08	2.97105e+08	2.78615e+08	2.88581e+08	2.40356e+08	2.61838e+08	1.67885e+08	1.74784e+08	1.52824e+08	7.14089e+07	1.60134e+08	1.36886e+08	1.98835e+08	1.22771e+08	1.14812e+08	1.93586e+08	5.56971e+07	1.57317e+08
Acsf3	acyl-CoA synthetase family member 3	5		4.02989e+06	5.15025e+06	4.75899e+06	#DIV/0!	3.98254e+06	3.65439e+06	3.8518e+06	4.20799e+06		5.3786e+06	4.41047e+06	5.66168e+06		4.78604e+06	4.73194e+06				4.12511e+06	3.84566e+06	3.97686e+06	3.65439e+06
Acsl1	acyl-CoA synthetase long-chain family member 1	1		2.67666e+06	#DIV/0!	#DIV/0!	#DIV/0!	#DIV/0!	#DIV/0!			2.67666e+06
Acsl3	acyl-CoA synthetase long-chain family member 3	5		4.6265e+06	5.89478e+06	4.10742e+06	#DIV/0!	7.27649e+06	4.80832e+06	5.04772e+06	3.90882e+06	4.92298e+06	6.15104e+06	7.16631e+06	4.36697e+06		4.10742e+06					9.00628e+06	6.35782e+06	6.46536e+06	4.80832e+06
Acsl5	acyl-CoA synthetase long-chain family member 5	4		1.4187e+06	2.4601e+06	1.12711e+06	#DIV/0!	1.49831e+06	#DIV/0!		1.36626e+06	1.47114e+06	2.42054e+06	2.49966e+06				1.12711e+06						1.49831e+06
Acsm3	acyl-CoA synthetase medium-chain family member 3	6		3.50995e+07	3.88273e+07	2.46469e+07	4.23483e+07	7.78073e+07	3.17838e+07	3.82088e+07	3.70765e+07	3.00133e+07	3.96385e+07	3.90062e+07	3.78371e+07		2.60684e+07	2.32254e+07		4.23483e+07		7.30003e+07	8.13422e+07	7.90795e+07	3.48149e+07		2.87528e+07
Acss1	acyl-CoA synthetase short-chain family member 1	6		1.65002e+07	1.66333e+07	1.14367e+07	8.33066e+06	1.323e+07	1.03432e+07	1.65657e+07	1.79739e+07	1.4961e+07	1.82551e+07	1.47601e+07	1.68845e+07	9.18979e+06	1.18658e+07	1.32547e+07		8.33066e+06		1.23568e+07	1.36472e+07	1.3686e+07	1.02307e+07		1.04558e+07
Acss2	acyl-CoA synthetase short-chain family member 2	5		6.9764e+06	4.50127e+06	5.02921e+06	5.80595e+06	5.58248e+06	#DIV/0!	4.96066e+06	8.77885e+06	7.1897e+06	3.76443e+06	5.47945e+06	4.25994e+06			5.02921e+06		5.80595e+06		3.8802e+06	5.99904e+06	6.8682e+06
Actc1	actin, alpha, cardiac muscle 1	6		2.56182e+08	2.65309e+08	2.86553e+08	2.62257e+08	3.09717e+08	3.76709e+08	3.13872e+08	2.3916e+08	2.15513e+08	2.47268e+08	2.14723e+08	3.33937e+08	1.78704e+08	2.83368e+08	3.97588e+08	1.75355e+08	2.85438e+08	3.25978e+08	3.62549e+08	2.33266e+08	3.33336e+08	4.15594e+08	1.5711e+08	5.57424e+08
Actg1	actin, gamma, cytoplasmic 1	6		4.49424e+09	4.61874e+09	4.41758e+09	4.77464e+09	5.13477e+09	4.63859e+09	4.91894e+09	4.15845e+09	4.40532e+09	4.45754e+09	4.49166e+09	4.90702e+09	4.39465e+09	4.24113e+09	4.61697e+09	5.10336e+09	4.21008e+09	5.01047e+09	5.54792e+09	4.86705e+09	4.98933e+09	6.13408e+09	2.60602e+09	5.17568e+09
Actl6a	actin-like 6A	5		1.36237e+07	1.1283e+07	1.13816e+07	#DIV/0!	8.68166e+06	6.34461e+06	1.30686e+07	1.4026e+07	1.37764e+07	1.06209e+07	1.18773e+07	1.13509e+07	9.60464e+06	1.24014e+07	1.21386e+07				7.73838e+06	9.2897e+06	9.0169e+06	6.34461e+06
Actn1	actinin, alpha 1	6		7.56575e+07	6.93649e+07	8.7395e+07	6.92387e+07	6.29637e+07	5.86942e+07	6.93888e+07	8.27181e+07	7.48656e+07	6.8107e+07	6.74867e+07	7.25011e+07	6.91248e+07	7.66616e+07	1.16399e+08	6.2165e+07	8.17888e+07	6.37623e+07	5.39979e+07	6.91152e+07	6.57779e+07	5.49037e+07		6.24847e+07
Actn3	actinin alpha 3	1		#DIV/0!	#DIV/0!	#DIV/0!	5.49581e+06	#DIV/0!	#DIV/0!												5.49581e+06
Actn4	actinin alpha 4	6		1.85998e+08	1.92925e+08	1.57261e+08	1.43062e+08	2.01005e+08	1.23183e+08	1.68515e+08	2.01513e+08	1.87966e+08	1.85276e+08	1.86823e+08	2.06677e+08	1.2037e+08	1.55507e+08	1.95908e+08	1.28021e+08	1.53259e+08	1.47905e+08	1.63975e+08	2.24198e+08	2.14842e+08	1.67792e+08	3.46488e+07	1.67107e+08
Actr10	ARP10 actin-related protein 10	1		1.10621e+06	#DIV/0!	#DIV/0!	#DIV/0!	#DIV/0!	#DIV/0!			1.10621e+06
Actr1a	ARP1 actin-related protein 1A, centractin alpha	6		1.0808e+07	1.19637e+07	1.07113e+07	1.32453e+07	1.24425e+07	7.16036e+06	1.09962e+07	9.35885e+06	1.2069e+07	1.38838e+07	1.07512e+07	1.12561e+07		9.54359e+06	1.18789e+07		1.33775e+07	1.31131e+07	1.01249e+07	1.55747e+07	1.1628e+07	7.16036e+06
Actr1b	ARP1 actin-related protein 1B, centractin beta	3		4.17352e+06	4.05944e+06	#DIV/0!	#DIV/0!	3.5813e+06	#DIV/0!		3.03402e+06	5.31302e+06	3.89232e+06	3.6463e+06	4.6397e+06								2.8387e+06	4.32389e+06
Actr2	ARP2 actin-related protein 2	6		7.99169e+06	7.848e+06	1.17197e+07	1.71478e+07	8.46787e+06	1.44016e+07	8.38047e+06	7.90701e+06	7.68759e+06	8.05191e+06	7.11336e+06	8.37873e+06	9.47766e+06	1.69573e+07	8.72425e+06	1.60437e+07	1.6832e+07	1.85678e+07	9.07144e+06	7.68919e+06	8.643e+06	1.05658e+07		1.82374e+07
Actr3	ARP3 actin-related protein 3	6		1.48244e+07	1.42821e+07	1.63299e+07	2.03112e+07	1.9032e+07	1.49755e+07	1.5015e+07	1.38761e+07	1.55822e+07	1.58535e+07	1.55779e+07	1.14148e+07	1.61061e+07	1.58085e+07	1.70752e+07	1.90409e+07	1.67993e+07	2.50933e+07	1.84063e+07	1.85421e+07	2.01475e+07	1.49755e+07
Acy1	aminoacylase 1	4		5.72214e+06	6.42974e+06	1.31212e+07	#DIV/0!	8.45523e+06	#DIV/0!	6.29642e+06	5.53634e+06	5.33368e+06	6.27855e+06	6.37414e+06	6.63654e+06			1.31212e+07					9.1339e+06	7.77656e+06
Acyp1	acylphosphatase 1, erythrocyte (common) type	1		2.29049e+06	#DIV/0!	#DIV/0!	#DIV/0!	#DIV/0!	#DIV/0!	2.10545e+06	2.47552e+06
Ada	adenosine deaminase	1		#DIV/0!	#DIV/0!	3.34089e+06	#DIV/0!	#DIV/0!	#DIV/0!									3.34089e+06
Add1	adducin 1 (alpha)	5		1.35812e+07	1.48001e+07	6.81792e+06	#DIV/0!	1.68378e+07	1.11291e+07	1.34537e+07	1.10673e+07	1.62226e+07	1.43068e+07	1.55898e+07	1.45035e+07		6.81792e+06					1.23457e+07	1.94397e+07	1.87281e+07	1.29666e+07		9.29163e+06
Add3	adducin 3 (gamma)	6		1.14794e+07	1.21849e+07	6.13104e+06	1.0568e+07	1.38475e+07	1.47939e+07	1.05687e+07	1.15998e+07	1.22697e+07	1.28316e+07	1.23722e+07	1.13509e+07			6.13104e+06		1.0568e+07		1.30378e+07	1.09992e+07	1.75054e+07			1.47939e+07
Adh1	alcohol dehydrogenase 1 (class I)	6		4.1997e+07	9.30241e+07	1.03116e+08	4.40468e+08	2.02571e+08	7.71133e+07	4.2082e+07	4.15372e+07	4.23718e+07	1.02298e+08	8.1314e+07	9.54605e+07	1.09443e+08	1.28492e+08	7.14138e+07	3.9517e+08	4.22566e+08	5.03669e+08	1.16779e+08	2.92609e+08	1.98326e+08	3.10717e+07	9.92456e+07	1.01022e+08
Adh5	alcohol dehydrogenase 5 (class III), chi polypeptide	5		3.60609e+07	2.35399e+07	1.82569e+07	3.06087e+07	1.34149e+07	#DIV/0!	3.80344e+07	3.49696e+07	3.51787e+07	2.34486e+07	2.46947e+07	2.24763e+07	1.24859e+07	1.89593e+07	2.33254e+07	2.23613e+07	4.45864e+07	2.48786e+07	9.5416e+06	1.7659e+07	1.30442e+07
Adi1	acireductone dioxygenase 1	1		3.06424e+06	#DIV/0!	#DIV/0!	#DIV/0!	#DIV/0!	#DIV/0!			3.06424e+06
Adk	adenosine kinase	3		2.13934e+07	1.50143e+07	#DIV/0!	#DIV/0!	1.4509e+07	#DIV/0!	2.82158e+07	1.84638e+07	1.75006e+07	1.23954e+07		1.76333e+07							1.49589e+07	1.40591e+07
Adnp	activity-dependent neuroprotective protein	3		4.69895e+06	3.0069e+06	#DIV/0!	#DIV/0!	2.80662e+06	#DIV/0!	2.83693e+06	6.76238e+06	4.49753e+06	2.65946e+06	3.5353e+06	2.82594e+06								2.80662e+06
Adprhl2	ADP-ribosylhydrolase like 2	1		560906	#DIV/0!	#DIV/0!	#DIV/0!	#DIV/0!	#DIV/0!		560906
Adrm1	adhesion regulating molecule 1	4		7.9544e+06	7.73432e+06	1.11962e+07	#DIV/0!	7.13509e+06	#DIV/0!		7.53356e+06	8.37525e+06	7.11879e+06	8.47452e+06	7.60966e+06			1.11962e+07					7.13509e+06
Adsl	adenylosuccinate lyase	5		1.44014e+07	1.0093e+07	9.6044e+06	1.12938e+07	7.43269e+06	#DIV/0!	9.44815e+06	1.96824e+07	1.40737e+07	9.79898e+06	1.29424e+07	7.53774e+06	7.54872e+06	8.90942e+06	1.23551e+07	7.30271e+06	1.52849e+07			9.10672e+06	5.75865e+06
Adss	adenylosuccinate synthetase, non muscle	3		3.85329e+06	3.38034e+06	#DIV/0!	#DIV/0!	2.5536e+06	#DIV/0!	3.12885e+06	4.57773e+06			3.58639e+06	3.17428e+06									2.5536e+06
Afdn		6		8.40523e+06	7.28726e+06	1.1081e+07	1.00779e+07	7.33661e+06	4.83505e+06	6.31959e+06	1.00849e+07	8.81116e+06	7.74643e+06	6.93709e+06	7.17825e+06	1.49278e+07		7.23419e+06	1.16087e+07	8.54708e+06			6.98777e+06	7.68546e+06	4.83505e+06
Afg3l2	AFG3-like AAA ATPase 2	5		7.61603e+06	1.1152e+07	6.02237e+06	#DIV/0!	1.06879e+07	1.08043e+07		8.64959e+06	6.58248e+06	1.19989e+07	1.0208e+07	1.12491e+07			6.02237e+06				1.01438e+07	1.12319e+07		1.08043e+07
Aga	aspartylglucosaminidase	1		1.46503e+06	#DIV/0!	#DIV/0!	#DIV/0!	#DIV/0!	#DIV/0!			1.46503e+06
Agpat1	1-acylglycerol-3-phosphate O-acyltransferase 1 (lysophosphatidic acid acyltransferase, alpha)	1		#DIV/0!	#DIV/0!	#DIV/0!	#DIV/0!	917914	#DIV/0!															917914
Agps	alkylglycerone phosphate synthase	2		2.62703e+06	3.07499e+06	#DIV/0!	#DIV/0!	#DIV/0!	#DIV/0!		2.62703e+06		3.23067e+06		2.91932e+06
Agr2	anterior gradient 2	6		5.2331e+08	1.59151e+09	4.88295e+09	2.72327e+08	1.71507e+09	1.0735e+09	4.97631e+08	4.8158e+08	5.9072e+08	1.48375e+09	1.63382e+09	1.65697e+09	3.52726e+09	4.60036e+09	6.52124e+09	1.87706e+08	3.85699e+08	2.43577e+08	1.43023e+09	2.10957e+09	1.60542e+09	1.37397e+09	6.24359e+08	1.22217e+09
Agtrap	angiotensin II, type I receptor-associated protein	1		1.0818e+06	#DIV/0!	#DIV/0!	#DIV/0!	#DIV/0!	#DIV/0!			1.0818e+06
Ahctf1	AT hook containing transcription factor 1	1		1.6233e+06	#DIV/0!	#DIV/0!	#DIV/0!	#DIV/0!	#DIV/0!		1.6233e+06
Ahcy	S-adenosylhomocysteine hydrolase	6		1.29124e+08	8.17046e+07	6.36159e+07	7.37519e+07	8.82528e+07	1.38296e+07	1.12473e+08	1.33088e+08	1.41812e+08	7.72965e+07	8.83422e+07	7.94751e+07	5.75056e+07	4.80622e+07	8.52798e+07	5.52626e+07	9.00298e+07	7.59633e+07	5.21007e+07	9.65652e+07	1.16093e+08	1.89566e+07		8.70251e+06
Ahcyl2	S-adenosylhomocysteine hydrolase-like 2	5		8.88844e+06	1.10347e+07	1.02951e+07	9.7409e+06	1.11924e+07	#DIV/0!	8.73272e+06	7.99131e+06	9.94128e+06	1.24807e+07	1.10214e+07	9.60198e+06	1.47131e+07	6.33582e+06	9.83641e+06	1.11327e+07	9.20955e+06	8.88044e+06	1.08418e+07	9.01627e+06	1.37193e+07
Ahsa1	AHA1, activator of heat shock protein ATPase 1	4		1.09286e+07	8.52732e+06	7.67428e+06	#DIV/0!	6.37624e+06	#DIV/0!	8.55478e+06	1.21151e+07	1.21159e+07	7.15143e+06	1.04059e+07	8.02461e+06			7.67428e+06				5.19539e+06	6.24946e+06	7.68386e+06
Ahsg	alpha-2-HS-glycoprotein	1		#DIV/0!	#DIV/0!	2.33534e+06	#DIV/0!	#DIV/0!	#DIV/0!								2.33534e+06
Aifm1	apoptosis-inducing factor, mitochondrion-associated 1	6		6.77741e+07	8.10698e+07	6.31381e+07	5.09648e+07	7.40693e+07	7.04677e+07	7.05773e+07	6.82582e+07	6.44868e+07	8.53389e+07	8.21752e+07	7.56953e+07	5.49799e+07	6.99878e+07	6.44466e+07	4.83798e+07	6.39083e+07	4.06063e+07	7.73287e+07	7.1305e+07	7.35744e+07	6.73559e+07		7.35795e+07
Aimp1	aminoacyl tRNA synthetase complex-interacting multifunctional protein 1	5		2.34883e+07	1.4328e+07	1.95776e+07	5.4416e+06	1.15885e+07	#DIV/0!	1.95925e+07	2.15682e+07	2.93041e+07	1.33293e+07	1.47939e+07	1.48607e+07			1.95776e+07			5.4416e+06	6.32222e+06	1.74654e+07	1.09779e+07
Aimp2	aminoacyl tRNA synthetase complex-interacting multifunctional protein 2	1		4.3585e+06	#DIV/0!	#DIV/0!	#DIV/0!	#DIV/0!	#DIV/0!			4.3585e+06
Aip	aryl-hydrocarbon receptor-interacting protein	1		#DIV/0!	809404	#DIV/0!	#DIV/0!	#DIV/0!	#DIV/0!					809404
Ak2	adenylate kinase 2	6		7.16409e+07	8.1324e+07	6.65685e+07	4.76376e+07	7.58361e+07	4.68347e+07	6.40413e+07	7.93485e+07	7.15327e+07	7.01092e+07	8.24434e+07	9.14196e+07	5.4801e+07	7.06899e+07	7.42146e+07	4.58399e+07	4.69038e+07	5.01692e+07	7.38554e+07	7.24459e+07	8.1207e+07	6.45225e+07	2.60413e+07	4.99403e+07
Ak3	adenylate kinase 3	6		3.59799e+07	4.75636e+07	3.43153e+07	2.55206e+07	6.40008e+07	3.70073e+07	3.73188e+07	3.71871e+07	3.34337e+07	4.46111e+07	3.91905e+07	5.88892e+07	2.95018e+07	4.35117e+07	2.99323e+07		2.49909e+07	2.60504e+07	6.13517e+07	6.58007e+07	6.48499e+07	4.41589e+07		2.98556e+07
Akap1	A kinase (PRKA) anchor protein 1	2		#DIV/0!	2.39418e+06	#DIV/0!	#DIV/0!	2.57582e+06	#DIV/0!					2.39418e+06									2.57582e+06
Akap8	A kinase (PRKA) anchor protein 8	1		2.85192e+06	#DIV/0!	#DIV/0!	#DIV/0!	#DIV/0!	#DIV/0!		2.85192e+06
Akap9	A kinase (PRKA) anchor protein (yotiao) 9	1		617723	#DIV/0!	#DIV/0!	#DIV/0!	#DIV/0!	#DIV/0!			617723
Akr1a1	aldo-keto reductase family 1, member A1 (aldehyde reductase)	6		9.78116e+07	7.10612e+07	8.46344e+07	8.22853e+07	5.38805e+07	1.71358e+07	9.42376e+07	1.08641e+08	9.05556e+07	5.78695e+07	7.88223e+07	7.64917e+07	7.25162e+07	6.766e+07	1.13727e+08	8.06069e+07	8.64702e+07	7.97787e+07	3.54038e+07	6.27973e+07	6.34405e+07	1.89764e+07	1.76186e+07	1.48124e+07
Akr1b3	aldo-keto reductase family 1, member B3 (aldose reductase)	6		3.6736e+07	2.96384e+07	2.96896e+07	5.8193e+07	3.17264e+07	1.37302e+07	3.6749e+07	4.2117e+07	3.13421e+07	2.70964e+07	3.27411e+07	2.90775e+07	1.82476e+07	2.69186e+07	4.39025e+07	5.90323e+07	5.87343e+07	5.68123e+07	1.96034e+07	4.03286e+07	3.52471e+07	1.00132e+07		1.74473e+07
Akr1b8	aldo-keto reductase family 1, member B8	6		3.48237e+07	3.2415e+07	1.41855e+07	1.73043e+07	2.04336e+07	7.40876e+06	2.54595e+07	3.69149e+07	4.20966e+07	3.29186e+07	3.84505e+07	2.58758e+07	1.26401e+07		1.57309e+07		2.86613e+07	5.94729e+06		2.09087e+07	1.99585e+07	7.40876e+06
Akr1c13	aldo-keto reductase family 1, member C13	6		7.58652e+07	6.43745e+07	3.91156e+07	3.09818e+07	3.77247e+07	9.47171e+06	6.23679e+07	6.11055e+07	1.04122e+08	6.26495e+07	4.638e+07	8.4094e+07	2.60883e+07	3.1061e+07	6.01975e+07	1.90251e+07	4.70633e+07	2.68571e+07	2.29136e+07	5.83286e+07	3.1932e+07	6.39273e+06	1.60225e+07	5.99987e+06
Akr7a2		6		2.45384e+07	1.76767e+07	1.00793e+07	7.78866e+06	1.32673e+07	1.03226e+07	1.98014e+07	2.70589e+07	2.67549e+07	1.85344e+07	1.70315e+07	1.74642e+07		5.6511e+06	1.45075e+07		8.60116e+06	6.97615e+06	1.06992e+07	1.41304e+07	1.49724e+07	7.22317e+06		1.3422e+07
Alad	aminolevulinate, delta-, dehydratase	3		3.9425e+06	3.981e+06	#DIV/0!	#DIV/0!	4.22143e+06	#DIV/0!	4.795e+06	3.19747e+06	3.83501e+06			3.981e+06									4.22143e+06
Alb	albumin	6		3.70377e+06	3.91171e+06	2.73025e+06	7.4494e+06	3.51047e+06	6.96414e+06	4.20274e+06		3.20479e+06		4.27413e+06	3.54929e+06			2.73025e+06	8.29666e+06	6.60213e+06		4.90765e+06	3.36343e+06	2.26033e+06	6.50853e+06	9.38874e+06	4.99516e+06
Alcam	activated leukocyte cell adhesion molecule	5		3.59888e+06	4.07637e+06	5.08071e+06	#DIV/0!	4.27121e+06	4.25669e+06	4.7362e+06	3.22999e+06	2.83045e+06	4.24108e+06	4.17661e+06	3.81143e+06			5.08071e+06					5.0313e+06	3.51112e+06	4.25669e+06
Aldh16a1	aldehyde dehydrogenase 16 family, member A1	6		1.09078e+07	1.11676e+07	6.33308e+06	9.10672e+06	7.72582e+06	3.95816e+06	7.62603e+06	1.19698e+07	1.31276e+07	1.02933e+07	1.3321e+07	9.88836e+06		4.3332e+06	8.33297e+06		9.10672e+06			7.85674e+06	7.5949e+06	3.95816e+06
Aldh18a1	aldehyde dehydrogenase 18 family, member A1	6		3.42583e+07	3.41619e+07	3.31061e+07	7.63661e+06	2.20855e+07	1.55047e+07	3.28275e+07	3.80133e+07	3.19342e+07	3.4481e+07	3.60726e+07	3.1932e+07	2.33707e+07	3.79159e+07	3.80317e+07		7.63661e+06		2.54824e+07	2.27191e+07	1.80551e+07	1.55047e+07
Aldh1a1	aldehyde dehydrogenase family 1, subfamily A1	3		5.87874e+06	9.57895e+06	#DIV/0!	#DIV/0!	4.97574e+06	#DIV/0!	5.86297e+06	5.48249e+06	6.29075e+06	8.51456e+06	8.35901e+06	1.18633e+07							5.24205e+06	4.37545e+06	5.3097e+06
Aldh1a7	aldehyde dehydrogenase family 1, subfamily A7	1		642528	#DIV/0!	#DIV/0!	#DIV/0!	#DIV/0!	#DIV/0!			642528
Aldh1b1	aldehyde dehydrogenase 1 family, member B1	6		1.12497e+09	7.3957e+08	5.23275e+08	4.33764e+08	4.72218e+08	3.81817e+08	1.18152e+09	1.11038e+09	1.08301e+09	7.30293e+08	7.36291e+08	7.52126e+08	4.72422e+08	5.87128e+08	5.10275e+08	3.73336e+08	5.00086e+08	4.27871e+08	5.56652e+08	4.09674e+08	4.50328e+08	4.86681e+08	2.09751e+08	4.49019e+08
Aldh1l1	aldehyde dehydrogenase 1 family, member L1	6		4.45252e+06	1.70359e+07	7.32855e+06	1.05406e+07	6.9861e+07	5.0436e+06	1.64905e+06	6.58111e+06	5.12741e+06	1.73004e+07	1.71357e+07	1.66717e+07		2.4603e+06	1.21968e+07		1.73052e+07	3.77593e+06	3.26754e+07	1.07548e+08	6.936e+07	3.88047e+06		6.20672e+06
Aldh2	aldehyde dehydrogenase 2, mitochondrial	6		2.65924e+08	3.96475e+08	2.70532e+08	7.81391e+08	7.50485e+08	3.46003e+08	3.23121e+08	2.18734e+08	2.55917e+08	4.13239e+08	3.23166e+08	4.5302e+08	2.61639e+08	3.37778e+08	2.12178e+08	8.41857e+08	6.50422e+08	8.51895e+08	8.48771e+08	6.95946e+08	7.06738e+08	4.87829e+08	1.63544e+08	3.86636e+08
Aldh3a2	aldehyde dehydrogenase family 3, subfamily A2	6		7.24451e+06	9.09106e+06	1.27909e+07	2.8369e+07	8.36531e+06	1.14374e+07	7.93336e+06	6.20844e+06	7.59174e+06	1.00521e+07	8.06811e+06	9.15292e+06	1.51625e+07	1.39378e+07	9.27233e+06	2.87548e+07	2.26766e+07	3.36756e+07	9.20955e+06	8.51043e+06	7.37596e+06	1.2416e+07		1.04587e+07
Aldh4a1	aldehyde dehydrogenase 4 family, member A1	5		7.1016e+06	7.19891e+06	4.75693e+06	#DIV/0!	1.05963e+07	9.04005e+06	7.67003e+06	6.893e+06	6.74179e+06	7.26383e+06	6.74272e+06	7.59017e+06			4.75693e+06				9.62797e+06	1.16288e+07	1.05322e+07	9.04005e+06
Aldh5a1	aldhehyde dehydrogenase family 5, subfamily A1	4		6.05933e+06	4.77349e+06	5.32925e+06	#DIV/0!	3.74178e+06	#DIV/0!	6.92316e+06	5.97083e+06	5.284e+06	4.77113e+06	4.49846e+06	5.05087e+06			5.32925e+06				4.20041e+06	3.67777e+06	3.34715e+06
Aldh6a1	aldehyde dehydrogenase family 6, subfamily A1	6		6.47371e+06	5.43701e+06	5.7035e+06	7.27996e+06	6.97018e+06	7.32256e+06	7.36166e+06	7.06569e+06	4.99378e+06	5.65776e+06	5.44273e+06	5.21053e+06	5.54363e+06	5.86338e+06				7.27996e+06	8.6742e+06	6.8782e+06	5.35814e+06	6.289e+06		8.35611e+06
Aldh9a1	aldehyde dehydrogenase 9, subfamily A1	6		1.08956e+07	9.80384e+06	1.40806e+07	1.44503e+07	7.90255e+06	1.09756e+07	1.13344e+07	9.331e+06	1.20214e+07	8.24964e+06	1.04478e+07	1.0714e+07	1.18937e+07	1.50494e+07	1.52986e+07	1.55628e+07	1.34007e+07	1.43874e+07	7.75234e+06	8.14905e+06	7.80626e+06		1.09756e+07
Aldoa	aldolase A, fructose-bisphosphate	6		2.81797e+08	3.4515e+08	3.60116e+08	3.05013e+08	3.74818e+08	1.30146e+08	2.37327e+08	3.08394e+08	2.9967e+08	3.233e+08	3.57087e+08	3.55063e+08	2.97683e+08	2.97332e+08	4.85333e+08	3.1322e+08	2.84095e+08	3.17724e+08	2.83997e+08	4.20404e+08	4.20054e+08	1.15539e+08	1.4913e+08	1.25769e+08
Aldob	aldolase B, fructose-bisphosphate	4		4.06313e+07	3.00914e+07	5.78722e+06	#DIV/0!	1.2499e+07	#DIV/0!	2.91582e+07	4.8696e+07	4.40397e+07	3.58209e+07	3.14379e+07	2.30155e+07		8.66099e+06	2.91346e+06				1.08749e+07	1.56039e+07	1.10183e+07
Aldoc	aldolase C, fructose-bisphosphate	2		#DIV/0!	2.45535e+06	#DIV/0!	#DIV/0!	2.75852e+06	#DIV/0!						2.45535e+06								2.61105e+06	2.90599e+06
Alg5	asparagine-linked glycosylation 5 (dolichyl-phosphate beta-glucosyltransferase)	3		2.96069e+06	2.78067e+06	4.60159e+06	#DIV/0!	#DIV/0!	#DIV/0!	2.96069e+06				2.78067e+06			4.60159e+06
Alox5	arachidonate 5-lipoxygenase	1		#DIV/0!	#DIV/0!	#DIV/0!	1.35714e+07	#DIV/0!	#DIV/0!										1.34434e+07		1.36993e+07
Alox5ap	arachidonate 5-lipoxygenase activating protein	1		#DIV/0!	#DIV/0!	#DIV/0!	1.55208e+07	#DIV/0!	#DIV/0!												1.55208e+07
Alyref	Aly/REF export factor	6		7.2854e+07	5.47762e+07	6.06354e+07	8.40034e+07	4.94501e+07	2.04372e+07	6.56868e+07	8.16642e+07	7.12112e+07	4.57035e+07	6.82677e+07	5.03574e+07	4.2572e+07	7.74359e+07	6.18985e+07	5.7267e+07	9.04552e+07	1.04288e+08	3.48124e+07	5.55198e+07	5.80181e+07	2.47136e+07		1.61609e+07
Amdhd2	amidohydrolase domain containing 2	1		#DIV/0!	#DIV/0!	#DIV/0!	1.33462e+06	#DIV/0!	#DIV/0!												1.33462e+06
Amt	aminomethyltransferase	1		#DIV/0!	#DIV/0!	#DIV/0!	706632	#DIV/0!	#DIV/0!											706632
Anapc1	anaphase promoting complex subunit 1	1		1.10621e+06	#DIV/0!	#DIV/0!	#DIV/0!	#DIV/0!	#DIV/0!		1.10621e+06
Ang4	angiogenin, ribonuclease A family, member 4	1		1.1153e+06	#DIV/0!	#DIV/0!	#DIV/0!	#DIV/0!	#DIV/0!		1.1153e+06
Ank1	ankyrin 1, erythroid	1		#DIV/0!	#DIV/0!	#DIV/0!	#DIV/0!	#DIV/0!	2.54994e+07																1.8771e+07	3.22277e+07
Ank3	ankyrin 3, epithelial	1		1.4316e+06	#DIV/0!	#DIV/0!	#DIV/0!	#DIV/0!	#DIV/0!			1.4316e+06
Anks4b	ankyrin repeat and sterile alpha motif domain containing 4B	1		884498	#DIV/0!	#DIV/0!	#DIV/0!	#DIV/0!	#DIV/0!		884498
Anp32a	acidic (leucine-rich) nuclear phosphoprotein 32 family, member A	6		3.84192e+07	1.96755e+07	1.8028e+07	1.8441e+07	1.62043e+07	7.40568e+06	4.26694e+07	3.89873e+07	3.3601e+07	2.70964e+07	1.74546e+07	1.44754e+07	1.2626e+07	1.90858e+07	2.23721e+07	2.34795e+07	1.59317e+07	1.59119e+07	1.60381e+07	1.63706e+07		7.40568e+06
Anp32b	acidic (leucine-rich) nuclear phosphoprotein 32 family, member B	4		1.5654e+07	1.10525e+07	7.32892e+06	#DIV/0!	8.66161e+06	#DIV/0!	1.56168e+07	1.7144e+07	1.42011e+07	1.0153e+07	9.31936e+06	1.36851e+07	5.35591e+06		9.30194e+06				7.07206e+06	1.06069e+07	8.30587e+06
Anp32e	acidic (leucine-rich) nuclear phosphoprotein 32 family, member E	4		7.85703e+06	4.56052e+06	2.90872e+06	#DIV/0!	3.70019e+06	#DIV/0!	8.28345e+06	7.67588e+06	7.61177e+06	4.74475e+06	3.95652e+06	4.9803e+06	2.18469e+06	3.04055e+06	3.50091e+06				3.58838e+06	4.01926e+06	3.49291e+06
Anpep	alanyl (membrane) aminopeptidase	1		#DIV/0!	516927	#DIV/0!	#DIV/0!	#DIV/0!	#DIV/0!						516927
Anxa1	annexin A1	6		3.28276e+07	4.35907e+07	6.07117e+07	1.40233e+08	9.57196e+07	6.22506e+07	2.50273e+07	3.85947e+07	3.48607e+07	4.93416e+07	4.25513e+07	3.88793e+07	7.88004e+07	6.81731e+07	3.51617e+07	1.27941e+08	1.36082e+08	1.56675e+08	8.0898e+07	1.05028e+08	1.01233e+08	5.73504e+07		6.71507e+07
Anxa11	annexin A11	6		4.9231e+07	3.87998e+07	5.66856e+07	9.3473e+07	2.18817e+07	3.23181e+07	4.246e+07	5.62052e+07	4.90279e+07	4.11931e+07	4.07755e+07	3.44309e+07	5.65883e+07	4.65733e+07	6.68952e+07	9.68467e+07	8.36986e+07	9.98736e+07	2.32625e+07	2.13081e+07	2.10746e+07	3.12489e+07		3.33874e+07
Anxa13	annexin A13	1		#DIV/0!	#DIV/0!	4.17051e+06	#DIV/0!	#DIV/0!	#DIV/0!							5.14201e+06		3.19902e+06
Anxa2	annexin A2	6		1.47844e+08	2.41858e+08	1.91731e+08	2.43039e+08	2.90344e+08	2.95142e+08	1.40783e+08	1.36082e+08	1.66668e+08	2.44558e+08	2.39425e+08	2.41592e+08	1.98505e+08	1.62887e+08	2.13802e+08	1.95054e+08	2.96078e+08	2.37986e+08	2.79021e+08	3.2339e+08	2.68622e+08	2.25211e+08	3.84098e+08	2.76116e+08
Anxa3	annexin A3	6		1.91334e+06	5.95374e+06	5.69642e+06	9.50793e+06	3.35014e+07	6.94961e+06	2.12481e+06	1.70188e+06		5.09517e+06	6.40559e+06	6.36046e+06	3.43029e+06		7.96255e+06		9.50793e+06		1.86129e+07	3.87609e+07	4.31303e+07	6.94961e+06
Anxa4	annexin A4	6		2.28223e+08	1.75139e+08	2.36541e+08	4.51895e+08	1.00884e+08	4.45838e+07	2.29768e+08	2.35622e+08	2.1928e+08	1.76024e+08	1.65677e+08	1.83716e+08	2.05648e+08	2.22156e+08	2.8182e+08	4.74654e+08	3.6578e+08	5.15251e+08	7.00218e+07	1.12294e+08	1.20337e+08	4.6425e+07	3.94139e+07	4.79125e+07
Anxa5	annexin A5	6		1.302e+07	1.76461e+07	3.11822e+07	1.74847e+07	1.72712e+07	1.44735e+07	1.32666e+07	1.27474e+07	1.3046e+07	1.92586e+07	1.44704e+07	1.92093e+07	2.38618e+07	2.26279e+07	4.70568e+07		2.24436e+07	1.25258e+07	8.23022e+06	2.56419e+07	1.79415e+07	1.52278e+07		1.37193e+07
Anxa6	annexin A6	5		1.88917e+06	3.15775e+06	2.20511e+06	#DIV/0!	1.58649e+06	4.95502e+06	2.03049e+06	2.17322e+06	1.46381e+06	2.40616e+06	2.93799e+06	4.12911e+06	2.3428e+06	2.06742e+06					1.65718e+06	1.4003e+06	1.702e+06	6.893e+06		3.01703e+06
Anxa7	annexin A7	6		8.42518e+06	8.96253e+06	9.7232e+06	1.10492e+07	8.68971e+06	1.21502e+07	9.35042e+06	8.21939e+06	7.70573e+06	8.02906e+06	1.03469e+07	8.51161e+06			9.7232e+06		1.42238e+07	7.87474e+06	9.81461e+06	8.34916e+06	7.90536e+06	1.28254e+07		1.14751e+07
Anxa8	annexin A8	1		#DIV/0!	#DIV/0!	#DIV/0!	#DIV/0!	770161	#DIV/0!															770161
Aoc1	amine oxidase, copper-containing 1	1		#DIV/0!	2.71458e+06	#DIV/0!	#DIV/0!	#DIV/0!	#DIV/0!				2.71458e+06
Ap1b1	adaptor protein complex AP-1, beta 1 subunit	6		1.33009e+07	1.21273e+07	1.12457e+07	1.11652e+07	1.56064e+07	1.07037e+07	1.10619e+07	1.44083e+07	1.44323e+07	1.17577e+07	1.21252e+07	1.24989e+07	8.38454e+06		1.41069e+07	9.76102e+06		1.25693e+07	1.47305e+07	1.63774e+07	1.57113e+07	1.07037e+07
Ap1g1	adaptor protein complex AP-1, gamma 1 subunit	1		1.8088e+06	#DIV/0!	#DIV/0!	#DIV/0!	#DIV/0!	#DIV/0!			1.8088e+06
Ap1g2	adaptor protein complex AP-1, gamma 2 subunit	1		2.37024e+06	#DIV/0!	#DIV/0!	#DIV/0!	#DIV/0!	#DIV/0!		2.37024e+06
Ap1m2	adaptor protein complex AP-1, mu 2 subunit	6		1.01448e+07	9.34733e+06	8.96441e+06	8.43568e+06	1.2102e+07	6.97416e+06	9.34265e+06	9.86372e+06	1.1228e+07	9.14087e+06	8.32431e+06	1.05768e+07	7.95649e+06		9.97234e+06		9.45798e+06	7.41338e+06	9.1396e+06	1.28557e+07	1.43108e+07	7.69452e+06		6.25379e+06
Ap1s1	adaptor protein complex AP-1, sigma 1	3		2.44968e+06	#DIV/0!	3.19725e+06	#DIV/0!	4.28659e+06	#DIV/0!	2.59841e+06		2.30095e+06						3.19725e+06					4.28659e+06
Ap2a2	adaptor-related protein complex 2, alpha 2 subunit	3		4.22611e+06	5.0132e+06	#DIV/0!	#DIV/0!	4.76981e+06	#DIV/0!		4.22611e+06				5.0132e+06								4.76981e+06
Ap2b1	adaptor-related protein complex 2, beta 1 subunit	4		5.59602e+06	6.1144e+06	4.26378e+06	#DIV/0!	5.75694e+06	#DIV/0!	4.74508e+06	5.73913e+06	6.30384e+06	5.95389e+06	6.29642e+06	6.09291e+06			4.26378e+06					5.91153e+06	5.60235e+06
Ap2m1	adaptor-related protein complex 2, mu 1 subunit	2		3.36716e+06	#DIV/0!	#DIV/0!	#DIV/0!	3.71508e+06	#DIV/0!			3.36716e+06											3.79245e+06	3.63771e+06
Ap3b1	adaptor-related protein complex 3, beta 1 subunit	3		2.18288e+06	2.55782e+06	#DIV/0!	#DIV/0!	2.39307e+06	#DIV/0!			2.18288e+06	3.03066e+06	2.08498e+06								1.62657e+06	3.15958e+06
Ap3m1	adaptor-related protein complex 3, mu 1 subunit	3		2.04433e+06	2.30143e+06	#DIV/0!	#DIV/0!	1.95631e+06	#DIV/0!			2.04433e+06			2.30143e+06									1.95631e+06
Ap3s1	adaptor-related protein complex 3, sigma 1 subunit	1		#DIV/0!	#DIV/0!	#DIV/0!	1.16111e+07	#DIV/0!	#DIV/0!											1.16111e+07
Apeh	acylpeptide hydrolase	6		8.01867e+06	7.90018e+06	1.66413e+07	1.02832e+07	7.0108e+06	1.27748e+07	8.93663e+06	7.83336e+06	7.28602e+06	7.00814e+06	8.08827e+06	8.60414e+06	1.64867e+07	1.77966e+07	1.56407e+07		7.71963e+06	1.28467e+07		6.43407e+06	7.58754e+06	1.27748e+07
Apex1	apurinic/apyrimidinic endonuclease 1	5		1.94655e+07	1.10935e+07	1.00752e+07	2.02578e+07	9.46662e+06	#DIV/0!	1.86181e+07	2.13643e+07	1.8414e+07	9.75561e+06	1.44824e+07	9.04256e+06			1.00752e+07		1.77129e+07	2.28027e+07		9.51386e+06	9.41938e+06
Api5	apoptosis inhibitor 5	5		1.66341e+07	1.16655e+07	1.16994e+07	1.80351e+07	1.00506e+07	#DIV/0!	1.20673e+07	2.14429e+07	1.63921e+07	1.09233e+07	1.15822e+07	1.24911e+07	8.22395e+06	1.00947e+07	1.67795e+07		2.03567e+07	1.57135e+07	6.36487e+06	1.22256e+07	1.15613e+07
Apmap	adipocyte plasma membrane associated protein	5		3.55379e+06	4.47819e+06	5.45482e+06	#DIV/0!	3.98337e+06	3.55126e+06	3.13645e+06	3.16067e+06	4.36424e+06	4.45255e+06	4.28927e+06	4.69274e+06			5.45482e+06					4.07226e+06	3.89448e+06	3.55126e+06
Apoa1	apolipoprotein A-I	1		363703	#DIV/0!	#DIV/0!	#DIV/0!	#DIV/0!	#DIV/0!	363703
Apoo	apolipoprotein O	4		4.57646e+06	7.1109e+06	#DIV/0!	#DIV/0!	6.41567e+06	5.032e+06	4.57646e+06					7.1109e+06							7.72391e+06	5.93781e+06	5.58529e+06	5.032e+06
Apool	apolipoprotein O-like	6		1.45796e+07	1.69542e+07	1.35763e+07	1.04056e+07	1.71455e+07	1.72116e+07	1.53124e+07	1.45953e+07	1.3831e+07	1.60459e+07	1.72932e+07	1.75237e+07	1.40552e+07	1.61329e+07	1.05409e+07	1.17911e+07	9.02002e+06		2.15413e+07	1.49921e+07	1.4903e+07	1.78127e+07		1.66106e+07
Appl1	adaptor protein, phosphotyrosine interaction, PH domain and leucine zipper containing 1	1		#DIV/0!	705067	#DIV/0!	#DIV/0!	#DIV/0!	#DIV/0!						705067
Appl2	adaptor protein, phosphotyrosine interaction, PH domain and leucine zipper containing 2	3		#DIV/0!	4.09402e+06	5.28609e+06	#DIV/0!	4.45947e+06	#DIV/0!					3.95899e+06	4.22904e+06	4.78703e+06	4.2976e+06	6.77364e+06					4.34914e+06	4.5698e+06
Aprt	adenine phosphoribosyl transferase	5		1.02795e+07	6.96334e+06	5.43293e+06	#DIV/0!	7.85184e+06	5.75825e+06	1.012e+07	1.34165e+07	7.3022e+06	8.11691e+06	6.61908e+06	6.15403e+06			5.43293e+06					7.85184e+06		5.75825e+06
Aqr	aquarius	2		1.65592e+06	1.45865e+06	#DIV/0!	#DIV/0!	#DIV/0!	#DIV/0!		1.65592e+06			1.45865e+06
Arcn1	archain 1	6		4.5966e+07	5.86131e+07	9.34997e+07	3.10903e+07	6.67568e+07	3.47559e+07	3.79159e+07	5.50638e+07	4.49183e+07	5.53278e+07	5.69345e+07	6.35769e+07	5.67021e+07	7.57478e+07	1.48049e+08	1.51477e+07	4.7047e+07	3.10761e+07	6.07719e+07	7.24408e+07	6.70577e+07	3.54111e+07		3.41007e+07
Arf3	ADP-ribosylation factor 3	6		4.30312e+07	5.05829e+07	5.59948e+07	5.57201e+07	6.26588e+07	5.11574e+07	4.56591e+07	3.2832e+07	5.06023e+07	5.95006e+07	4.63479e+07	4.59003e+07	5.80744e+07	4.27079e+07	6.7202e+07	5.11702e+07	4.70568e+07	6.89334e+07	5.11737e+07	7.23605e+07	6.44421e+07	4.80656e+07		5.42493e+07
Arf4	ADP-ribosylation factor 4	4		1.98012e+07	3.27493e+07	1.00603e+08	#DIV/0!	4.11538e+07	#DIV/0!		1.14354e+07	2.81669e+07	3.9537e+07	2.13895e+07	3.73214e+07			1.00603e+08					6.02894e+07	2.20183e+07
Arf5	ADP-ribosylation factor 5	3		#DIV/0!	1.16511e+07	2.36543e+07	#DIV/0!	2.77914e+07	#DIV/0!				1.76174e+07	1.46551e+07	2.68074e+06			2.36543e+07					2.21838e+07	3.3399e+07
Arf6	ADP-ribosylation factor 6	4		2.83497e+06	3.29956e+06	3.38447e+06	#DIV/0!	4.12223e+06	#DIV/0!		2.83497e+06		3.52551e+06		3.0736e+06			3.38447e+06					4.40039e+06	3.84406e+06
Arfgap1	ADP-ribosylation factor GTPase activating protein 1	1		#DIV/0!	#DIV/0!	1.29993e+06	#DIV/0!	#DIV/0!	#DIV/0!									1.29993e+06
Arfgap2	ADP-ribosylation factor GTPase activating protein 2	4		3.15509e+06	3.93596e+06	5.23915e+06	#DIV/0!	3.70394e+06	#DIV/0!	3.11521e+06	3.47191e+06	2.87813e+06	4.21938e+06	3.65769e+06	3.93082e+06			5.23915e+06					4.70512e+06	2.70276e+06
Arfgap3	ADP-ribosylation factor GTPase activating protein 3	6		7.07135e+06	1.1674e+07	2.16481e+07	4.92366e+06	1.1862e+07	5.83702e+06	6.3662e+06	6.85821e+06	7.98965e+06	1.06341e+07	1.14481e+07	1.29397e+07	1.65004e+07	1.81504e+07	3.02934e+07			4.92366e+06	7.7068e+06	1.47335e+07	1.31458e+07	5.83702e+06
Arfgef3	ARFGEF family member 3	1		#DIV/0!	#DIV/0!	3.16769e+06	#DIV/0!	#DIV/0!	#DIV/0!									3.16769e+06
Arg2	arginase type II	1		#DIV/0!	#DIV/0!	#DIV/0!	#DIV/0!	845356	#DIV/0!													845356
Arglu1	arginine and glutamate rich 1	5		6.49853e+06	5.5221e+06	5.57164e+06	5.25074e+06	5.48249e+06	#DIV/0!	6.16684e+06	6.83022e+06		5.99031e+06	5.69988e+06	4.87611e+06	5.4639e+06	5.67937e+06		5.57021e+06	5.06595e+06	5.11605e+06		5.48249e+06
Arhgap1	Rho GTPase activating protein 1	6		8.55004e+06	1.11254e+07	1.53378e+07	1.24773e+07	1.47713e+07	1.1687e+07	7.87801e+06	9.47372e+06	8.29839e+06	1.11737e+07	1.02733e+07	1.19292e+07	1.50223e+07	1.53146e+07	1.56765e+07	1.0101e+07	1.48535e+07		1.47213e+07	1.53422e+07	1.42504e+07	1.1013e+07		1.23611e+07
Arhgdia	Rho GDP dissociation inhibitor (GDI) alpha	6		7.75201e+07	7.82262e+07	8.21966e+07	9.66215e+07	6.69382e+07	3.91717e+07	6.25497e+07	8.74527e+07	8.25577e+07	8.08811e+07	7.45808e+07	7.92166e+07	8.60099e+07	6.66684e+07	9.39116e+07	9.93902e+07	9.47222e+07	9.5752e+07	5.49684e+07	7.5732e+07	7.0114e+07	5.25942e+07	1.66083e+07	4.83127e+07
Arhgdib	Rho, GDP dissociation inhibitor (GDI) beta	1		#DIV/0!	#DIV/0!	#DIV/0!	#DIV/0!	1.17571e+06	#DIV/0!													1.17571e+06
Arhgef1	Rho guanine nucleotide exchange factor (GEF) 1	1		#DIV/0!	369829	#DIV/0!	#DIV/0!	#DIV/0!	#DIV/0!				369829
Arhgef16	Rho guanine nucleotide exchange factor (GEF) 16	1		#DIV/0!	2.63396e+06	#DIV/0!	#DIV/0!	#DIV/0!	#DIV/0!					2.63396e+06
Arl1	ADP-ribosylation factor-like 1	2		#DIV/0!	3.85206e+06	#DIV/0!	#DIV/0!	4.74968e+06	#DIV/0!				3.85206e+06										4.74968e+06
Arl2	ADP-ribosylation factor-like 2	1		#DIV/0!	#DIV/0!	646459	#DIV/0!	#DIV/0!	#DIV/0!									646459
Arl6ip5	ADP-ribosylation factor-like 6 interacting protein 5	1		#DIV/0!	1.55826e+06	#DIV/0!	#DIV/0!	#DIV/0!	#DIV/0!				1.55826e+06
Arl8b	ADP-ribosylation factor-like 8B	4		4.57912e+06	7.13558e+06	6.84823e+06	#DIV/0!	3.47047e+06	#DIV/0!	3.6196e+06		5.53864e+06		7.13558e+06			6.84823e+06						3.47047e+06
Armc1	armadillo repeat containing 1	1		1.43339e+06	#DIV/0!	#DIV/0!	#DIV/0!	#DIV/0!	#DIV/0!		1.43339e+06
Armc10	armadillo repeat containing 10	3		4.12559e+06	3.97381e+06	#DIV/0!	#DIV/0!	3.59969e+06	#DIV/0!	4.42363e+06	3.72498e+06	4.22816e+06	4.28511e+06		3.66251e+06							3.75922e+06	3.83794e+06	3.20191e+06
Arpc1b	actin related protein 2/3 complex, subunit 1B	6		1.00364e+07	1.15053e+07	9.70752e+06	1.10065e+07	1.06041e+07	7.4371e+06	8.47804e+06	9.65805e+06	1.19732e+07	1.40037e+07	1.08696e+07	9.64266e+06	9.74209e+06	7.20816e+06	1.21723e+07	1.07133e+07	1.20122e+07	1.0294e+07	7.47167e+06	1.17609e+07	1.25798e+07	6.90447e+06		7.96973e+06
Arpc2	actin related protein 2/3 complex, subunit 2	5		6.03007e+06	5.9674e+06	5.31191e+06	#DIV/0!	8.01851e+06	8.00572e+06	5.60701e+06	5.79308e+06	6.69012e+06	6.35121e+06	5.64601e+06	5.90498e+06			5.31191e+06					7.52364e+06	8.51338e+06			8.00572e+06
Arpc3	actin related protein 2/3 complex, subunit 3	6		1.6039e+07	1.64836e+07	1.58196e+07	1.83986e+07	2.00905e+07	1.14825e+07	1.36585e+07	1.68238e+07	1.76345e+07	1.67563e+07	1.74763e+07	1.52183e+07	1.41011e+07		1.75382e+07	2.14177e+07	1.53794e+07		1.57899e+07	2.23133e+07	2.21684e+07	1.23508e+07		1.06143e+07
Arpc4	actin related protein 2/3 complex, subunit 4	6		2.78919e+07	2.97777e+07	2.89692e+07	4.06858e+07	3.15538e+07	2.04594e+07	2.72169e+07	2.76562e+07	2.88027e+07	3.16478e+07	2.9707e+07	2.79782e+07	2.8574e+07	2.69915e+07	3.13421e+07	4.05613e+07	3.97568e+07	4.17392e+07	2.68515e+07	3.73162e+07	3.04935e+07	2.46605e+07	1.31777e+07	2.35398e+07
Arpc5	actin related protein 2/3 complex, subunit 5	5		1.11293e+07	7.11712e+06	1.25642e+07	#DIV/0!	9.64945e+06	9.73197e+06		1.17316e+07	1.05271e+07	7.08728e+06		7.14697e+06		1.26112e+07	1.25171e+07					9.06892e+06	1.023e+07	9.73197e+06
Arpc5l	actin related protein 2/3 complex, subunit 5-like	1		612139	#DIV/0!	#DIV/0!	#DIV/0!	#DIV/0!	#DIV/0!		612139
Arpin	actin-related protein 2/3 complex inhibitor	1		2.80584e+06	#DIV/0!	#DIV/0!	#DIV/0!	#DIV/0!	#DIV/0!			2.80584e+06
Arpp19	cAMP-regulated phosphoprotein 19	1		#DIV/0!	#DIV/0!	#DIV/0!	1.8093e+06	#DIV/0!	#DIV/0!											1.8093e+06
As3mt	arsenic (+3 oxidation state) methyltransferase	5		8.44466e+06	8.16913e+06	7.87092e+06	#DIV/0!	9.39967e+06	7.83336e+06	8.25822e+06	9.46978e+06	7.60597e+06	8.2823e+06	8.5311e+06	7.69399e+06			7.87092e+06				5.97414e+06	8.572e+06	1.36529e+07	7.83336e+06
Asah1	N-acylsphingosine amidohydrolase 1	5		4.45903e+06	3.0776e+06	3.86318e+06	8.70522e+06	8.06308e+06	#DIV/0!	4.45903e+06				3.33649e+06	2.8187e+06		4.18443e+06	3.54192e+06	9.45208e+06	4.88796e+06	1.17756e+07		8.06308e+06
Asl	argininosuccinate lyase	3		3.31568e+06	3.10688e+06	#DIV/0!	#DIV/0!	3.73252e+06	#DIV/0!	3.13167e+06		3.4997e+06	3.03992e+06		3.17384e+06								4.11511e+06	3.34993e+06
Asna1	arsA arsenite transporter, ATP-binding, homolog 1 (bacterial)	3		2.32943e+06	2.70444e+06	#DIV/0!	#DIV/0!	2.44703e+06	#DIV/0!	2.25219e+06		2.40666e+06			2.70444e+06									2.44703e+06
Asph	aspartate-beta-hydroxylase	4		2.32131e+06	3.70497e+06	6.57332e+06	#DIV/0!	3.12913e+06	#DIV/0!	2.21335e+06	2.27542e+06	2.47518e+06		3.6463e+06	3.76365e+06		5.05893e+06	8.08771e+06				2.97323e+06	3.79114e+06	2.62302e+06
Aspscr1	alveolar soft part sarcoma chromosome region, candidate 1 (human)	1		3.17472e+06	#DIV/0!	#DIV/0!	#DIV/0!	#DIV/0!	#DIV/0!		3.17472e+06
Ass1	argininosuccinate synthetase 1	1		#DIV/0!	#DIV/0!	#DIV/0!	#DIV/0!	3.23008e+06	#DIV/0!													2.5646e+06		3.89556e+06
Atad1	ATPase family, AAA domain containing 1	3		5.42943e+06	4.80734e+06	#DIV/0!	#DIV/0!	4.95756e+06	#DIV/0!	5.93452e+06		4.92434e+06	5.6218e+06	3.99288e+06								4.95756e+06
Atad3a	ATPase family, AAA domain containing 3A	5		1.68579e+07	1.62963e+07	9.49156e+06	#DIV/0!	1.28672e+07	7.81819e+06	1.71214e+07	1.73484e+07	1.61038e+07	1.65589e+07	1.86801e+07	1.365e+07	6.44032e+06	1.35698e+07	8.46454e+06				1.39688e+07	1.27342e+07	1.18987e+07	8.95275e+06		6.68363e+06
Atic	5-aminoimidazole-4-carboxamide ribonucleotide formyltransferase/IMP cyclohydrolase	6		1.31694e+08	8.49171e+07	6.99172e+07	9.51314e+07	5.18197e+07	3.51782e+07	1.46792e+08	1.24434e+08	1.23857e+08	7.23906e+07	8.73558e+07	9.5005e+07	6.73699e+07	7.4081e+07	6.83008e+07	5.9344e+07	1.10303e+08	1.15747e+08	3.68152e+07	6.006e+07	5.85839e+07	3.50619e+07	1.11327e+07	5.93399e+07
Atl2	atlastin GTPase 2	1		#DIV/0!	6.05878e+06	#DIV/0!	#DIV/0!	#DIV/0!	#DIV/0!				5.90825e+06		6.2093e+06
Atl3	atlastin GTPase 3	2		#DIV/0!	2.20845e+06	#DIV/0!	#DIV/0!	2.99536e+06	#DIV/0!						2.20845e+06									2.99536e+06
Atox1	antioxidant 1 copper chaperone	4		7.91274e+06	8.63647e+06	1.34841e+07	#DIV/0!	6.45112e+06	#DIV/0!	4.41781e+06	1.14077e+07		7.99851e+06	1.15597e+07	6.35121e+06		5.73078e+06	2.12373e+07				5.94152e+06	7.60228e+06	5.80957e+06
Atp12a	ATPase, H+/K+ transporting, nongastric, alpha polypeptide	1		#DIV/0!	667959	#DIV/0!	#DIV/0!	#DIV/0!	#DIV/0!				667959
Atp13a1	ATPase type 13A1	5		2.29572e+06	2.59508e+06	2.89113e+06	#DIV/0!	2.33655e+06	2.4917e+06	2.16945e+06	2.33065e+06	2.38705e+06	2.83752e+06	2.58208e+06	2.36564e+06			2.89113e+06				2.13603e+06	2.57011e+06	2.30351e+06	2.4917e+06
Atp1a1	ATPase, Na+/K+ transporting, alpha 1 polypeptide	6		5.67778e+08	6.2226e+08	5.47605e+08	3.79582e+08	5.56593e+08	6.06704e+08	6.04304e+08	5.35273e+08	5.63758e+08	6.49746e+08	5.78804e+08	6.38229e+08	4.89285e+08	5.90516e+08	5.63016e+08	3.96295e+08	3.9991e+08	3.42541e+08	6.33031e+08	4.95806e+08	5.40942e+08	8.16966e+08	4.08936e+08	5.94211e+08
Atp1a2	ATPase, Na+/K+ transporting, alpha 2 polypeptide	1		#DIV/0!	6.42961e+06	#DIV/0!	#DIV/0!	#DIV/0!	#DIV/0!					6.42961e+06
Atp1a4	ATPase, Na+/K+ transporting, alpha 4 polypeptide	5		1.25105e+07	1.43964e+07	1.20598e+07	#DIV/0!	1.11848e+07	7.8301e+06		1.13548e+07	1.36661e+07	1.08448e+07	1.35473e+07	1.8797e+07			1.20598e+07				7.21666e+06		1.5153e+07	7.8301e+06
Atp1b1	ATPase, Na+/K+ transporting, beta 1 polypeptide	6		1.29523e+08	1.52361e+08	8.88673e+07	6.03854e+07	1.42047e+08	1.13164e+08	1.48893e+08	9.62845e+07	1.43393e+08	1.52201e+08	1.25447e+08	1.79437e+08	8.20728e+07	8.54691e+07	9.906e+07	4.96503e+07	6.5664e+07	6.58418e+07	1.5072e+08	1.41546e+08	1.33874e+08	1.61852e+08	4.96916e+07	1.2795e+08
Atp2a2	ATPase, Ca++ transporting, cardiac muscle, slow twitch 2	6		2.22037e+07	3.10049e+07	3.28449e+07	2.93558e+07	2.79948e+07	3.84184e+07	2.3145e+07	1.94383e+07	2.40278e+07	3.15208e+07	2.8997e+07	3.24969e+07	3.16785e+07	3.41765e+07	3.26799e+07	2.94018e+07	3.0483e+07	2.81826e+07	3.01551e+07	2.51003e+07	2.87289e+07	3.96111e+07		3.72258e+07
Atp2a3	ATPase, Ca++ transporting, ubiquitous	6		2.36821e+07	4.69551e+07	1.21092e+08	2.6735e+08	7.84735e+07	5.41545e+07	2.69485e+07	2.1437e+07	2.26609e+07	5.34172e+07	4.08491e+07	4.65991e+07	1.19026e+08	1.28109e+08	1.16141e+08	3.37521e+08	1.83296e+08	2.81235e+08	8.50731e+07	8.04952e+07	6.98521e+07	6.98763e+07	2.27206e+07	6.98666e+07
Atp2b1	ATPase, Ca++ transporting, plasma membrane 1	6		1.32789e+07	1.58037e+07	1.33807e+07	7.86165e+06	1.42949e+07	2.38046e+07	1.44563e+07	1.23534e+07	1.3027e+07	1.7751e+07	1.30044e+07	1.66556e+07	1.47162e+07	1.41167e+07	1.13093e+07	7.86165e+06			1.85202e+07	1.10038e+07	1.33608e+07	2.90916e+07		1.85177e+07
Atp5a1	ATP synthase, H+ transporting, mitochondrial F1 complex, alpha subunit 1	6		1.50124e+09	1.83351e+09	1.5793e+09	1.07576e+09	1.95436e+09	1.45059e+09	1.59798e+09	1.52853e+09	1.37721e+09	1.83763e+09	1.66907e+09	1.99384e+09	1.50092e+09	1.89493e+09	1.34206e+09	1.06677e+09	1.16187e+09	9.98647e+08	2.17294e+09	1.76143e+09	1.92872e+09	1.91354e+09	6.09859e+08	1.82836e+09
Atp5b	ATP synthase, H+ transporting mitochondrial F1 complex, beta subunit	6		2.25672e+09	2.59052e+09	2.04882e+09	1.61065e+09	2.67605e+09	2.2861e+09	2.47555e+09	2.29318e+09	2.00145e+09	2.58748e+09	2.52441e+09	2.65967e+09	1.80156e+09	2.41136e+09	1.93354e+09	1.52737e+09	1.60386e+09	1.70072e+09	3.11244e+09	2.45725e+09	2.45845e+09	3.06279e+09	8.58296e+08	2.93721e+09
Atp5c1	ATP synthase, H+ transporting, mitochondrial F1 complex, gamma polypeptide 1	6		6.63185e+07	8.79176e+07	6.8182e+07	7.31296e+07	9.59635e+07	7.91878e+07	8.85998e+07	5.66079e+07	5.37477e+07	9.78182e+07	7.93265e+07	8.66082e+07	7.17562e+07	8.2198e+07	5.05918e+07	6.29281e+07	7.20103e+07	8.44503e+07	1.1051e+08	9.04176e+07	8.69631e+07	1.07443e+08	4.00528e+07	9.00673e+07
Atp5d	ATP synthase, H+ transporting, mitochondrial F1 complex, delta subunit	6		1.14402e+08	1.47645e+08	1.18498e+08	7.10433e+07	1.48118e+08	1.17327e+08	1.39028e+08	1.25143e+08	7.90356e+07	1.39976e+08	1.43115e+08	1.59845e+08	1.11866e+08	1.38585e+08	1.05043e+08	6.2806e+07	7.71359e+07	7.31878e+07	1.66772e+08	1.32931e+08	1.44651e+08	1.53674e+08	3.54431e+07	1.62865e+08
Atp5e	ATP synthase, H+ transporting, mitochondrial F1 complex, epsilon subunit	6		1.96897e+07	1.86122e+07	1.78609e+07	1.29918e+07	2.47018e+07	1.90264e+07	2.33497e+07	1.62338e+07	1.94855e+07	2.47324e+07		1.2492e+07			1.78609e+07		1.29918e+07		3.26278e+07	1.86892e+07	2.27885e+07			1.90264e+07
Atp5f1	ATP synthase, H+ transporting, mitochondrial F0 complex, subunit B1	6		6.49111e+07	7.50289e+07	4.19261e+07	2.62397e+07	8.53335e+07	5.76402e+07	7.9398e+07	5.24595e+07	6.28757e+07	7.81531e+07	6.47241e+07	8.22094e+07	3.62807e+07	4.90823e+07	4.04153e+07	3.61001e+07	2.54154e+07	1.72035e+07	1.10288e+08	8.07187e+07	6.49939e+07	7.29498e+07		4.23307e+07
Atp5h	ATP synthase, H+ transporting, mitochondrial F0 complex, subunit D	6		1.33858e+08	1.6556e+08	9.68149e+07	6.00682e+07	1.88025e+08	9.9855e+07	1.25586e+08	1.48666e+08	1.27321e+08	1.60333e+08	1.33318e+08	2.03028e+08	8.61054e+07	9.15464e+07	1.12793e+08	6.90434e+07	4.4303e+07	6.68581e+07	2.20867e+08	1.57765e+08	1.85443e+08	1.62797e+08	2.31354e+07	1.13632e+08
Atp5j	ATP synthase, H+ transporting, mitochondrial F0 complex, subunit F	6		7.67673e+07	1.03817e+08	7.80654e+07	4.85258e+07	9.86297e+07	6.51345e+07	8.30916e+07	7.34979e+07	7.37122e+07	1.00492e+08	9.21896e+07	1.1877e+08	6.43439e+07	1.0751e+08	6.2342e+07	4.28948e+07	5.36547e+07	4.90279e+07	1.10181e+08	8.9377e+07	9.63312e+07	7.55171e+07	1.77375e+07	1.02149e+08
Atp5j2	ATP synthase, H+ transporting, mitochondrial F0 complex, subunit F2	6		4.92408e+07	6.02305e+07	4.45494e+07	2.25008e+07	6.36274e+07	5.48634e+07	5.51516e+07	5.00165e+07	4.25543e+07	6.47825e+07	5.31291e+07	6.27799e+07	4.52025e+07	4.95609e+07	3.88847e+07	2.26813e+07	2.44461e+07	2.0375e+07	7.45808e+07	6.03103e+07	5.59913e+07	7.36867e+07		3.60401e+07
Atp5k	ATP synthase, H+ transporting, mitochondrial F1F0 complex, subunit E	6		7.57355e+07	9.45294e+07	9.68285e+07	4.96591e+07	9.16956e+07	6.12763e+07	6.78432e+07	8.84525e+07	7.09107e+07	8.51675e+07	9.47091e+07	1.03711e+08	8.73074e+07	1.18622e+08	8.45558e+07	5.36956e+07	5.24522e+07	4.28295e+07	9.40549e+07	8.75619e+07	9.347e+07	7.70932e+07	1.92466e+07	8.74891e+07
Atp5l	ATP synthase, H+ transporting, mitochondrial F0 complex, subunit G	5		1.17593e+07	1.65708e+07	1.37793e+07	#DIV/0!	1.94243e+07	1.70788e+07	1.25059e+07	1.04391e+07	1.23328e+07	2.02596e+07	1.38339e+07	1.5619e+07			1.37793e+07				3.01447e+07	1.46044e+07	1.35238e+07	1.70788e+07
Atp5o	ATP synthase, H+ transporting, mitochondrial F1 complex, O subunit	6		1.84347e+08	2.07392e+08	1.73144e+08	9.12185e+07	2.09891e+08	1.45495e+08	1.74192e+08	1.94676e+08	1.84175e+08	2.01737e+08	2.18325e+08	2.02115e+08	1.75744e+08	1.88514e+08	1.55173e+08	9.21512e+07	9.64782e+07	8.5026e+07	2.18491e+08	1.78754e+08	2.32427e+08	1.96234e+08	3.90874e+07	2.01164e+08
Atp6ap2	ATPase, H+ transporting, lysosomal accessory protein 2	1		#DIV/0!	1.69024e+06	#DIV/0!	#DIV/0!	#DIV/0!	#DIV/0!						1.69024e+06
Atp6v0a1	ATPase, H+ transporting, lysosomal V0 subunit A1	1		808731	#DIV/0!	#DIV/0!	#DIV/0!	#DIV/0!	#DIV/0!			808731
Atp6v0d1	ATPase, H+ transporting, lysosomal V0 subunit D1	3		1.82696e+06	2.65044e+06	#DIV/0!	#DIV/0!	2.87247e+06	#DIV/0!	1.86197e+06	1.79195e+06		2.65044e+06									3.12192e+06	2.96356e+06	2.53192e+06
Atp6v1a	ATPase, H+ transporting, lysosomal V1 subunit A	6		1.34037e+07	1.57739e+07	2.00163e+07	1.31843e+07	2.05513e+07	1.51871e+07	1.31741e+07	1.17838e+07	1.52531e+07	1.77178e+07	1.38128e+07	1.5791e+07	1.83974e+07	1.71952e+07	2.44563e+07	1.14203e+07	1.5913e+07	1.22197e+07	1.8954e+07	2.27995e+07	1.99005e+07	1.29558e+07		1.74183e+07
Atp6v1b2	ATPase, H+ transporting, lysosomal V1 subunit B2	3		#DIV/0!	7.24206e+06	2.01965e+07	#DIV/0!	1.01244e+07	#DIV/0!				8.12367e+06	5.67465e+06	7.92786e+06			2.01965e+07				1.0946e+07	1.21951e+07	7.23218e+06
Atp6v1e1	ATPase, H+ transporting, lysosomal V1 subunit E1	2		#DIV/0!	2.49568e+06	#DIV/0!	#DIV/0!	2.87354e+06	#DIV/0!						2.49568e+06									2.87354e+06
Atp6v1g1	ATPase, H+ transporting, lysosomal V1 subunit G1	2		#DIV/0!	#DIV/0!	4.44679e+06	#DIV/0!	4.49347e+06	#DIV/0!								3.55175e+06	5.34182e+06					4.49347e+06
Atp6v1h	ATPase, H+ transporting, lysosomal V1 subunit H	3		#DIV/0!	3.44053e+06	5.32703e+06	#DIV/0!	3.76763e+06	#DIV/0!					3.43862e+06	3.44244e+06			5.32703e+06					4.02121e+06	3.51404e+06
Atp8b1	ATPase, class I, type 8B, member 1	1		1.23853e+06	#DIV/0!	#DIV/0!	#DIV/0!	#DIV/0!	#DIV/0!		1.23853e+06
Atpif1	ATPase inhibitory factor 1	6		3.27632e+07	3.48086e+07	2.20491e+07	1.69489e+07	3.84317e+07	3.42192e+07	3.30764e+07	3.35521e+07	3.16609e+07	3.68689e+07	3.3706e+07	3.38511e+07	2.04189e+07	3.00279e+07	1.57004e+07		1.85151e+07	1.53826e+07	4.75618e+07	2.57416e+07	4.19917e+07	3.31913e+07		3.52471e+07
Atrx	ATRX, chromatin remodeler	1		#DIV/0!	#DIV/0!	#DIV/0!	#DIV/0!	1.81646e+06	#DIV/0!															1.81646e+06
Atxn2	ataxin 2	1		#DIV/0!	1.95075e+06	#DIV/0!	#DIV/0!	#DIV/0!	#DIV/0!				1.95075e+06
Atxn2l	ataxin 2-like	4		6.49147e+06	5.19904e+06	5.7887e+06	#DIV/0!	4.37609e+06	#DIV/0!	4.71589e+06	7.82142e+06	6.93709e+06	4.84915e+06	5.71491e+06	5.03304e+06		5.29537e+06	6.28203e+06					4.39216e+06	4.36001e+06
Atxn3	ataxin 3	1		1.63618e+06	#DIV/0!	#DIV/0!	#DIV/0!	#DIV/0!	#DIV/0!			1.63618e+06
Auh	AU RNA binding protein/enoyl-coenzyme A hydratase	1		1.10484e+06	#DIV/0!	#DIV/0!	#DIV/0!	#DIV/0!	#DIV/0!			1.10484e+06
Aup1	ancient ubiquitous protein 1	2		3.28828e+06	3.92372e+06	#DIV/0!	#DIV/0!	#DIV/0!	#DIV/0!		3.28828e+06		3.84513e+06	4.00231e+06
Avil	advillin	3		#DIV/0!	1.68416e+06	7.67153e+06	3.15475e+08	#DIV/0!	#DIV/0!						1.68416e+06	1.41138e+07	2.81129e+06	6.08953e+06	2.05206e+08	2.27785e+08	5.13433e+08
B2m	beta-2 microglobulin	1		#DIV/0!	#DIV/0!	#DIV/0!	2.78298e+06	#DIV/0!	#DIV/0!												2.78298e+06
B3galt5	UDP-Gal:betaGlcNAc beta 1,3-galactosyltransferase, polypeptide 5	1		#DIV/0!	#DIV/0!	3.30175e+06	#DIV/0!	#DIV/0!	#DIV/0!									3.30175e+06
B3gnt3	UDP-GlcNAc:betaGal beta-1,3-N-acetylglucosaminyltransferase 3	5		4.55873e+06	7.3685e+06	1.10182e+07	#DIV/0!	1.2406e+07	9.30581e+06	4.55873e+06			6.90878e+06	5.8132e+06	9.38353e+06	8.82827e+06	1.04203e+07	1.38061e+07				1.75845e+07	7.96366e+06	1.167e+07	9.30581e+06
B3gnt7	UDP-GlcNAc:betaGal beta-1,3-N-acetylglucosaminyltransferase 7	1		#DIV/0!	#DIV/0!	#DIV/0!	#DIV/0!	5.50649e+06	#DIV/0!													4.16678e+06	7.54872e+06	4.80398e+06
B4galnt1	beta-1,4-N-acetyl-galactosaminyl transferase 1	1		1.40224e+06	#DIV/0!	#DIV/0!	#DIV/0!	#DIV/0!	#DIV/0!			1.40224e+06
B4galnt2	beta-1,4-N-acetyl-galactosaminyl transferase 2	5		2.41555e+07	4.01072e+07	5.97605e+07	#DIV/0!	1.86842e+07	4.31068e+07	2.79278e+07	1.97343e+07	2.48045e+07	4.14021e+07	3.84985e+07	4.0421e+07	4.37779e+07	6.62446e+07	6.92591e+07				2.37315e+07	1.69267e+07	1.53944e+07	4.62773e+07		3.99364e+07
B4galt1	UDP-Gal:betaGlcNAc beta 1,4- galactosyltransferase, polypeptide 1	1		#DIV/0!	#DIV/0!	2.03825e+06	#DIV/0!	#DIV/0!	#DIV/0!									2.03825e+06
B4galt4	UDP-Gal:betaGlcNAc beta 1,4-galactosyltransferase, polypeptide 4	1		#DIV/0!	#DIV/0!	2.53332e+06	#DIV/0!	#DIV/0!	#DIV/0!									2.53332e+06
Bag1	BCL2-associated athanogene 1	1		#DIV/0!	1.68486e+06	#DIV/0!	#DIV/0!	#DIV/0!	#DIV/0!						1.68486e+06
Bag5	BCL2-associated athanogene 5	1		796713	#DIV/0!	#DIV/0!	#DIV/0!	#DIV/0!	#DIV/0!		796713
Bag6	BCL2-associated athanogene 6	4		6.10432e+06	4.82903e+06	5.12599e+06	#DIV/0!	4.02557e+06	#DIV/0!			6.10432e+06	5.07543e+06	5.20368e+06	4.20799e+06			5.12599e+06					3.80799e+06	4.24314e+06
Baiap2l1	BAI1-associated protein 2-like 1	2		#DIV/0!	4.38821e+06	#DIV/0!	#DIV/0!	5.90252e+06	#DIV/0!						4.38821e+06								5.90252e+06
Baiap2l2	BAI1-associated protein 2-like 2	3		3.55175e+06	1.97675e+06	1.68568e+06	#DIV/0!	#DIV/0!	#DIV/0!		3.55175e+06			1.97675e+06				1.68568e+06
Bak1	BCL2-antagonist/killer 1	1		867017	#DIV/0!	#DIV/0!	#DIV/0!	#DIV/0!	#DIV/0!		867017
Banf1	barrier to autointegration factor 1	6		1.40571e+07	1.65341e+07	1.24096e+07	2.35808e+07	1.49033e+07	1.85458e+07	1.46948e+07	1.35098e+07	1.39668e+07	1.59549e+07	1.29648e+07	2.06824e+07	1.63445e+07	1.20573e+07	8.82705e+06	1.99917e+07	2.71698e+07		1.43138e+07	1.38636e+07	1.65325e+07	9.32776e+06		2.77638e+07
Bax	BCL2-associated X protein	6		5.63051e+06	5.60939e+06	6.17947e+06	1.10452e+07	4.08289e+06	5.51909e+06	6.20242e+06	6.12976e+06	4.55936e+06	6.16983e+06	4.95688e+06	5.70146e+06		6.6642e+06	5.69475e+06		8.90078e+06	1.31896e+07	2.9991e+06	5.57639e+06	3.67318e+06	5.51909e+06
Baz1b	bromodomain adjacent to zinc finger domain, 1B	3		7.34106e+06	5.80797e+06	#DIV/0!	#DIV/0!	4.8255e+06	#DIV/0!	6.51801e+06	7.57125e+06	7.93391e+06		6.73712e+06	4.87882e+06								5.10047e+06	4.55052e+06
Bcam	basal cell adhesion molecule	1		#DIV/0!	#DIV/0!	#DIV/0!	#DIV/0!	2.02838e+06	#DIV/0!															2.02838e+06
Bcap31	B cell receptor associated protein 31	6		2.6811e+07	3.68565e+07	2.2745e+07	1.4211e+07	4.039e+07	3.0517e+07	2.68664e+07	2.62097e+07	2.73569e+07	3.29095e+07	3.47474e+07	4.29127e+07	1.86944e+07	2.36003e+07	2.59404e+07			1.4211e+07	4.20412e+07	3.14117e+07	4.7717e+07	3.11494e+07		2.98846e+07
Bcas1	breast carcinoma amplified sequence 1	3		#DIV/0!	1.17411e+07	3.0272e+07	#DIV/0!	1.30085e+07	#DIV/0!				1.13171e+07	1.05453e+07	1.33608e+07	6.36884e+06	2.77176e+07	5.67297e+07					1.1118e+07	1.48989e+07
Bcas2	breast carcinoma amplified sequence 2	4		7.38239e+06	5.569e+06	5.75028e+06	#DIV/0!	5.66549e+06	#DIV/0!	5.68252e+06	8.99193e+06	7.47271e+06	5.02677e+06	6.21103e+06	5.46921e+06			5.75028e+06				5.39316e+06		5.93781e+06
Bcat2	branched chain aminotransferase 2, mitochondrial	5		8.87289e+06	9.54023e+06	5.19396e+06	#DIV/0!	8.00029e+06	9.2019e+06	1.09863e+07	7.57545e+06	8.05694e+06	8.42532e+06	7.76901e+06	1.24264e+07		4.70186e+06	5.68607e+06				6.72639e+06	8.80994e+06	8.46454e+06	9.2019e+06
Bccip	BRCA2 and CDKN1A interacting protein	1		#DIV/0!	#DIV/0!	#DIV/0!	1.66075e+06	#DIV/0!	#DIV/0!												1.66075e+06
Bckdha	branched chain ketoacid dehydrogenase E1, alpha polypeptide	1		2.77253e+06	#DIV/0!	#DIV/0!	#DIV/0!	#DIV/0!	#DIV/0!		3.16989e+06	2.37517e+06
Bcl2l13	BCL2-like 13 (apoptosis facilitator)	1		#DIV/0!	#DIV/0!	1.70945e+06	#DIV/0!	#DIV/0!	#DIV/0!									1.70945e+06
Bcl2l14	BCL2-like 14 (apoptosis facilitator)	5		6.61936e+06	5.33791e+06	3.61434e+06	1.68909e+07	7.00694e+06	#DIV/0!	7.37699e+06	4.53509e+06	7.94601e+06	3.46783e+06	8.31509e+06	4.2308e+06	3.61434e+06			1.71025e+07	6.02488e+06	2.75452e+07		8.35495e+06	5.65894e+06
Bclaf1	BCL2-associated transcription factor 1	6		1.2842e+07	1.08379e+07	7.59138e+06	9.89659e+06	1.02838e+07	8.01572e+06	9.95714e+06	1.2064e+07	1.6505e+07	1.02257e+07	9.91994e+06	1.23679e+07		7.16482e+06	8.01794e+06	9.89659e+06			9.79423e+06	1.05812e+07	1.04761e+07	8.01349e+06		8.01794e+06
Bdh1	3-hydroxybutyrate dehydrogenase, type 1	6		3.62547e+07	4.08202e+07	2.54421e+07	1.18403e+07	3.37714e+07	2.97342e+07	4.23101e+07	3.11213e+07	3.53327e+07	3.93538e+07	3.8576e+07	4.45308e+07	2.32592e+07	2.72773e+07	2.57898e+07		1.18403e+07		3.81664e+07	2.9633e+07	3.35149e+07	3.51812e+07		2.42873e+07
Bet1l	Bet1 golgi vesicular membrane trafficking protein like	3		#DIV/0!	2.05243e+06	3.44998e+06	#DIV/0!	1.84946e+06	#DIV/0!						2.05243e+06		3.93928e+06	2.96069e+06				2.06513e+06		1.6338e+06
Bicd2	BICD cargo adaptor 2	1		2.30191e+06	#DIV/0!	#DIV/0!	#DIV/0!	#DIV/0!	#DIV/0!			2.30191e+06
Bid	BH3 interacting domain death agonist	1		#DIV/0!	#DIV/0!	#DIV/0!	3.10379e+06	#DIV/0!	#DIV/0!												3.10379e+06
Birc6	baculoviral IAP repeat-containing 6	1		#DIV/0!	880644	#DIV/0!	#DIV/0!	#DIV/0!	#DIV/0!						880644
Blmh	bleomycin hydrolase	2		#DIV/0!	3.17694e+06	#DIV/0!	#DIV/0!	3.19127e+06	#DIV/0!				3.32449e+06		3.0294e+06								3.19127e+06
Bloc1s1	biogenesis of lysosomal organelles complex-1, subunit 1	1		735161	#DIV/0!	#DIV/0!	#DIV/0!	#DIV/0!	#DIV/0!		735161
Blvra	biliverdin reductase A	6		8.87786e+06	7.43015e+06	9.75065e+06	9.69091e+06	6.31267e+06	8.53169e+06	8.18187e+06	9.21402e+06	9.23769e+06	7.77602e+06	6.82312e+06	7.69132e+06	1.06282e+07		8.87306e+06		9.69091e+06		6.46626e+06	6.62827e+06	5.84349e+06	8.53169e+06
Blvrb	biliverdin reductase B (flavin reductase (NADPH))	6		1.84865e+07	1.75465e+07	1.62459e+07	2.33008e+07	1.48577e+07	1.08612e+08	1.37516e+07	2.02455e+07	2.14623e+07	1.70173e+07	1.98028e+07	1.58195e+07		1.30804e+07	1.94114e+07	2.71754e+07	1.94262e+07		1.33923e+07	1.66844e+07	1.44965e+07	1.56773e+08	1.47343e+08	2.17197e+07
Bola1	bolA-like 1 (E. coli)	3		2.96158e+06	2.35472e+06	#DIV/0!	#DIV/0!	2.25275e+06	#DIV/0!	2.57403e+06	3.63016e+06	2.68055e+06	2.94289e+06	1.76655e+06									2.71007e+06	1.79543e+06
Bola2	bolA-like 2 (E. coli)	2		2.45416e+06	1.71515e+06	#DIV/0!	#DIV/0!	#DIV/0!	#DIV/0!		2.45416e+06			1.71515e+06
Bop1	block of proliferation 1	3		3.50781e+06	2.14686e+06	#DIV/0!	#DIV/0!	2.20613e+06	#DIV/0!	3.11802e+06	4.12511e+06	3.28031e+06	2.14686e+06										1.94427e+06	2.46798e+06
Bpgm	2,3-bisphosphoglycerate mutase	2		#DIV/0!	#DIV/0!	#DIV/0!	2.39633e+07	#DIV/0!	3.94203e+07										2.53222e+07	1.29738e+07	3.3594e+07				3.24992e+07	4.63415e+07
Bphl	biphenyl hydrolase-like (serine hydrolase, breast epithelial mucin-associated antigen)	5		6.4426e+06	7.93639e+06	6.00517e+06	#DIV/0!	7.60515e+06	5.54363e+06	8.29494e+06	5.50763e+06	5.52522e+06	7.67534e+06	7.51895e+06	8.61488e+06		6.06594e+06	5.9444e+06				7.73784e+06	8.11354e+06	6.96407e+06	5.54363e+06
Bpnt1	bisphosphate 3'-nucleotidase 1	6		3.14102e+07	3.34191e+07	1.291e+07	1.20339e+07	2.84002e+07	1.40394e+07	2.7448e+07	3.32235e+07	3.35591e+07	3.65128e+07	3.16127e+07	3.21318e+07	8.13889e+06	1.0247e+07	2.0344e+07		1.20339e+07		2.27427e+07	3.25939e+07	2.98639e+07	1.63569e+07		1.17219e+07
Brd2	bromodomain containing 2	1		994009	#DIV/0!	#DIV/0!	#DIV/0!	#DIV/0!	#DIV/0!			994009
Brix1	BRX1, biogenesis of ribosomes	1		2.36597e+06	#DIV/0!	#DIV/0!	#DIV/0!	#DIV/0!	#DIV/0!			2.36597e+06
Bsdc1	BSD domain containing 1	1		#DIV/0!	#DIV/0!	965556	#DIV/0!	#DIV/0!	#DIV/0!									965556
Bsg	basigin	6		6.00711e+07	7.8839e+07	4.63671e+07	2.67514e+07	6.40145e+07	7.71983e+07	6.23852e+07	5.23324e+07	6.54958e+07	7.31574e+07	7.423e+07	8.91295e+07	4.41375e+07	5.25687e+07	4.23953e+07	2.80034e+07	2.66125e+07	2.56383e+07	7.35642e+07	5.00789e+07	6.84003e+07	9.16099e+07	4.97364e+07	9.02485e+07
Bspry	B-box and SPRY domain containing	1		#DIV/0!	#DIV/0!	#DIV/0!	#DIV/0!	5.59808e+06	#DIV/0!														5.59808e+06
Btbd7	BTB (POZ) domain containing 7	2		1.52753e+07	#DIV/0!	#DIV/0!	4.03062e+07	#DIV/0!	#DIV/0!	1.52753e+07									4.03062e+07
Btf3	basic transcription factor 3	5		1.9131e+07	1.63275e+07	1.90043e+07	2.03637e+07	1.39168e+07	#DIV/0!	1.39562e+07	2.36052e+07	1.98316e+07	1.4646e+07	2.28106e+07	1.15261e+07		1.59505e+07	2.2058e+07		2.87807e+07	1.19466e+07	7.67003e+06	2.63591e+07	7.72123e+06
Btf3l4	basic transcription factor 3-like 4	1		7.04271e+06	#DIV/0!	#DIV/0!	#DIV/0!	#DIV/0!	#DIV/0!		7.04271e+06
Bub3	BUB3 mitotic checkpoint protein	3		6.03591e+06	4.98755e+06	#DIV/0!	#DIV/0!	3.76208e+06	#DIV/0!	5.89026e+06	6.65497e+06	5.56249e+06		4.98755e+06										3.76208e+06
Bud31	BUD31 homolog	1		1.15032e+06	#DIV/0!	#DIV/0!	#DIV/0!	#DIV/0!	#DIV/0!			1.15032e+06
Bysl	bystin-like	1		#DIV/0!	9.71175e+06	#DIV/0!	#DIV/0!	#DIV/0!	#DIV/0!				9.71175e+06
Bzw1	basic leucine zipper and W2 domains 1	4		6.50914e+06	3.63066e+06	3.88397e+06	#DIV/0!	3.89502e+06	#DIV/0!	6.87534e+06	4.74837e+06	7.90372e+06		3.63066e+06				3.88397e+06					3.89502e+06
Bzw2	basic leucine zipper and W2 domains 2	1		5.20099e+06	#DIV/0!	#DIV/0!	#DIV/0!	#DIV/0!	#DIV/0!		4.92025e+06	5.48173e+06
C1galt1	core 1 synthase, glycoprotein-N-acetylgalactosamine 3-beta-galactosyltransferase, 1	1		#DIV/0!	#DIV/0!	#DIV/0!	#DIV/0!	1.35203e+06	#DIV/0!														1.35203e+06
C1qbp	complement component 1, q subcomponent binding protein	3		1.93429e+07	1.20895e+07	#DIV/0!	#DIV/0!	1.01929e+07	#DIV/0!	1.93429e+07			1.67342e+07		7.44479e+06								9.8017e+06	1.05841e+07
Ca4		4		2.73336e+06	3.10272e+06	#DIV/0!	#DIV/0!	3.35379e+06	5.58006e+06	3.26239e+06		2.20432e+06	3.10272e+06									4.37272e+06		2.33485e+06	6.02738e+06		5.13275e+06
Cacybp	calcyclin binding protein	3		8.6397e+06	6.32537e+06	#DIV/0!	#DIV/0!	4.5241e+06	#DIV/0!		9.30581e+06	7.9736e+06	6.76285e+06	6.2742e+06	5.93905e+06									4.5241e+06
Cad	carbamoyl-phosphate synthetase 2, aspartate transcarbamylase, and dihydroorotase	4		1.23387e+07	1.01901e+07	9.98733e+06	#DIV/0!	7.39136e+06	#DIV/0!	1.22697e+07	1.21639e+07	1.25824e+07	1.19698e+07	8.49451e+06	1.01059e+07		8.52341e+06	1.14512e+07				6.01695e+06	8.6694e+06	7.48775e+06
Calr	calreticulin	6		2.79973e+08	3.91886e+08	4.10936e+08	1.5674e+08	3.30509e+08	2.14211e+08	2.95913e+08	2.39774e+08	3.04233e+08	3.72948e+08	3.36306e+08	4.66402e+08	2.88401e+08	4.13898e+08	5.30508e+08	1.45697e+08	1.62245e+08	1.62279e+08	2.65089e+08	3.6172e+08	3.64716e+08	3.04486e+08	6.65299e+07	2.71617e+08
Calu	calumenin	6		1.6056e+07	2.18692e+07	1.25896e+07	8.4951e+06	2.34227e+07	1.2065e+07	1.80776e+07	1.41863e+07	1.59042e+07	2.20641e+07	1.83961e+07	2.51473e+07		9.96404e+06	1.52151e+07		8.4951e+06		2.26986e+07	2.45701e+07	2.29995e+07	1.12787e+07		1.28512e+07
Camk1d	calcium/calmodulin-dependent protein kinase ID	2		2.42244e+06	2.47398e+06	#DIV/0!	#DIV/0!	#DIV/0!	#DIV/0!		2.65412e+06	2.19076e+06	2.47398e+06
Camk2d	calcium/calmodulin-dependent protein kinase II, delta	6		3.34633e+06	5.10843e+06	7.11039e+06	9.45725e+06	4.74112e+06	4.95963e+06	3.08813e+06	3.1217e+06	3.82917e+06	4.49161e+06	5.09058e+06	5.74311e+06		3.9118e+06	1.0309e+07	5.18891e+06	1.12701e+07	1.19127e+07	4.68852e+06	5.2917e+06	4.24314e+06	4.95963e+06
Camk2g	calcium/calmodulin-dependent protein kinase II gamma	1		#DIV/0!	#DIV/0!	#DIV/0!	3.52918e+06	#DIV/0!	#DIV/0!												3.52918e+06
Cand1	cullin associated and neddylation disassociated 1	4		7.4122e+06	6.7123e+06	7.12918e+06	#DIV/0!	7.40592e+06	#DIV/0!	6.60304e+06	7.5127e+06	8.12085e+06	7.57913e+06	5.48325e+06	7.07452e+06	6.98244e+06		7.27593e+06					8.44344e+06	6.3684e+06
Cant1	calcium activated nucleotidase 1	5		5.56635e+06	7.39061e+06	1.27942e+07	#DIV/0!	8.61742e+06	9.93278e+06	5.56635e+06			6.93613e+06	6.5939e+06	8.6418e+06		1.31094e+07	1.2479e+07				9.99448e+06	8.61907e+06	7.2387e+06	7.77817e+06		1.20874e+07
Canx	calnexin	6		6.78911e+07	8.69055e+07	6.5731e+07	4.28736e+07	7.33954e+07	7.45406e+07	6.55731e+07	6.02768e+07	7.78234e+07	8.60696e+07	8.24319e+07	9.22151e+07	5.11312e+07	8.01834e+07	6.58783e+07	2.501e+07	5.49113e+07	4.86994e+07	7.99281e+07	7.40502e+07	6.62079e+07	7.22653e+07		7.68158e+07
Cap1	CAP, adenylate cyclase-associated protein 1 (yeast)	6		4.24556e+07	5.20458e+07	5.34895e+07	9.37312e+07	5.5306e+07	5.36651e+07	3.692e+07	4.5913e+07	4.45339e+07	5.43283e+07	5.17372e+07	5.0072e+07	5.60612e+07	5.77533e+07	4.66541e+07	9.69609e+07	7.96406e+07	1.04592e+08	5.31328e+07	5.55776e+07	5.72075e+07	5.67769e+07		5.05532e+07
Capg	capping protein (actin filament), gelsolin-like	2		#DIV/0!	3.5715e+06	#DIV/0!	#DIV/0!	6.01653e+06	#DIV/0!				3.5715e+06										6.01653e+06
Capn1	calpain 1	6		9.68304e+06	1.08268e+07	8.16098e+06	1.1795e+07	8.66064e+06	1.13061e+07	7.40465e+06	1.11582e+07	1.04863e+07	1.20072e+07	9.75831e+06	1.07148e+07	6.67529e+06		9.64667e+06	1.38944e+07	1.00188e+07	1.14719e+07	7.11139e+06	1.09399e+07	7.93061e+06	1.13061e+07
Capn13	calpain 13	3		#DIV/0!	5.06201e+06	#DIV/0!	5.05788e+06	1.11503e+07	#DIV/0!				4.85756e+06	5.26645e+06						5.05788e+06		7.79599e+06	1.39031e+07	1.1752e+07
Capn5	calpain 5	1		#DIV/0!	#DIV/0!	#DIV/0!	#DIV/0!	1.1576e+06	#DIV/0!															1.1576e+06
Capns1	calpain, small subunit 1	4		6.04621e+06	6.0065e+06	8.24907e+06	#DIV/0!	6.66796e+06	#DIV/0!		6.04621e+06		5.46239e+06	6.55062e+06				8.24907e+06				6.71288e+06	7.05884e+06	6.23216e+06
Caprin1	cell cycle associated protein 1	5		4.49501e+07	2.78654e+07	1.45236e+07	1.92216e+07	1.29748e+07	#DIV/0!	2.67493e+07	6.99926e+07	3.81082e+07	2.9806e+07	2.74347e+07	2.63555e+07	9.37898e+06	1.25667e+07	2.1625e+07	9.51255e+06	2.81787e+07	1.99737e+07	8.40316e+06	1.43257e+07	1.61956e+07
Capza1	capping protein (actin filament) muscle Z-line, alpha 1	6		1.5712e+07	1.52126e+07	1.97938e+07	2.03065e+07	1.65019e+07	1.76458e+07	1.4569e+07	1.73689e+07	1.51982e+07	1.40679e+07	1.65738e+07	1.49963e+07	1.51688e+07	1.79266e+07	2.62862e+07	1.95993e+07	2.24997e+07	1.88205e+07	1.42484e+07	1.83084e+07	1.6949e+07	1.81416e+07		1.71499e+07
Capza2	capping protein (actin filament) muscle Z-line, alpha 2	6		2.5034e+07	2.41213e+07	2.42348e+07	2.48588e+07	2.63202e+07	2.29788e+07	2.07355e+07	2.72982e+07	2.70683e+07	2.24685e+07	2.48889e+07	2.50065e+07	2.14236e+07	2.35823e+07	2.76984e+07	2.40561e+07	2.64525e+07	2.40678e+07	2.05381e+07	3.06355e+07	2.77869e+07	2.51299e+07		2.08277e+07
Capzb	capping protein (actin filament) muscle Z-line, beta	6		1.22335e+07	1.06597e+07	8.70368e+06	1.19775e+07	1.19015e+07	9.51075e+06	9.38679e+06	1.46095e+07	1.27042e+07	1.02463e+07	1.18608e+07	9.87192e+06	9.42068e+06	6.66327e+06	1.00271e+07	1.3196e+07	1.08591e+07	1.18773e+07	8.51043e+06	1.21833e+07	1.50108e+07	8.61847e+06		1.0403e+07
Car1	carbonic anhydrase 1	6		4.97212e+08	1.79257e+09	9.73388e+07	7.88187e+07	5.70855e+08	4.1748e+08	4.85367e+08	3.02173e+08	7.04098e+08	1.49355e+09	1.48313e+09	2.40102e+09	7.91014e+07	1.2892e+08	8.3995e+07	7.29093e+07	4.30766e+07	1.2047e+08	4.53271e+08	5.92484e+08	6.6681e+08	6.45258e+08	2.80301e+08	3.26883e+08
Car13	carbonic anhydrase 13	1		904524	#DIV/0!	#DIV/0!	#DIV/0!	#DIV/0!	#DIV/0!			904524
Car2	carbonic anhydrase 2	6		2.09816e+08	2.53934e+08	1.30254e+08	7.53494e+07	2.29782e+08	3.08306e+08	2.08056e+08	1.97736e+08	2.23655e+08	2.43155e+08	2.69592e+08	2.49057e+08	1.00568e+08	1.41733e+08	1.4846e+08	4.02755e+07	1.23754e+08	6.20187e+07	1.86823e+08	2.76327e+08	2.26196e+08	4.05774e+08	3.29294e+08	1.89852e+08
Car9	carbonic anhydrase 9	1		1.15479e+06	#DIV/0!	#DIV/0!	#DIV/0!	#DIV/0!	#DIV/0!			1.15479e+06
Carhsp1	calcium regulated heat stable protein 1	5		4.94079e+06	5.65822e+06	7.47146e+06	#DIV/0!	7.71133e+06	3.82042e+06	4.12654e+06	4.99516e+06	5.70067e+06	5.57755e+06	6.9083e+06	4.48881e+06	5.85322e+06		9.08969e+06					1.02442e+07	5.17849e+06	3.82042e+06
Cask	calcium/calmodulin-dependent serine protein kinase (MAGUK family)	1		#DIV/0!	#DIV/0!	#DIV/0!	6.09629e+06	#DIV/0!	#DIV/0!										6.09629e+06
Casp1	caspase 1	6		8.54621e+06	8.99612e+06	7.24644e+06	3.71724e+06	9.07588e+06	6.36054e+06	6.5971e+06	8.94469e+06	1.00968e+07	1.01551e+07	8.33817e+06	8.4951e+06		6.36752e+06	8.12536e+06		3.71724e+06		9.1023e+06	1.00028e+07	8.12254e+06	7.32755e+06		5.39354e+06
Casp14	caspase 14	1		#DIV/0!	#DIV/0!	#DIV/0!	#DIV/0!	2.87673e+06	#DIV/0!														2.87673e+06
Casp3	caspase 3	3		1.41559e+07	9.46847e+06	9.22297e+06	#DIV/0!	#DIV/0!	#DIV/0!		1.41559e+07			9.46847e+06				9.22297e+06
Casp8	caspase 8	4		4.90697e+06	3.99095e+06	5.02468e+06	#DIV/0!	2.92681e+06	#DIV/0!			4.90697e+06	3.99095e+06					5.02468e+06						2.92681e+06
Cast	calpastatin	4		7.19745e+06	7.10213e+06	1.09832e+07	#DIV/0!	7.001e+06	#DIV/0!		7.81926e+06	6.57564e+06	6.69708e+06	7.5529e+06	7.0564e+06			1.09832e+07				6.71241e+06	7.97581e+06	6.31478e+06
Cat	catalase	6		2.49211e+07	3.31008e+07	1.93864e+07	1.25475e+07	2.46946e+07	5.23027e+07	2.55674e+07	2.40278e+07	2.51682e+07	3.45528e+07	2.73815e+07	3.7368e+07	1.52457e+07	2.06681e+07	2.22453e+07	9.5734e+06	1.44163e+07	1.36529e+07	2.47273e+07	2.53538e+07	2.40028e+07	4.73053e+07	8.53389e+07	2.42638e+07
Cbr1	carbonyl reductase 1	6		1.30511e+08	1.42418e+08	6.48865e+07	8.17799e+07	1.21383e+08	3.11881e+07	1.1804e+08	1.33846e+08	1.39646e+08	1.50137e+08	1.25621e+08	1.51496e+08	6.49894e+07	5.18198e+07	7.78503e+07	4.99022e+07	1.23711e+08	7.17264e+07	8.67584e+07	1.36734e+08	1.40656e+08	2.78737e+07		3.45026e+07
Cbr3	carbonyl reductase 3	6		4.06947e+07	4.81279e+07	1.97189e+07	3.88293e+07	3.09607e+07	4.94455e+06	3.2315e+07	4.17103e+07	4.80589e+07	4.89871e+07	4.36234e+07	5.17731e+07	1.33265e+07	1.8975e+07	2.68552e+07	2.73152e+07	5.98605e+07	2.93122e+07	2.19543e+07	3.54308e+07	3.54972e+07	5.5733e+06		4.31581e+06
Cbr4	carbonyl reductase 4	4		4.07979e+06	3.85373e+06	3.17671e+06	#DIV/0!	4.00626e+06	#DIV/0!	4.3344e+06		3.82519e+06	4.64163e+06	3.54118e+06	3.37838e+06			3.17671e+06				3.5282e+06	4.38031e+06	4.11027e+06
Cbs	cystathionine beta-synthase	5		1.47687e+07	1.01935e+07	1.20774e+07	4.76783e+06	4.51365e+06	#DIV/0!	1.29343e+07	1.73196e+07	1.40523e+07	9.75087e+06	1.11373e+07	9.69225e+06	8.22623e+06	7.71268e+06	2.02933e+07		4.76783e+06		4.71786e+06	4.03937e+06	4.78371e+06
Cbx1	chromobox 1	5		9.27066e+06	8.50479e+06	8.21685e+06	1.21665e+07	7.98698e+06	#DIV/0!	8.07819e+06	1.12062e+07	8.52755e+06	8.68684e+06	9.03316e+06	7.79436e+06		9.12694e+06	7.30676e+06		1.33367e+07	1.09962e+07		9.06327e+06	6.9107e+06
Cbx3	chromobox 3	6		4.47067e+07	3.71545e+07	3.71522e+07	3.28347e+07	2.84235e+07	1.04669e+07	3.88335e+07	5.63964e+07	3.88901e+07	3.534e+07	4.05894e+07	3.55341e+07	2.97771e+07	3.5811e+07	4.58685e+07	2.74157e+07	4.86589e+07	2.24296e+07	1.88924e+07	3.52202e+07	3.1158e+07	1.08538e+07		1.00801e+07
Cbx5	chromobox 5	5		9.3009e+06	7.48258e+06	4.34703e+06	8.27427e+06	5.70193e+06	#DIV/0!	7.58596e+06	1.02059e+07	1.01108e+07	7.29664e+06	8.35206e+06	6.79904e+06	4.34703e+06				8.27427e+06		5.82287e+06	5.18028e+06	6.10263e+06
Cc2d1b	coiled-coil and C2 domain containing 1B	1		922827	#DIV/0!	#DIV/0!	#DIV/0!	#DIV/0!	#DIV/0!			922827
Ccar1	cell division cycle and apoptosis regulator 1	4		6.08062e+06	5.39474e+06	4.34071e+06	#DIV/0!	6.1278e+06	#DIV/0!		5.56596e+06	6.59527e+06	5.55941e+06	5.27668e+06	5.34812e+06			4.34071e+06					5.7439e+06	6.51169e+06
Ccar2	cell cycle activator and apoptosis regulator 2	6		2.24543e+07	1.8334e+07	1.60243e+07	1.51784e+07	1.35646e+07	5.62336e+06	1.85627e+07	2.62007e+07	2.25997e+07	2.02919e+07	1.8916e+07	1.57943e+07	1.24514e+07	1.20064e+07	2.3615e+07	1.28476e+07	1.90251e+07	1.36623e+07	7.70199e+06	1.6297e+07	1.66949e+07	5.62336e+06
Ccdc12	coiled-coil domain containing 12	1		#DIV/0!	5.85525e+06	#DIV/0!	#DIV/0!	#DIV/0!	#DIV/0!				5.85525e+06
Ccdc124	coiled-coil domain containing 124	1		#DIV/0!	#DIV/0!	#DIV/0!	2.72363e+06	#DIV/0!	#DIV/0!											2.72363e+06
Ccdc47	coiled-coil domain containing 47	3		6.64575e+06	4.73095e+06	#DIV/0!	#DIV/0!	6.78398e+06	#DIV/0!		6.64575e+06				4.73095e+06								6.78398e+06
Ccdc58	coiled-coil domain containing 58	2		2.45757e+06	2.77121e+06	#DIV/0!	#DIV/0!	#DIV/0!	#DIV/0!		2.45757e+06		2.965e+06	2.57743e+06
Ccdc6	coiled-coil domain containing 6	1		#DIV/0!	#DIV/0!	#DIV/0!	#DIV/0!	1.03342e+06	#DIV/0!															1.03342e+06
Ccs	copper chaperone for superoxide dismutase	1		2.985e+06	#DIV/0!	#DIV/0!	#DIV/0!	#DIV/0!	#DIV/0!		2.985e+06
Ccsmst1		1		1.26438e+06	#DIV/0!	#DIV/0!	#DIV/0!	#DIV/0!	#DIV/0!			1.26438e+06
Cct2	chaperonin containing Tcp1, subunit 2 (beta)	6		1.20179e+08	8.01233e+07	8.8552e+07	1.07026e+08	8.24119e+07	5.16441e+07	9.92043e+07	1.26582e+08	1.34749e+08	7.63804e+07	8.51616e+07	7.88277e+07	9.22663e+07	8.03336e+07	9.30563e+07	1.0923e+08	1.13908e+08	9.79403e+07	8.52266e+07	7.58739e+07	8.61352e+07	5.03539e+07	3.13856e+07	7.31929e+07
Cct3	chaperonin containing Tcp1, subunit 3 (gamma)	6		1.57821e+08	1.26603e+08	1.0473e+08	1.40468e+08	9.41326e+07	5.94842e+07	1.25586e+08	1.78074e+08	1.69805e+08	1.11078e+08	1.33318e+08	1.35414e+08	9.82191e+07	8.98864e+07	1.26083e+08	1.08161e+08	1.71413e+08	1.41831e+08	7.98395e+07	9.54274e+07	1.07131e+08	5.95914e+07		5.9377e+07
Cct4	chaperonin containing Tcp1, subunit 4 (delta)	6		8.14596e+07	6.22688e+07	5.73113e+07	5.82383e+07	4.77646e+07	2.4541e+07	7.02356e+07	9.09708e+07	8.31723e+07	6.57825e+07	6.07929e+07	6.02309e+07	5.17911e+07	5.94511e+07	6.06919e+07	5.70214e+07	6.86283e+07	4.90653e+07	4.79823e+07	5.03434e+07	4.49681e+07	1.83401e+07		3.07418e+07
Cct5	chaperonin containing Tcp1, subunit 5 (epsilon)	6		8.57059e+07	6.35472e+07	5.23272e+07	5.95016e+07	4.82536e+07	2.38963e+07	6.90003e+07	9.1217e+07	9.69004e+07	6.58783e+07	7.16121e+07	5.31512e+07	4.38022e+07	3.75524e+07	7.56271e+07	4.28443e+07	6.82204e+07	6.74399e+07	3.80133e+07	5.97071e+07	4.70405e+07	2.96761e+07		1.81165e+07
Cct6a	chaperonin containing Tcp1, subunit 6a (zeta)	6		7.81089e+07	5.77235e+07	3.95463e+07	4.12528e+07	4.33623e+07	2.0769e+07	6.16416e+07	9.05556e+07	8.21297e+07	5.92988e+07	5.30702e+07	6.08013e+07	3.70046e+07	3.16456e+07	4.99887e+07	2.65278e+07	5.4691e+07	4.25395e+07	3.04281e+07	4.53532e+07	5.43057e+07	3.02661e+07	1.42257e+07	1.78151e+07
Cct7	chaperonin containing Tcp1, subunit 7 (eta)	6		4.21569e+07	2.95217e+07	2.13643e+07	2.36289e+07	2.3186e+07	1.05146e+07	3.35056e+07	4.39543e+07	4.90109e+07	2.68255e+07	3.43999e+07	2.73398e+07	1.66094e+07	1.45923e+07	3.28912e+07		2.57256e+07	2.15323e+07	2.03313e+07	2.51072e+07	2.41196e+07	1.72908e+07		3.73843e+06
Cct8	chaperonin containing Tcp1, subunit 8 (theta)	6		9.35928e+07	7.01829e+07	6.71932e+07	6.29552e+07	5.85817e+07	3.69087e+07	8.06181e+07	1.01662e+08	9.84986e+07	6.72579e+07	7.42043e+07	6.90865e+07	6.07508e+07	5.84824e+07	8.23463e+07	6.08435e+07	6.82819e+07	5.97403e+07	5.31955e+07	6.26061e+07	5.99435e+07	3.92693e+07		3.4548e+07
Cd177	CD177 antigen	1		377548	#DIV/0!	#DIV/0!	#DIV/0!	#DIV/0!	#DIV/0!			377548
Cd2ap	CD2-associated protein	5		1.65089e+07	1.58422e+07	1.91123e+07	1.14298e+07	1.47423e+07	#DIV/0!	1.30641e+07	1.70055e+07	1.94572e+07	1.40386e+07	1.98426e+07	1.36453e+07			1.91123e+07		1.14298e+07		9.82346e+06	1.85949e+07	1.58085e+07
Cd2bp2	CD2 cytoplasmic tail binding protein 2	1		1.4116e+06	#DIV/0!	#DIV/0!	#DIV/0!	#DIV/0!	#DIV/0!		1.4116e+06
Cd44	CD44 antigen	1		#DIV/0!	#DIV/0!	#DIV/0!	1.52852e+06	#DIV/0!	#DIV/0!												1.52852e+06
Cda	cytidine deaminase	1		#DIV/0!	724688	#DIV/0!	#DIV/0!	#DIV/0!	#DIV/0!						724688
Cdc37	cell division cycle 37	6		1.25747e+07	9.73123e+06	1.30903e+07	1.91474e+07	8.51009e+06	6.86772e+06	1.0314e+07	1.34453e+07	1.39649e+07	9.41154e+06	9.75087e+06	1.00313e+07		1.49113e+07	1.12693e+07		2.10017e+07	1.72932e+07	8.81788e+06	8.98633e+06	7.72605e+06	6.86772e+06
Cdc42	cell division cycle 42	6		2.87801e+07	2.99317e+07	2.19379e+07	2.74636e+07	3.35162e+07	2.82894e+07	2.35823e+07	3.41859e+07	2.8572e+07	3.79843e+07	2.98763e+07	2.19345e+07		2.21546e+07	2.17212e+07	2.14236e+07	3.39757e+07	2.69915e+07	3.9688e+07	3.5169e+07	2.56917e+07	2.82726e+07	2.28406e+07	3.3755e+07
Cdc42bpg	CDC42 binding protein kinase gamma (DMPK-like)	1		#DIV/0!	#DIV/0!	2.87633e+06	#DIV/0!	#DIV/0!	#DIV/0!									2.87633e+06
Cdc42ep1	CDC42 effector protein (Rho GTPase binding) 1	1		495904	#DIV/0!	#DIV/0!	#DIV/0!	#DIV/0!	#DIV/0!		495904
Cdc5l	cell division cycle 5-like (S. pombe)	6		7.54618e+06	7.66008e+06	5.43365e+06	5.82409e+06	6.38368e+06	4.55273e+06	7.48048e+06	8.47628e+06	6.68178e+06	7.43809e+06	6.74319e+06	8.79895e+06	5.97663e+06		4.89067e+06		5.82409e+06		6.44657e+06	5.64953e+06	7.05493e+06	4.55273e+06
Cdh1	cadherin 1	6		4.0828e+07	4.04353e+07	3.4332e+07	3.68973e+07	3.15247e+07	3.01887e+07	4.37901e+07	4.05276e+07	3.81664e+07	4.34303e+07	3.35358e+07	4.43398e+07	2.68236e+07	3.94412e+07	3.67311e+07	2.91683e+07	5.21116e+07	2.9412e+07	3.61627e+07	3.34221e+07	2.49892e+07	3.47016e+07		2.56757e+07
Cdh17	cadherin 17	6		1.04605e+08	1.36866e+08	1.23548e+08	1.48245e+08	1.02685e+08	1.51561e+08	1.1742e+08	9.55333e+07	1.00861e+08	1.37104e+08	1.27066e+08	1.46426e+08	1.09708e+08	1.31237e+08	1.297e+08	1.36498e+08	1.6247e+08	1.45768e+08	1.16109e+08	9.31595e+07	9.87858e+07	1.74518e+08	1.39665e+08	1.405e+08
Cdhr2	cadherin-related family member 2	1		1.027e+06	#DIV/0!	#DIV/0!	#DIV/0!	#DIV/0!	#DIV/0!	1.027e+06
Cdhr5	cadherin-related family member 5	1		710414	#DIV/0!	#DIV/0!	#DIV/0!	#DIV/0!	#DIV/0!	710414
Cdk1	cyclin-dependent kinase 1	4		1.07402e+07	5.76561e+06	4.73358e+06	#DIV/0!	4.02983e+06	#DIV/0!	7.40876e+06	1.45741e+07	1.02378e+07	6.02112e+06	6.81697e+06	4.45873e+06			4.73358e+06					3.41416e+06	4.64549e+06
Cdk5rap3	CDK5 regulatory subunit associated protein 3	3		1.38671e+06	1.86611e+06	#DIV/0!	#DIV/0!	2.25704e+06	#DIV/0!		1.67834e+06	1.09508e+06	1.86611e+06										2.25704e+06
Cdk9	cyclin-dependent kinase 9 (CDC2-related kinase)	1		#DIV/0!	#DIV/0!	1.00419e+06	#DIV/0!	#DIV/0!	#DIV/0!									1.00419e+06
Cdkn2aip	CDKN2A interacting protein	1		#DIV/0!	#DIV/0!	662105	#DIV/0!	#DIV/0!	#DIV/0!									662105
Cdv3	carnitine deficiency-associated gene expressed in ventricle 3	5		2.05998e+07	1.50645e+07	1.80785e+07	1.61979e+07	1.46574e+07	#DIV/0!	1.61049e+07	2.63555e+07	1.93389e+07	1.56418e+07	1.54018e+07	1.415e+07	1.16079e+07	1.78213e+07	2.48062e+07		1.61979e+07			1.40182e+07	1.52965e+07
Cdx2	caudal type homeobox 2	1		6.81471e+06	#DIV/0!	#DIV/0!	#DIV/0!	#DIV/0!	#DIV/0!		6.70962e+06	6.91981e+06
Cela1	chymotrypsin-like elastase family, member 1	1		#DIV/0!	#DIV/0!	#DIV/0!	#DIV/0!	7.19508e+06	#DIV/0!														9.25563e+06	5.13453e+06
Celf1	CUGBP, Elav-like family member 1	4		5.85275e+06	4.23051e+06	3.37791e+06	#DIV/0!	3.67507e+06	#DIV/0!	4.77808e+06	5.81803e+06	6.96214e+06	4.23051e+06					3.37791e+06				2.83261e+06	3.9697e+06	4.22289e+06
Cenpv	centromere protein V	6		1.41131e+07	1.53774e+07	9.66413e+06	1.66696e+07	1.56057e+07	8.40724e+06	1.2447e+07	1.32217e+07	1.66706e+07	1.87203e+07	1.2713e+07	1.46989e+07	1.16651e+07		7.66312e+06	1.75394e+07	1.57998e+07		1.50025e+07	1.71666e+07	1.4648e+07	8.40724e+06
Cept1	choline/ethanolaminephosphotransferase 1	1		915944	#DIV/0!	#DIV/0!	#DIV/0!	#DIV/0!	#DIV/0!			915944
Ces1d	carboxylesterase 1D	6		1.43784e+08	1.09335e+08	4.2505e+07	1.1135e+07	3.85747e+07	8.14642e+07	1.63498e+08	1.25856e+08	1.41998e+08	9.58982e+07	1.11286e+08	1.20821e+08	3.68535e+07	5.59525e+07	3.47088e+07		1.1135e+07		3.9166e+07	3.12207e+07	4.53375e+07	7.58266e+07		8.71018e+07
Ces1f	carboxylesterase 1F	6		8.70377e+07	9.87321e+07	3.6828e+07	6.79724e+06	3.1372e+07	6.47998e+07	8.68607e+07	7.80881e+07	9.61644e+07	1.17363e+08	8.32473e+07	9.55863e+07	3.37668e+07	5.39792e+07	2.2738e+07	7.59648e+06	7.88894e+06	4.90629e+06	3.68152e+07	2.12506e+07	3.60501e+07	6.4335e+07		6.52647e+07
Ces1g	carboxylesterase 1G	5		5.82561e+07	8.2163e+07	2.08116e+07	#DIV/0!	2.08724e+07	5.78294e+07	7.30054e+07	4.23571e+07	5.94058e+07	7.70344e+07	6.89143e+07	1.0054e+08	1.39891e+07	3.33943e+07	1.50515e+07				2.49701e+07	1.56439e+07	2.2003e+07	6.43573e+07		5.13016e+07
Ces2a	carboxylesterase 2A	5		9.59281e+06	1.17673e+07	1.42119e+07	#DIV/0!	1.69225e+07	3.0516e+07	1.53475e+07	4.61916e+06	8.81177e+06	9.22553e+06	9.68755e+06	1.63887e+07		1.42119e+07					1.67377e+07	1.65899e+07	1.744e+07	2.03779e+07		4.06542e+07
Ces2c	carboxylesterase 2C	5		5.93955e+07	1.04933e+08	1.0243e+08	#DIV/0!	1.03317e+08	2.16569e+08	1.02802e+08	3.77664e+07	3.76175e+07	9.41071e+07	6.10124e+07	1.59679e+08	6.64378e+07	1.38422e+08					1.38739e+08	9.1483e+07	7.97289e+07	2.0076e+08		2.32378e+08
Ces2e	carboxylesterase 2E	5		2.05875e+07	3.1891e+07	3.27729e+07	#DIV/0!	3.18819e+07	6.45257e+07	3.88201e+07	8.2628e+06	1.46795e+07	2.92311e+07	1.95153e+07	4.69265e+07		3.27729e+07					4.80855e+07	1.95586e+07	2.80015e+07	6.17142e+07		6.73372e+07
Cfdp1	craniofacial development protein 1	4		7.85674e+06	4.19153e+06	#DIV/0!	3.94529e+06	3.64528e+06	#DIV/0!			7.85674e+06	3.9546e+06	4.4708e+06	4.14919e+06					3.94529e+06				3.64528e+06
Cfl1	cofilin 1, non-muscle	6		2.73401e+08	1.9998e+08	1.94446e+08	2.5401e+08	1.57924e+08	6.99477e+07	2.27107e+08	2.98695e+08	2.944e+08	2.04298e+08	2.24525e+08	1.71116e+08	1.67374e+08	1.63079e+08	2.52884e+08	1.6869e+08	3.22718e+08	2.70621e+08	1.23917e+08	1.90155e+08	1.59701e+08	6.31334e+07	5.25505e+07	9.41593e+07
Cfl2	cofilin 2, muscle	1		282874	#DIV/0!	#DIV/0!	#DIV/0!	#DIV/0!	#DIV/0!		282874
Cftr	cystic fibrosis transmembrane conductance regulator	1		1.24223e+06	#DIV/0!	#DIV/0!	#DIV/0!	#DIV/0!	#DIV/0!	1.24223e+06
Cgn	cingulin	6		2.81981e+07	2.88349e+07	1.86079e+07	1.39171e+07	2.47452e+07	1.81253e+07	2.42301e+07	3.33596e+07	2.70046e+07	2.72509e+07	3.11472e+07	2.81065e+07	1.92306e+07	1.79117e+07	1.86814e+07	1.23568e+07	1.66763e+07	1.27183e+07	2.45752e+07	2.2708e+07	2.69522e+07	1.81253e+07
Cgref1	cell growth regulator with EF hand domain 1	1		#DIV/0!	2.76778e+06	#DIV/0!	#DIV/0!	#DIV/0!	#DIV/0!						2.76778e+06
Chchd1	coiled-coil-helix-coiled-coil-helix domain containing 1	3		2.77489e+06	2.81404e+06	#DIV/0!	#DIV/0!	3.9118e+06	#DIV/0!		2.77489e+06		2.82457e+06	2.8035e+06										3.9118e+06
Chchd2	coiled-coil-helix-coiled-coil-helix domain containing 2	1		#DIV/0!	#DIV/0!	#DIV/0!	1.21067e+07	#DIV/0!	#DIV/0!												1.21067e+07
Chchd3	coiled-coil-helix-coiled-coil-helix domain containing 3	6		4.88202e+07	5.76081e+07	4.53231e+07	2.10321e+07	5.39092e+07	5.55679e+07	4.62484e+07	5.93687e+07	4.08434e+07	4.86825e+07	5.23904e+07	7.17512e+07	3.76149e+07	5.45887e+07	4.37658e+07	2.01154e+07	1.7872e+07	2.5109e+07	4.32321e+07	5.46758e+07	6.38198e+07	4.71744e+07		6.39615e+07
Chd4	chromodomain helicase DNA binding protein 4	6		1.23477e+07	1.08346e+07	7.37354e+06	8.83213e+06	9.32121e+06	6.98099e+06	1.05871e+07	1.42405e+07	1.22154e+07	1.016e+07	1.10619e+07	1.12818e+07	6.74272e+06	7.44015e+06	7.93776e+06		1.00773e+07	7.58701e+06	9.16688e+06	1.08298e+07	7.96697e+06	6.98099e+06
Chdh	choline dehydrogenase	6		2.58383e+07	3.66785e+07	4.0604e+07	1.08105e+08	5.16048e+07	4.14272e+07	2.805e+07	2.61571e+07	2.33076e+07	4.00306e+07	3.13378e+07	3.8667e+07	4.30437e+07	5.04762e+07	2.82922e+07	1.31866e+08	8.59623e+07	1.06487e+08	4.913e+07	5.62676e+07	4.94169e+07	4.72365e+07		3.56179e+07
Cherp	calcium homeostasis endoplasmic reticulum protein	4		3.27004e+06	3.25858e+06	2.37979e+06	#DIV/0!	2.59212e+06	#DIV/0!	2.75267e+06	3.35667e+06	3.70079e+06	3.2885e+06	3.22865e+06				2.37979e+06					2.59212e+06
Chga	chromogranin A	5		5.04947e+06	7.4092e+06	1.07104e+07	#DIV/0!	2.18057e+07	1.52537e+08		5.04947e+06		8.78006e+06	8.27083e+06	5.1767e+06	9.20764e+06	8.47334e+06	1.44503e+07				7.8731e+06	2.55745e+07	3.19697e+07	5.84581e+07	1.32682e+08	2.6647e+08
Chgb	chromogranin B	4		#DIV/0!	2.33257e+07	3.64192e+07	#DIV/0!	3.68054e+07	2.35551e+08				2.2828e+07	2.61444e+07	2.10046e+07	2.22515e+07	4.24011e+07	4.46049e+07				1.39988e+07	4.52401e+07	5.11773e+07	9.77098e+07	2.64355e+08	3.44589e+08
Chid1	chitinase domain containing 1	3		1.22682e+06	1.5148e+06	#DIV/0!	#DIV/0!	1.035e+06	#DIV/0!	1.13621e+06	1.31743e+06				1.5148e+06									1.035e+06
Chkb	choline kinase beta	1		380701	#DIV/0!	#DIV/0!	#DIV/0!	#DIV/0!	#DIV/0!		380701
Chmp2b	charged multivesicular body protein 2B	1		5.77623e+06	#DIV/0!	#DIV/0!	#DIV/0!	#DIV/0!	#DIV/0!		7.49034e+06	4.06212e+06
Chmp4b	charged multivesicular body protein 4B	5		1.89955e+07	1.64241e+07	1.41252e+07	1.5125e+07	1.41832e+07	#DIV/0!	1.396e+07	2.17257e+07	2.13007e+07	1.42139e+07	1.93121e+07	1.57462e+07	1.07751e+07	1.10367e+07	2.05637e+07		1.52246e+07	1.50254e+07	1.06371e+07	1.68799e+07	1.50327e+07
Chmp5	charged multivesicular body protein 5	2		2.44802e+06	2.07647e+06	#DIV/0!	#DIV/0!	#DIV/0!	#DIV/0!		2.51478e+06	2.38127e+06		2.07647e+06
Chmp6	charged multivesicular body protein 6	1		#DIV/0!	#DIV/0!	1.70625e+06	#DIV/0!	#DIV/0!	#DIV/0!									1.70625e+06
Chordc1	cysteine and histidine-rich domain (CHORD)-containing, zinc-binding protein 1	4		8.20971e+06	#DIV/0!	5.76498e+06	#DIV/0!	4.70936e+06	4.36455e+06		8.20971e+06						7.03149e+06	4.49846e+06					4.70936e+06		4.36455e+06
Chp1	calcineurin-like EF hand protein 1	4		4.81463e+06	5.30802e+06	#DIV/0!	#DIV/0!	4.48473e+06	6.98002e+06	4.88051e+06	4.2452e+06	5.31818e+06	4.69535e+06	4.75034e+06	6.47837e+06							4.58916e+06		4.38031e+06	6.98002e+06
Chtop	chromatin target of PRMT1	4		1.32559e+07	1.07976e+07	9.34113e+06	#DIV/0!	9.16869e+06	#DIV/0!	1.0479e+07	1.37927e+07	1.54961e+07	8.98446e+06	1.15213e+07	1.18872e+07		7.57808e+06	1.11042e+07					1.00327e+07	8.30472e+06
Ciapin1	cytokine induced apoptosis inhibitor 1	5		6.57597e+06	4.93296e+06	5.73793e+06	5.59071e+06	3.86742e+06	#DIV/0!	3.69182e+06	8.56546e+06	7.47064e+06	4.91514e+06	5.55325e+06	4.33049e+06			5.73793e+06		5.59071e+06		3.45032e+06	4.28451e+06
Cilp	cartilage intermediate layer protein, nucleotide pyrophosphohydrolase	1		#DIV/0!	#DIV/0!	#DIV/0!	2.23566e+07	#DIV/0!	#DIV/0!												2.23566e+07
Cirbp	cold inducible RNA binding protein	1		3.4066e+06	#DIV/0!	#DIV/0!	#DIV/0!	#DIV/0!	#DIV/0!			3.4066e+06
Cisd1	CDGSH iron sulfur domain 1	5		7.73269e+06	9.64364e+06	6.26903e+06	#DIV/0!	1.06173e+07	1.03061e+07	7.49917e+06	7.61229e+06	8.08659e+06	8.99006e+06	9.58602e+06	1.03548e+07	6.64943e+06		5.88863e+06				1.05417e+07	7.81926e+06	1.34911e+07	1.03061e+07
Ckap4	cytoskeleton-associated protein 4	6		7.69694e+06	1.77374e+07	3.7836e+07	3.85993e+07	2.52735e+07	1.8612e+07	8.73151e+06	7.44479e+06	6.91453e+06	1.60592e+07	1.7767e+07	1.93858e+07	2.7685e+07	3.95233e+07	4.62997e+07	3.9474e+07	2.69447e+07	4.93792e+07	2.14325e+07	2.81963e+07	2.61916e+07	1.88087e+07		1.84153e+07
Ckap5	cytoskeleton associated protein 5	1		1.46615e+06	#DIV/0!	#DIV/0!	#DIV/0!	#DIV/0!	#DIV/0!			1.46615e+06
Ckb	creatine kinase, brain	4		1.02188e+07	4.38666e+06	5.43846e+06	8.05917e+06	#DIV/0!	#DIV/0!	1.07207e+07	1.08253e+07	9.11051e+06	4.36787e+06	4.77841e+06	4.0137e+06		7.13459e+06	3.74232e+06		8.05917e+06
Ckmt1	creatine kinase, mitochondrial 1, ubiquitous	6		2.51651e+08	3.70616e+08	3.59014e+08	3.0527e+08	1.06846e+09	4.88262e+08	3.15464e+08	2.24914e+08	2.14574e+08	4.25122e+08	3.25031e+08	3.61695e+08	3.36166e+08	4.9078e+08	2.50095e+08	3.16296e+08	3.20667e+08	2.78847e+08	1.15817e+09	1.0534e+09	9.93814e+08	7.77194e+08	2.38167e+08	4.49423e+08
Clca1	chloride channel accessory 1	6		9.21239e+07	3.91303e+08	1.83527e+08	3.15665e+07	4.02754e+08	3.60416e+08	1.26223e+08	5.55969e+07	9.45517e+07	4.72684e+08	3.42327e+08	3.58898e+08	1.67641e+08	1.51895e+08	2.31045e+08	3.87314e+07	1.88583e+07	3.71099e+07	3.16823e+08	4.47341e+08	4.44097e+08	5.89166e+08	1.87576e+08	3.04507e+08
Clca4a	chloride channel accessory 4A	3		4.46429e+06	2.46303e+06	#DIV/0!	#DIV/0!	#DIV/0!	9.42012e+06	4.46429e+06			2.46303e+06												1.07699e+07		8.07035e+06
Clcn2	chloride channel, voltage-sensitive 2	1		#DIV/0!	#DIV/0!	#DIV/0!	3.51989e+06	#DIV/0!	#DIV/0!											3.51989e+06
Cldn3	claudin 3	6		2.87406e+07	4.04763e+07	3.36283e+07	2.96911e+07	4.20869e+07	3.2945e+07	3.00654e+07	2.74157e+07		4.08547e+07	3.88928e+07	4.16814e+07	2.61426e+07	4.18783e+07	3.28639e+07	3.5655e+07	2.86394e+07	2.47787e+07	3.57416e+07	3.22188e+07	5.83003e+07	4.09398e+07	2.65683e+07	3.13269e+07
Clic1	chloride intracellular channel 1	6		3.7961e+07	3.46717e+07	2.98157e+07	5.50173e+07	2.93238e+07	1.21884e+07	3.58756e+07	4.41681e+07	3.38394e+07	3.23441e+07	3.64092e+07	3.52617e+07	2.39181e+07	2.30043e+07	4.25248e+07	5.71361e+07	4.67382e+07	6.11776e+07	1.91906e+07	3.65508e+07	3.223e+07	1.21884e+07
Clic6	chloride intracellular channel 6	1		1.86055e+06	#DIV/0!	#DIV/0!	#DIV/0!	#DIV/0!	#DIV/0!			1.86055e+06
Clint1	clathrin interactor 1	6		1.62409e+07	1.62411e+07	1.26244e+07	1.11613e+07	1.50604e+07	6.21662e+06	1.32712e+07	1.92106e+07		1.86788e+07	1.5269e+07	1.47755e+07		9.6547e+06	1.55941e+07		1.11613e+07		1.42633e+07	1.50577e+07	1.58601e+07	6.21662e+06
Clip1	CAP-GLY domain containing linker protein 1	1		#DIV/0!	1.17824e+06	#DIV/0!	#DIV/0!	#DIV/0!	#DIV/0!						1.17824e+06
Clip2	CAP-GLY domain containing linker protein 2	1		#DIV/0!	#DIV/0!	1.98004e+06	#DIV/0!	#DIV/0!	#DIV/0!									1.98004e+06
Clmn	calmin	5		#DIV/0!	3.65122e+06	3.38471e+06	9.92484e+06	3.87409e+06	5.57253e+06				3.85767e+06	3.21659e+06	3.87939e+06			3.38471e+06	9.31678e+06		1.05329e+07		4.20478e+06	3.54339e+06	5.57253e+06
Clpp	caseinolytic mitochondrial matrix peptidase proteolytic subunit	6		7.66205e+06	9.33236e+06	6.65263e+06	7.98363e+06	8.83408e+06	1.29406e+07	6.82454e+06	8.87306e+06	7.28855e+06	8.79895e+06	8.40432e+06	1.07938e+07		6.22093e+06	7.08433e+06		7.94822e+06	8.01905e+06	8.3376e+06	9.30387e+06	8.86077e+06	1.29406e+07
Clptm1	cleft lip and palate associated transmembrane protein 1	5		4.05257e+06	5.38976e+06	4.44515e+06	#DIV/0!	4.8778e+06	4.70349e+06	4.39734e+06	4.23022e+06	3.53015e+06	5.56018e+06	4.54485e+06	6.06426e+06			4.44515e+06					4.8778e+06		4.70349e+06
Clptm1l	CLPTM1-like	1		#DIV/0!	#DIV/0!	#DIV/0!	#DIV/0!	863478	#DIV/0!													863478
Clpx	caseinolytic mitochondrial matrix peptidase chaperone subunit	5		6.68917e+06	6.69631e+06	4.15092e+06	#DIV/0!	6.63493e+06	4.56537e+06	7.81113e+06	6.46088e+06	5.79549e+06	6.94575e+06	6.44702e+06	6.69615e+06			4.15092e+06				7.20117e+06	7.36626e+06	5.33738e+06	4.56537e+06
Clta	clathrin, light polypeptide (Lca)	5		9.50852e+06	9.28079e+06	9.19314e+06	8.45633e+06	9.76419e+06	#DIV/0!		1.04652e+07	8.55182e+06	7.35146e+06	9.89796e+06	1.05929e+07		8.22908e+06	1.01572e+07		8.45633e+06			8.89646e+06	1.06319e+07
Cltb	clathrin, light polypeptide (Lcb)	6		1.63343e+07	1.58903e+07	1.12428e+07	1.22343e+07	1.83802e+07	8.23479e+06	1.62958e+07	1.63728e+07		1.21926e+07	1.71547e+07	1.83236e+07	7.55709e+06	1.08133e+07	1.53581e+07		1.66025e+07	7.86601e+06	1.39542e+07	1.6825e+07	2.43615e+07	8.23479e+06
Cltc	clathrin, heavy polypeptide (Hc)	6		1.4498e+08	1.74154e+08	1.80658e+08	1.70684e+08	1.9344e+08	1.17657e+08	1.66114e+08	1.29556e+08	1.39269e+08	1.80785e+08	1.58774e+08	1.82903e+08	1.70571e+08	1.82156e+08	1.89248e+08	1.59425e+08	1.80272e+08	1.72354e+08	2.02017e+08	2.08417e+08	1.69887e+08	1.42798e+08	6.78008e+07	1.42373e+08
Cluh	clustered mitochondria (cluA/CLU1) homolog	5		2.44645e+07	1.64405e+07	8.98195e+06	1.32768e+07	9.51231e+06	#DIV/0!	1.90528e+07	2.97503e+07	2.45905e+07	1.83567e+07	1.77486e+07	1.32162e+07		5.1118e+06	1.28521e+07		1.32768e+07			1.0841e+07	8.18358e+06
Clybl	citrate lyase beta like	5		1.37264e+07	1.40835e+07	9.31226e+06	#DIV/0!	1.4537e+07	1.55154e+07	1.82046e+07	1.40114e+07	8.96331e+06	1.37831e+07	1.20022e+07	1.6465e+07			9.31226e+06				1.28744e+07	1.58634e+07	1.48731e+07	1.55154e+07
Cmas	cytidine monophospho-N-acetylneuraminic acid synthetase	6		2.41403e+07	2.82295e+07	3.4481e+07	2.7534e+07	4.1459e+07	2.24242e+07	2.26326e+07	2.49667e+07	2.48217e+07	2.80481e+07	2.69354e+07	2.97049e+07	3.10395e+07	3.13813e+07	4.10222e+07	3.02472e+07	3.2221e+07	2.01336e+07	3.50352e+07	5.03923e+07	3.89495e+07	2.10527e+07		2.37957e+07
Cmc1	COX assembly mitochondrial protein 1	1		#DIV/0!	#DIV/0!	#DIV/0!	1.41111e+06	#DIV/0!	#DIV/0!												1.41111e+06
Cmpk1	cytidine monophosphate (UMP-CMP) kinase 1	6		1.52223e+08	1.89286e+08	3.25349e+08	1.4251e+08	1.93783e+08	5.55836e+07	1.22491e+08	1.80823e+08	1.53355e+08	1.99388e+08	2.06777e+08	1.61695e+08	2.00983e+08	2.05847e+08	5.69216e+08	9.3827e+07	1.84955e+08	1.48749e+08	1.4809e+08	2.40007e+08	1.93251e+08	7.87294e+07	1.03111e+07	7.77102e+07
Cndp2	CNDP dipeptidase 2 (metallopeptidase M20 family)	6		9.73564e+06	1.19295e+07	1.30168e+07	1.11925e+07	1.33676e+07	7.71963e+06	1.0078e+07	9.38484e+06	9.74412e+06	1.04768e+07	1.06157e+07	1.46958e+07	9.67681e+06	1.41099e+07	1.52637e+07		1.07602e+07	1.16248e+07	1.12608e+07	1.62248e+07	1.26173e+07	7.71963e+06
Cnn1	calponin 1	5		6.99061e+06	8.89409e+06	1.05193e+07	#DIV/0!	8.84886e+06	4.96619e+07	1.01059e+07	5.35331e+06	5.51259e+06	8.17621e+06		9.61197e+06	6.1964e+06	1.48422e+07					9.88768e+06		7.81005e+06	5.31586e+07		4.61651e+07
Cnn3	calponin 3, acidic	1		1.01431e+07	#DIV/0!	#DIV/0!	#DIV/0!	#DIV/0!	#DIV/0!		1.21833e+07	8.10286e+06
Cnnm4	cyclin M4	1		#DIV/0!	#DIV/0!	#DIV/0!	#DIV/0!	2.95374e+06	#DIV/0!														2.36777e+06	3.53971e+06
Cnot1	CCR4-NOT transcription complex, subunit 1	2		1.75958e+06	1.0275e+06	#DIV/0!	#DIV/0!	#DIV/0!	#DIV/0!		1.75958e+06			1.0275e+06
Cnot2	CCR4-NOT transcription complex, subunit 2	1		1.26824e+06	#DIV/0!	#DIV/0!	#DIV/0!	#DIV/0!	#DIV/0!			1.26824e+06
Cnp	2',3'-cyclic nucleotide 3' phosphodiesterase	1		#DIV/0!	#DIV/0!	#DIV/0!	#DIV/0!	1.28782e+06	#DIV/0!														1.28782e+06
Cnpy2	canopy FGF signaling regulator 2	6		7.84763e+06	1.12206e+07	1.43011e+07	1.08571e+07	1.17018e+07	9.23897e+06	8.91869e+06	8.03352e+06	6.5907e+06	1.21926e+07	9.58137e+06	1.1888e+07	1.14029e+07	1.67598e+07	1.47407e+07		1.11389e+07	1.05753e+07	1.4651e+07	1.03441e+07	1.01101e+07	9.23897e+06
Cnpy3	canopy FGF signaling regulator 3	4		2.35827e+06	2.5832e+06	3.26783e+06	#DIV/0!	2.05072e+06	#DIV/0!		2.35827e+06		2.72779e+06	2.29761e+06	2.7242e+06			3.26783e+06					2.05072e+06
Cnpy4	canopy FGF signaling regulator 4	1		1.78303e+06	#DIV/0!	#DIV/0!	#DIV/0!	#DIV/0!	#DIV/0!		1.78303e+06
Cntnap5c	contactin associated protein-like 5C	1		#DIV/0!	#DIV/0!	#DIV/0!	2.78872e+07	#DIV/0!	#DIV/0!												2.78872e+07
Coa3	cytochrome C oxidase assembly factor 3	4		7.12042e+06	9.76349e+06	4.66485e+06	#DIV/0!	6.40856e+06	#DIV/0!	8.69045e+06	6.1677e+06	6.50312e+06	7.94932e+06	9.23448e+06	1.21067e+07			4.66485e+06					5.15879e+06	7.65834e+06
Coa7	cytochrome c oxidase assembly factor 7	1		1.6277e+06	#DIV/0!	#DIV/0!	#DIV/0!	#DIV/0!	#DIV/0!			1.6277e+06
Coasy	Coenzyme A synthase	3		3.16659e+06	3.605e+06	#DIV/0!	#DIV/0!	3.67919e+06	#DIV/0!	3.16659e+06			4.01592e+06	3.25201e+06	3.54708e+06							3.81328e+06	3.54511e+06
Cobll1	Cobl-like 1	1		#DIV/0!	#DIV/0!	1.52672e+06	#DIV/0!	#DIV/0!	#DIV/0!									1.52672e+06
Cog1	component of oligomeric golgi complex 1	1		#DIV/0!	#DIV/0!	3.81037e+06	#DIV/0!	#DIV/0!	#DIV/0!									3.81037e+06
Cog2	component of oligomeric golgi complex 2	1		#DIV/0!	#DIV/0!	3.3238e+06	#DIV/0!	#DIV/0!	#DIV/0!									3.3238e+06
Cog5	component of oligomeric golgi complex 5	1		#DIV/0!	#DIV/0!	5.19107e+06	#DIV/0!	#DIV/0!	#DIV/0!									5.19107e+06
Col1a1	collagen, type I, alpha 1	1		5.61012e+06	#DIV/0!	#DIV/0!	#DIV/0!	#DIV/0!	#DIV/0!	5.61012e+06
Colgalt1	collagen beta(1-O)galactosyltransferase 1	3		2.18031e+06	1.78264e+06	#DIV/0!	#DIV/0!	1.59387e+06	#DIV/0!		2.18031e+06		1.59818e+06	1.89189e+06	1.85785e+06								1.67671e+06	1.51103e+06
Comt	catechol-O-methyltransferase	1		#DIV/0!	3.70213e+06	#DIV/0!	#DIV/0!	#DIV/0!	#DIV/0!				3.90529e+06		3.49897e+06
Comtd1	catechol-O-methyltransferase domain containing 1	1		#DIV/0!	#DIV/0!	#DIV/0!	#DIV/0!	1.58692e+06	#DIV/0!														1.58692e+06
Copa	coatomer protein complex subunit alpha	6		4.26418e+07	5.95205e+07	9.85882e+07	4.70851e+07	7.03084e+07	3.90048e+07	3.68229e+07	4.45678e+07	4.65346e+07	5.85717e+07	6.16287e+07	5.83609e+07	8.18625e+07	7.89754e+07	1.34927e+08	4.28146e+07	5.68084e+07	4.16323e+07	5.12128e+07	8.2255e+07	7.74574e+07	3.73188e+07		4.06908e+07
Copb1	coatomer protein complex, subunit beta 1	6		1.83408e+07	2.56649e+07	4.04926e+07	1.68652e+07	3.55127e+07	1.66681e+07	1.74715e+07	1.81328e+07	1.94181e+07	2.78795e+07	2.38668e+07	2.52486e+07	2.69485e+07	3.88632e+07	5.56663e+07	7.86873e+06	2.87289e+07	1.39978e+07	2.73701e+07	4.11731e+07	3.79948e+07	1.65531e+07		1.6783e+07
Copb2	coatomer protein complex, subunit beta 2 (beta prime)	6		1.72672e+07	2.74225e+07	3.78358e+07	1.20609e+07	3.35061e+07	1.29583e+07	1.72836e+07	1.48165e+07	1.97015e+07	3.13987e+07	2.02694e+07	3.05994e+07	3.68484e+07	2.02077e+07	5.64512e+07		1.44704e+07	9.65135e+06	2.72641e+07	4.25189e+07	3.07354e+07	1.02031e+07		1.57135e+07
Cope	coatomer protein complex, subunit epsilon	6		1.28847e+07	1.60865e+07	2.71338e+07	1.94451e+07	2.02019e+07	7.50021e+06	1.18896e+07	1.21673e+07	1.45973e+07	1.60103e+07	1.53071e+07	1.6942e+07	1.87944e+07	2.00528e+07	4.25543e+07		1.94451e+07		1.84076e+07	2.39165e+07	1.82817e+07	7.50021e+06
Copg1	coatomer protein complex, subunit gamma 1	6		1.78696e+07	2.59751e+07	4.75639e+07	1.41757e+07	3.53212e+07	1.72195e+07	1.73016e+07	1.58359e+07	2.04713e+07	2.62116e+07	2.60612e+07	2.56526e+07	3.34615e+07	3.69047e+07	7.23254e+07		2.06409e+07	7.71054e+06	2.60125e+07	4.24247e+07	3.75263e+07	1.84498e+07		1.59893e+07
Copg2	coatomer protein complex, subunit gamma 2	1		#DIV/0!	#DIV/0!	#DIV/0!	#DIV/0!	1.27768e+06	#DIV/0!														1.27768e+06
Cops2	COP9 signalosome subunit 2	2		3.27849e+06	2.36335e+06	#DIV/0!	#DIV/0!	#DIV/0!	#DIV/0!		3.27849e+06		2.36335e+06
Cops3	COP9 signalosome subunit 3	1		1.50559e+06	#DIV/0!	#DIV/0!	#DIV/0!	#DIV/0!	#DIV/0!			1.50559e+06
Cops4	COP9 signalosome subunit 4	4		4.51593e+06	4.57891e+06	5.9758e+06	#DIV/0!	4.59036e+06	#DIV/0!	4.51033e+06	4.29075e+06	4.74672e+06	4.39064e+06	4.72309e+06	4.62301e+06			5.9758e+06				4.43591e+06	5.33812e+06	3.99704e+06
Cops7a	COP9 signalosome subunit 7A	3		4.35372e+06	5.02169e+06	#DIV/0!	#DIV/0!	4.57269e+06	#DIV/0!	4.42118e+06	4.42118e+06	4.2188e+06	4.22465e+06	5.36855e+06	5.47186e+06							4.23638e+06	4.90901e+06
Cops8	COP9 signalosome subunit 8	3		1.7962e+06	2.29113e+06	#DIV/0!	#DIV/0!	2.26503e+06	#DIV/0!	1.34698e+06	1.93997e+06	2.10166e+06	2.27684e+06		2.30542e+06								2.26503e+06
Copz1	coatomer protein complex, subunit zeta 1	6		1.46181e+07	1.85417e+07	2.60614e+07	1.40715e+07	1.89025e+07	9.32712e+06	1.15117e+07	1.6271e+07	1.60715e+07	1.58656e+07	2.13747e+07	1.83847e+07	1.86905e+07	2.20947e+07	3.73991e+07	9.8221e+06	1.96088e+07	1.27837e+07	1.23149e+07	2.35056e+07	2.0887e+07			9.32712e+06
Coq3	coenzyme Q3 methyltransferase	1		2.2984e+06	#DIV/0!	#DIV/0!	#DIV/0!	#DIV/0!	#DIV/0!			2.2984e+06
Coq4	coenzyme Q4	1		1.01659e+06	#DIV/0!	#DIV/0!	#DIV/0!	#DIV/0!	#DIV/0!			1.01659e+06
Coq5	coenzyme Q5 methyltransferase	2		#DIV/0!	2.54399e+06	#DIV/0!	#DIV/0!	2.20945e+06	#DIV/0!				2.52438e+06	2.17834e+06	2.92925e+06							2.41719e+06	2.00171e+06
Coq6	coenzyme Q6 monooxygenase	2		5.10237e+06	4.42609e+06	#DIV/0!	#DIV/0!	#DIV/0!	#DIV/0!		3.52575e+06	6.679e+06		4.42609e+06
Coq8a		2		2.46798e+06	#DIV/0!	#DIV/0!	#DIV/0!	3.98096e+06	#DIV/0!			2.46798e+06											3.37276e+06	4.58916e+06
Coq9	coenzyme Q9	5		1.53448e+07	1.54925e+07	1.07181e+07	#DIV/0!	1.73274e+07	1.16587e+07	1.29549e+07	1.58832e+07	1.71964e+07	1.54789e+07	1.66382e+07	1.43605e+07	1.16684e+07		9.76778e+06				1.68401e+07	1.72119e+07	1.79303e+07	1.16587e+07
Coro1a	coronin, actin binding protein 1A	2		#DIV/0!	4.26939e+06	#DIV/0!	#DIV/0!	#DIV/0!	1.58909e+07					4.26939e+06											1.58909e+07
Coro1b	coronin, actin binding protein 1B	6		2.02897e+07	2.47973e+07	2.06921e+07	1.42102e+07	2.17828e+07	1.64117e+07	1.5495e+07	2.27774e+07	2.25966e+07	2.80578e+07	2.19573e+07	2.43767e+07	1.28994e+07	2.06266e+07	2.85502e+07	1.29576e+07	1.6057e+07	1.3616e+07	1.76639e+07	2.46674e+07	2.30171e+07	1.73424e+07	1.1029e+07	2.08638e+07
Coro1c	coronin, actin binding protein 1C	6		1.17247e+07	1.32224e+07	1.06289e+07	1.84063e+07	1.37633e+07	2.12926e+07	1.11042e+07	1.31988e+07	1.08711e+07	1.51751e+07	1.12897e+07	1.32024e+07	1.18354e+07	1.17552e+07	8.29609e+06		1.84063e+07		1.34248e+07	1.54757e+07	1.23894e+07	1.75006e+07		2.50846e+07
Coro2a	coronin, actin binding protein 2A	2		1.65776e+06	2.67749e+06	#DIV/0!	#DIV/0!	#DIV/0!	#DIV/0!		1.65776e+06			2.33356e+06	3.02143e+06
Coro7	coronin 7	1		628346	#DIV/0!	#DIV/0!	#DIV/0!	#DIV/0!	#DIV/0!		628346
Cotl1	coactosin-like 1 (Dictyostelium)	6		3.16945e+07	1.51468e+07	1.21921e+07	1.69381e+07	1.06724e+07	9.14467e+06	3.20007e+07	3.5367e+07	2.77157e+07	1.88322e+07	1.68822e+07	9.7259e+06		8.9224e+06	1.54617e+07	1.32943e+07	2.25715e+07	1.49485e+07	9.55815e+06	1.24298e+07	1.00292e+07	9.14467e+06
Cox10	heme A:farnesyltransferase cytochrome c oxidase assembly factor 10	1		#DIV/0!	#DIV/0!	#DIV/0!	#DIV/0!	652899	#DIV/0!														652899
Cox17	cytochrome c oxidase assembly protein 17, copper chaperone	1		#DIV/0!	#DIV/0!	#DIV/0!	2.65614e+06	#DIV/0!	#DIV/0!												2.65614e+06
Cox20	cytochrome c oxidase assembly protein 20	5		4.18218e+06	4.34156e+06	3.0738e+06	#DIV/0!	3.40001e+06	2.98025e+06	3.67471e+06	4.77179e+06	4.10002e+06	4.27472e+06	3.88128e+06	4.86868e+06		3.20391e+06	2.9437e+06				3.50019e+06	3.22865e+06	3.47119e+06	2.98025e+06
Cox4i1	cytochrome c oxidase subunit 4I1	6		2.07353e+08	2.52055e+08	1.88192e+08	1.13997e+08	2.52253e+08	1.77364e+08	2.00496e+08	2.22989e+08	1.98574e+08	2.32298e+08	2.43256e+08	2.80612e+08	1.70406e+08	2.21756e+08	1.72414e+08	1.07637e+08	1.34488e+08	9.98667e+07	2.69255e+08	2.19402e+08	2.68101e+08	2.69535e+08	2.96289e+07	2.32927e+08
Cox5a	cytochrome c oxidase subunit 5A	6		1.41191e+08	1.82118e+08	1.16178e+08	7.9954e+07	1.8043e+08	9.24936e+07	1.48306e+08	1.51454e+08	1.23814e+08	1.72785e+08	1.76476e+08	1.97093e+08	1.14542e+08	1.30294e+08	1.03697e+08	7.03331e+07	8.98055e+07	7.97234e+07	2.13254e+08	1.41419e+08	1.86616e+08	1.22618e+08	1.82134e+07	1.36649e+08
Cox5b	cytochrome c oxidase subunit 5B	6		1.63629e+08	2.14695e+08	1.32369e+08	7.66914e+07	2.00685e+08	1.16881e+08	1.58214e+08	1.67304e+08	1.65367e+08	2.21526e+08	1.87914e+08	2.34644e+08	1.21207e+08	1.58488e+08	1.17412e+08	7.22653e+07	8.66322e+07	7.11766e+07	2.10785e+08	1.76635e+08	2.14633e+08	1.56144e+08	3.83122e+07	1.56187e+08
Cox6a1	cytochrome c oxidase subunit 6A1	6		7.35119e+07	1.48523e+08	1.22196e+08	8.85841e+07	1.03805e+08	1.36662e+08	3.52007e+07	9.83417e+07	8.69932e+07	1.32645e+08	1.74942e+08	1.37982e+08	7.6391e+07	1.59204e+08	1.30992e+08		7.99448e+07	9.72234e+07	2.27869e+07	1.65942e+08	1.22686e+08	7.68584e+07		1.96465e+08
Cox6b1	cytochrome c oxidase, subunit 6B1	6		9.14628e+07	1.22471e+08	7.09083e+07	3.92007e+07	1.33268e+08	7.51182e+07	9.20044e+07	8.57718e+07	9.66121e+07	1.2926e+08	9.34117e+07	1.44741e+08	6.63411e+07	8.32415e+07	6.31421e+07	3.94357e+07	3.89657e+07		1.41409e+08	1.33088e+08	1.25308e+08	8.67343e+07		6.35021e+07
Cox6c	cytochrome c oxidase subunit 6C	6		1.23961e+08	1.58659e+08	1.03365e+08	5.18466e+07	1.72806e+08	8.59978e+07	1.19431e+08	1.32931e+08	1.19522e+08	1.6661e+08	1.28269e+08	1.81099e+08	9.75677e+07	1.18869e+08	9.36581e+07	6.59285e+07	4.9733e+07	3.98783e+07	1.65012e+08	1.4015e+08	2.13254e+08	1.2261e+08	2.76122e+07	1.07771e+08
Cox7a1	cytochrome c oxidase subunit 7A1	2		#DIV/0!	5.21885e+06	#DIV/0!	#DIV/0!	1.18338e+07	#DIV/0!				5.21885e+06									1.40056e+07	9.66206e+06
Cox7a2	cytochrome c oxidase subunit 7A2	4		3.81883e+07	4.07847e+07	#DIV/0!	#DIV/0!	4.90093e+07	4.86859e+07	4.50586e+07	3.17005e+07	3.78057e+07	4.8882e+07	3.88928e+07	3.45792e+07							6.58829e+07	3.72516e+07	4.38934e+07	4.86859e+07
Cox7a2l	cytochrome c oxidase subunit 7A2 like	1		#DIV/0!	#DIV/0!	851413	#DIV/0!	#DIV/0!	#DIV/0!									851413
Cox7c	cytochrome c oxidase subunit 7C	5		5.16827e+06	5.3086e+06	3.81222e+06	3.84619e+06	7.54087e+06	#DIV/0!	4.91343e+06	5.50572e+06	5.08565e+06		5.3086e+06				3.81222e+06		3.84619e+06				7.54087e+06
Cpd	carboxypeptidase D	4		2.66242e+06	3.53783e+06	6.77679e+06	#DIV/0!	3.83647e+06	#DIV/0!	2.98459e+06	2.94411e+06	2.05855e+06	4.36515e+06	3.16747e+06	3.08086e+06		6.41403e+06	7.13954e+06				3.49703e+06	4.35367e+06	3.6587e+06
Cpne1	copine I	1		1.1908e+06	#DIV/0!	#DIV/0!	#DIV/0!	#DIV/0!	#DIV/0!		1.1908e+06
Cpne3	copine III	5		1.21414e+07	8.33766e+06	1.17609e+07	1.64234e+07	8.27656e+06	#DIV/0!	1.33145e+07	9.16117e+06	1.39484e+07	9.50332e+06	7.6812e+06	7.82848e+06			1.17609e+07	2.01727e+07	1.4209e+07	1.48886e+07	8.27656e+06
Cpox	coproporphyrinogen oxidase	4		4.15566e+06	4.16753e+06	4.86025e+06	#DIV/0!	3.61463e+06	#DIV/0!	4.53855e+06	4.62942e+06	3.29901e+06	3.64857e+06	4.22846e+06	4.62557e+06			4.86025e+06					3.85767e+06	3.3716e+06
Cpq	carboxypeptidase Q	6		5.0212e+06	5.68044e+06	7.29073e+06	6.42872e+06	8.76193e+06	7.57335e+06	6.3389e+06	4.66033e+06	4.06437e+06	5.66051e+06	5.6837e+06	5.69711e+06		8.23993e+06	6.34153e+06		6.42872e+06		6.16556e+06	1.11644e+07	8.95586e+06	7.57335e+06
Cps1	carbamoyl-phosphate synthetase 1	6		1.36745e+08	5.95864e+07	1.44557e+07	9.19533e+06	3.23583e+06	5.35776e+06	1.59436e+08	1.14169e+08	1.3663e+08	3.87314e+07	4.14883e+07	9.85396e+07	3.63444e+06	1.39446e+07	2.57881e+07	4.84075e+06	7.65303e+06	1.50922e+07	4.73555e+06	2.38788e+06	2.58405e+06	2.36056e+06		8.35495e+06
Cpsf1	cleavage and polyadenylation specific factor 1	3		2.73364e+06	2.32464e+06	#DIV/0!	#DIV/0!	3.46759e+06	#DIV/0!		2.45484e+06	3.01244e+06	2.47398e+06	2.3389e+06	2.16105e+06									3.46759e+06
Cpsf2	cleavage and polyadenylation specific factor 2	1		1.63357e+06	#DIV/0!	#DIV/0!	#DIV/0!	#DIV/0!	#DIV/0!		1.63357e+06
Cpsf3	cleavage and polyadenylation specificity factor 3	1		783840	#DIV/0!	#DIV/0!	#DIV/0!	#DIV/0!	#DIV/0!		783840
Cpsf6	cleavage and polyadenylation specific factor 6	4		7.88033e+06	7.00515e+06	7.14004e+06	#DIV/0!	5.84108e+06	#DIV/0!		8.21142e+06	7.54924e+06	7.51426e+06	7.44995e+06	6.05124e+06			7.14004e+06					7.16433e+06	4.51783e+06
Cpsf7	cleavage and polyadenylation specific factor 7	3		5.46497e+06	6.76098e+06	#DIV/0!	#DIV/0!	3.83528e+06	#DIV/0!		5.61323e+06	5.3167e+06		6.76098e+06										3.83528e+06
Cpt1a	carnitine palmitoyltransferase 1a, liver	4		5.81478e+06	7.23752e+06	#DIV/0!	#DIV/0!	6.82551e+06	1.09377e+07	5.88088e+06	5.74868e+06		9.83777e+06	5.93905e+06	5.93575e+06							7.2729e+06	6.37812e+06		1.09377e+07
Cpt2	carnitine palmitoyltransferase 2	6		3.69162e+07	4.81762e+07	2.35734e+07	1.77056e+07	4.64063e+07	4.80355e+07	4.0323e+07	3.40441e+07	3.63815e+07	5.10851e+07	4.36174e+07	4.98262e+07	2.0658e+07	2.96885e+07	2.03736e+07			1.77056e+07	5.88158e+07	3.66193e+07	4.3784e+07	5.51058e+07		4.09653e+07
Creb1	cAMP responsive element binding protein 1	1		955370	#DIV/0!	#DIV/0!	#DIV/0!	#DIV/0!	#DIV/0!		955370
Creld2	cysteine-rich with EGF-like domains 2	1		#DIV/0!	#DIV/0!	2.46388e+06	#DIV/0!	#DIV/0!	#DIV/0!									2.46388e+06
Crk	v-crk avian sarcoma virus CT10 oncogene homolog	2		#DIV/0!	#DIV/0!	3.58216e+06	#DIV/0!	3.13645e+06	#DIV/0!									3.58216e+06						3.13645e+06
Crkl	v-crk avian sarcoma virus CT10 oncogene homolog-like	2		1.85424e+06	#DIV/0!	2.01493e+06	#DIV/0!	#DIV/0!	#DIV/0!		1.85424e+06							2.01493e+06
Crnkl1	crooked neck pre-mRNA splicing factor 1	4		2.31433e+06	2.05789e+06	2.35295e+06	#DIV/0!	2.26017e+06	#DIV/0!	2.05584e+06	2.80059e+06	2.08657e+06	1.88574e+06	2.28443e+06	2.00351e+06		2.46832e+06	2.23757e+06					2.26017e+06
Crocc	ciliary rootlet coiled-coil, rootletin	1		#DIV/0!	#DIV/0!	#DIV/0!	7.68812e+06	#DIV/0!	#DIV/0!												7.68812e+06
Crot	carnitine O-octanoyltransferase	1		#DIV/0!	#DIV/0!	#DIV/0!	4.1446e+06	#DIV/0!	#DIV/0!											4.1446e+06
Cryl1	crystallin, lambda 1	5		9.19229e+06	9.86193e+06	8.16231e+06	1.02699e+07	1.22297e+07	#DIV/0!	8.65739e+06	9.13137e+06	9.78812e+06	1.05607e+07	9.592e+06	9.4331e+06	7.36779e+06	8.10286e+06	9.01627e+06	6.35649e+06	1.41834e+07		8.89399e+06	1.43824e+07	1.34127e+07
Cryz	crystallin, zeta	1		718137	#DIV/0!	#DIV/0!	#DIV/0!	#DIV/0!	#DIV/0!			718137
Cs	citrate synthase	6		1.39809e+08	1.67918e+08	1.11636e+08	5.99724e+07	2.12106e+08	1.20665e+08	1.50606e+08	1.28661e+08	1.4016e+08	1.59535e+08	1.37628e+08	2.06591e+08	1.08657e+08	1.2867e+08	9.75812e+07	5.72392e+07	6.66361e+07	5.60418e+07	2.33023e+08	2.1444e+08	1.88855e+08	2.14247e+08	3.04428e+07	1.17306e+08
Csad	cysteine sulfinic acid decarboxylase	4		9.75564e+06	6.45123e+06	4.57741e+06	#DIV/0!	7.44933e+06	#DIV/0!	6.76519e+06	1.26401e+07	9.86167e+06	7.17377e+06	6.25856e+06	5.92137e+06			4.57741e+06					8.26395e+06	6.6347e+06
Csde1	cold shock domain containing E1, RNA binding	5		7.63605e+06	4.01948e+06	6.95254e+06	#DIV/0!	4.95695e+06	9.64353e+06	6.93277e+06	7.81276e+06	8.16262e+06	4.0548e+06	6.05544e+06	1.94819e+06	4.94247e+06	9.71444e+06	6.2007e+06				6.13061e+06	3.8988e+06	4.84142e+06	4.1561e+06		1.5131e+07
Cse1l	chromosome segregation 1-like (S. cerevisiae)	6		4.29057e+07	3.52841e+07	1.00513e+09	4.87602e+07	2.56405e+07	5.49113e+07	3.78004e+07	4.75256e+07	4.33912e+07	2.93875e+07	3.56525e+07	4.08123e+07	6.56868e+07		1.94456e+09			4.87602e+07	2.70327e+07	2.84949e+07	2.1394e+07	5.49113e+07
Csk	c-src tyrosine kinase	2		3.28395e+06	#DIV/0!	#DIV/0!	8.091e+06	#DIV/0!	#DIV/0!			3.28395e+06							9.59266e+06	6.58933e+06
Csnk1a1	casein kinase 1, alpha 1	5		4.30204e+06	3.91578e+06	3.14276e+06	#DIV/0!	4.37035e+06	3.5552e+06	3.80641e+06		4.79766e+06		4.11226e+06	3.7193e+06		3.14276e+06						4.65032e+06	4.09037e+06			3.5552e+06
Csnk1d	casein kinase 1, delta	1		2.80409e+06	#DIV/0!	#DIV/0!	#DIV/0!	#DIV/0!	#DIV/0!		2.80409e+06
Csnk2a1	casein kinase 2, alpha 1 polypeptide	5		1.58663e+07	1.40745e+07	1.28982e+07	#DIV/0!	1.37433e+07	1.09081e+07	1.56993e+07	1.67192e+07	1.51803e+07	1.57669e+07	1.40484e+07	1.24083e+07	1.2805e+07	1.37669e+07	1.21226e+07				1.41795e+07	1.51121e+07	1.19383e+07	1.09081e+07
Csnk2a2	casein kinase 2, alpha prime polypeptide	2		1.83736e+06	528814	#DIV/0!	#DIV/0!	#DIV/0!	#DIV/0!		1.83736e+06			528814
Csnk2b	casein kinase 2, beta polypeptide	1		2.73707e+06	#DIV/0!	#DIV/0!	#DIV/0!	#DIV/0!	#DIV/0!			2.73707e+06
Csrp1	cysteine and glycine-rich protein 1	4		3.70386e+06	5.82287e+06	7.20716e+06	#DIV/0!	4.98513e+06	#DIV/0!			3.70386e+06			5.82287e+06			7.20716e+06				4.98513e+06
Csrp2	cysteine and glycine-rich protein 2	3		3.00996e+07	1.7181e+07	#DIV/0!	#DIV/0!	1.11011e+07	#DIV/0!	1.97138e+07	4.04854e+07		1.58195e+07	2.39895e+07	1.17341e+07								1.11011e+07
Cst3	cystatin C	1		#DIV/0!	#DIV/0!	#DIV/0!	#DIV/0!	1.16057e+06	#DIV/0!														1.16057e+06
Cstb	cystatin B	5		1.15985e+07	1.30571e+07	1.32461e+07	2.02427e+07	1.08831e+07	#DIV/0!	8.59044e+06	1.3551e+07	1.26541e+07	1.45821e+07	1.3745e+07	1.0844e+07	1.09802e+07	9.7949e+06	1.89632e+07	1.81316e+07	2.11477e+07	2.14489e+07	5.75387e+06	1.55445e+07	1.13509e+07
Cstf1	cleavage stimulation factor, 3' pre-RNA, subunit 1	1		2.03924e+06	#DIV/0!	#DIV/0!	#DIV/0!	#DIV/0!	#DIV/0!			2.03924e+06
Cstf2	cleavage stimulation factor, 3' pre-RNA subunit 2	5		1.08437e+07	8.35825e+06	9.14309e+06	6.69403e+06	6.00427e+06	#DIV/0!	8.40316e+06	1.40952e+07	1.00327e+07	6.15616e+06	9.45339e+06	9.46519e+06		9.132e+06	9.15418e+06		7.11385e+06	6.2742e+06		6.46223e+06	5.54632e+06
Cstf3	cleavage stimulation factor, 3' pre-RNA, subunit 3	1		1.42507e+06	#DIV/0!	#DIV/0!	#DIV/0!	#DIV/0!	#DIV/0!			1.42507e+06
Ctbp1	C-terminal binding protein 1	5		6.83785e+06	6.26473e+06	7.89386e+06	7.98116e+06	6.73611e+06	#DIV/0!	6.10559e+06	6.74272e+06	7.66524e+06	5.32703e+06	7.43602e+06	6.03114e+06			7.89386e+06		1.03269e+07	5.63545e+06	5.10224e+06	7.45254e+06	7.65356e+06
Ctbp2	C-terminal binding protein 2	1		#DIV/0!	#DIV/0!	#DIV/0!	1.49903e+06	#DIV/0!	#DIV/0!												1.49903e+06
Ctdp1	CTD (carboxy-terminal domain, RNA polymerase II, polypeptide A) phosphatase, subunit 1	1		1.06388e+06	#DIV/0!	#DIV/0!	#DIV/0!	#DIV/0!	#DIV/0!		1.06388e+06
Cth	cystathionase (cystathionine gamma-lyase)	4		3.57471e+07	2.87332e+07	1.09187e+07	#DIV/0!	1.55911e+07	#DIV/0!	3.42002e+07	3.78503e+07	3.51909e+07	2.79027e+07	3.0128e+07	2.81689e+07	7.13707e+06	9.72927e+06	1.58898e+07				1.16627e+07	1.72585e+07	1.78522e+07
Ctnna1	catenin (cadherin associated protein), alpha 1	6		1.30052e+08	1.43994e+08	9.94716e+07	8.71445e+07	1.20029e+08	8.97624e+07	1.32168e+08	1.30701e+08	1.27286e+08	1.48728e+08	1.39443e+08	1.43811e+08	9.20427e+07	1.00841e+08	1.05532e+08	7.74467e+07	1.08018e+08	7.59686e+07	1.18466e+08	1.20237e+08	1.21384e+08	1.31976e+08	4.71254e+07	9.0186e+07
Ctnna2	catenin (cadherin associated protein), alpha 2	1		#DIV/0!	#DIV/0!	#DIV/0!	5.34108e+06	#DIV/0!	#DIV/0!												5.34108e+06
Ctnnb1	catenin (cadherin associated protein), beta 1	6		8.18042e+07	9.424e+07	7.47503e+07	8.48018e+07	7.427e+07	7.18759e+07	8.17548e+07	8.25635e+07	8.10945e+07	9.88611e+07	8.18796e+07	1.01979e+08	6.1757e+07	8.0039e+07	8.24548e+07	6.60063e+07	1.01219e+08	8.71804e+07	6.94225e+07	8.15567e+07	7.18308e+07	8.33454e+07	5.77533e+07	7.45291e+07
Ctnnd1	catenin (cadherin associated protein), delta 1	6		7.80203e+07	7.14784e+07	5.50004e+07	5.01263e+07	6.15576e+07	6.39786e+07	7.0299e+07	7.68531e+07	8.69089e+07	6.97892e+07	6.96297e+07	7.50163e+07	3.80739e+07	5.78454e+07	6.90817e+07	4.18609e+07	5.50676e+07	5.34505e+07	5.89709e+07	5.44414e+07	7.12605e+07	7.13297e+07		5.66275e+07
Ctsa	cathepsin A	5		5.77422e+06	8.06479e+06	5.04702e+06	#DIV/0!	1.0512e+07	9.37443e+06	6.93661e+06	5.10826e+06	5.27778e+06	8.55063e+06	6.78727e+06	8.85647e+06			5.04702e+06				1.14481e+07	1.10008e+07	9.08717e+06	9.37443e+06
Ctsb	cathepsin B	2		#DIV/0!	6.93821e+06	#DIV/0!	#DIV/0!	9.70031e+06	#DIV/0!				6.29467e+06		7.58175e+06								9.70031e+06
Ctsc	cathepsin C	1		#DIV/0!	#DIV/0!	#DIV/0!	1.45498e+07	#DIV/0!	#DIV/0!												1.45498e+07
Ctsd	cathepsin D	6		1.29177e+07	1.5262e+07	1.02591e+07	1.14097e+07	1.63401e+07	9.3828e+06	1.36908e+07	1.2074e+07	1.29882e+07	1.41451e+07	1.51383e+07	1.65027e+07		8.48686e+06	1.20314e+07	1.45116e+07	1.03821e+07	9.33553e+06	1.52838e+07	1.75285e+07	1.6208e+07	8.33586e+06		1.04297e+07
Ctse	cathepsin E	1		#DIV/0!	#DIV/0!	#DIV/0!	#DIV/0!	7.44892e+06	#DIV/0!															7.44892e+06
Ctsh	cathepsin H	2		#DIV/0!	2.49637e+06	#DIV/0!	#DIV/0!	2.71967e+06	#DIV/0!						2.49637e+06								2.71967e+06
Ctss	cathepsin S	5		4.60869e+06	5.38698e+06	#DIV/0!	6.698e+06	9.09591e+06	1.21894e+07	6.49141e+06	3.6972e+06	3.63746e+06	6.23475e+06	3.72291e+06	6.20328e+06						6.698e+06	9.0244e+06	9.45339e+06	8.80994e+06	1.16288e+07		1.27501e+07
Ctsz	cathepsin Z	4		7.97188e+06	8.42059e+06	9.57871e+06	#DIV/0!	1.50797e+07	#DIV/0!		8.10061e+06	7.84314e+06	7.97858e+06	8.86261e+06				9.57871e+06						1.50797e+07
Cttn	cortactin	6		1.91698e+07	2.1023e+07	2.14217e+07	2.39139e+07	2.43524e+07	1.49817e+07	1.70173e+07	2.23442e+07	1.81479e+07	1.9468e+07	2.13525e+07	2.22484e+07	2.03172e+07	1.73076e+07	2.66402e+07		2.41932e+07	2.36346e+07	1.88924e+07	2.77234e+07	2.64415e+07	1.49817e+07
Ctu2	cytosolic thiouridylase subunit 2	1		1.02231e+06	#DIV/0!	#DIV/0!	#DIV/0!	#DIV/0!	#DIV/0!		1.02231e+06
Cubn	cubilin (intrinsic factor-cobalamin receptor)	1		#DIV/0!	#DIV/0!	#DIV/0!	#DIV/0!	5.04212e+06	#DIV/0!														5.04212e+06
Cul4a	cullin 4A	1		654939	#DIV/0!	#DIV/0!	#DIV/0!	#DIV/0!	#DIV/0!		654939
Cuta	cutA divalent cation tolerance homolog	1		2.19213e+06	#DIV/0!	#DIV/0!	#DIV/0!	#DIV/0!	#DIV/0!			2.19213e+06
Cux1	cut-like homeobox 1	2		#DIV/0!	2.23493e+06	#DIV/0!	#DIV/0!	2.89416e+06	#DIV/0!				2.23493e+06										2.62503e+06	3.1633e+06
Cwc15	CWC15 spliceosome-associated protein	2		8.1355e+06	7.08877e+06	#DIV/0!	#DIV/0!	#DIV/0!	#DIV/0!		8.1355e+06		7.07059e+06	7.10695e+06
Cwc27	CWC27 spliceosome-associated protein	1		1.86352e+06	#DIV/0!	#DIV/0!	#DIV/0!	#DIV/0!	#DIV/0!		1.86352e+06
Cxadr	coxsackie virus and adenovirus receptor	4		4.2947e+06	4.61244e+06	3.86731e+06	#DIV/0!	4.50306e+06	#DIV/0!	3.82652e+06	4.65904e+06	4.39856e+06	4.38486e+06	4.59489e+06	4.85756e+06			3.86731e+06					4.77179e+06	4.23432e+06
Cyb5a	cytochrome b5 type A (microsomal)	6		4.76412e+07	6.41942e+07	4.2887e+07	5.1078e+07	5.36381e+07	5.28105e+07	4.66767e+07	4.92357e+07	4.70112e+07	6.61299e+07	6.03228e+07	6.61299e+07	3.69482e+07	5.64316e+07	3.52813e+07	4.65959e+07	5.1494e+07	5.5144e+07	5.43095e+07	5.85392e+07	4.80656e+07	6.53054e+07	3.19187e+07	6.12073e+07
Cyb5b	cytochrome b5 type B	6		4.23672e+07	5.88572e+07	4.34498e+07	1.68454e+07	7.03796e+07	3.03011e+07	4.44845e+07	3.92258e+07	4.33912e+07	7.13594e+07	4.44784e+07	6.0734e+07	2.9138e+07	5.2949e+07	4.82625e+07	9.87466e+06	2.30954e+07	1.75662e+07	7.28538e+07	6.32999e+07	7.49851e+07	2.58042e+07		3.4798e+07
Cyb5r3	cytochrome b5 reductase 3	6		2.62525e+07	3.37558e+07	3.10632e+07	1.997e+07	4.10813e+07	3.80718e+07	2.51769e+07	2.39065e+07	2.96741e+07	3.94057e+07	3.27116e+07	2.91502e+07	2.88366e+07	3.70302e+07	2.73228e+07	1.93094e+07	2.63738e+07	1.42267e+07	4.13648e+07	3.9017e+07	4.28621e+07	3.54161e+07		4.07275e+07
Cyc1	cytochrome c-1	6		5.03651e+07	7.22916e+07	4.05261e+07	2.88847e+07	7.69752e+07	7.00516e+07	5.77253e+07	4.50774e+07	4.82926e+07	8.13252e+07	6.58281e+07	6.97215e+07	3.58756e+07	4.62452e+07	3.94576e+07		2.88847e+07		1.01289e+08	67108864	6.2528e+07	8.42165e+07		5.58866e+07
Cycs	cytochrome c, somatic	6		3.43042e+07	4.75665e+07	3.00146e+07	2.12712e+07	5.35709e+07	3.634e+07	3.01363e+07	3.5057e+07	3.77193e+07	4.80722e+07	3.76018e+07	5.70253e+07	2.96905e+07	2.80987e+07	3.22546e+07	2.35823e+07	2.41062e+07	1.6125e+07	6.04903e+07	4.83127e+07	5.19097e+07	3.64521e+07		3.6228e+07
Cyfip1	cytoplasmic FMR1 interacting protein 1	1		#DIV/0!	#DIV/0!	#DIV/0!	#DIV/0!	4.45687e+06	#DIV/0!														4.45687e+06
Cyp2c55	cytochrome P450, family 2, subfamily c, polypeptide 55	5		1.37219e+07	2.44458e+07	2.56581e+07	#DIV/0!	2.12884e+07	7.4972e+07	2.41547e+07	6.80517e+06	1.02059e+07	3.46656e+07	1.30423e+07	2.56295e+07	2.31434e+07	2.81728e+07					3.34244e+07	1.29801e+07	1.74606e+07	8.78781e+07		6.2066e+07
Cyp2s1	cytochrome P450, family 2, subfamily s, polypeptide 1	3		#DIV/0!	2.08787e+06	#DIV/0!	#DIV/0!	4.29433e+06	3.66454e+06				2.08787e+06									4.29433e+06			3.66454e+06
Cyp3a13	cytochrome P450, family 3, subfamily a, polypeptide 13	4		1.60518e+06	2.51008e+06	3.2244e+06	#DIV/0!	#DIV/0!	3.98155e+06	1.60518e+06					2.51008e+06		3.2244e+06								3.98155e+06
Cyp46a1	cytochrome P450, family 46, subfamily a, polypeptide 1	2		#DIV/0!	4.63552e+06	7.48671e+06	#DIV/0!	#DIV/0!	#DIV/0!				5.0779e+06		4.19314e+06		7.48671e+06
Cyp51a1		1		#DIV/0!	#DIV/0!	#DIV/0!	#DIV/0!	2.35289e+06	#DIV/0!													2.35289e+06
Dad1	defender against cell death 1	5		2.34734e+06	3.39783e+06	3.39787e+06	#DIV/0!	4.14834e+06	3.67344e+06	2.57546e+06	2.11922e+06		4.44022e+06	2.6992e+06	3.05407e+06	3.4724e+06		3.32333e+06				4.76849e+06	3.5282e+06		3.67344e+06
Dap	death-associated protein	3		#DIV/0!	1.40857e+06	9.53556e+06	#DIV/0!	2.67387e+06	#DIV/0!						1.40857e+06		8.18414e+06	1.0887e+07					2.67387e+06
Dap3	death associated protein 3	3		5.27578e+06	5.23627e+06	#DIV/0!	#DIV/0!	4.29642e+06	#DIV/0!	5.81844e+06	4.90561e+06	5.1033e+06	5.41076e+06	5.48705e+06	4.81098e+06								4.40986e+06	4.18298e+06
Dapk3	death-associated protein kinase 3	1		950219	#DIV/0!	#DIV/0!	#DIV/0!	#DIV/0!	#DIV/0!			950219
Dars	aspartyl-tRNA synthetase	6		3.10399e+07	2.29565e+07	2.42875e+07	3.06244e+07	2.18998e+07	1.17501e+07	2.87767e+07	3.2515e+07	3.18282e+07	2.45293e+07	2.11375e+07	2.32029e+07	1.94896e+07	2.2584e+07	3.07888e+07	3.07781e+07	3.15667e+07	2.95284e+07	1.54532e+07	2.69111e+07	2.33351e+07	1.14061e+07		1.20941e+07
Dazap1	DAZ associated protein 1	4		7.97878e+06	7.05986e+06	1.05278e+07	1.04469e+07	#DIV/0!	#DIV/0!	6.49951e+06	9.20317e+06	8.23365e+06		7.03588e+06	7.08384e+06			1.05278e+07		1.06659e+07	1.02279e+07
Dbi	diazepam binding inhibitor	6		1.12124e+08	1.13206e+08	1.26748e+08	1.43896e+08	7.22172e+07	2.47087e+07	1.07548e+08	1.18277e+08	1.10548e+08	1.35743e+08	1.13067e+08	9.0807e+07	1.03791e+08	1.25734e+08	1.5072e+08	1.21721e+08	1.58785e+08	1.51181e+08	5.22599e+07	9.54009e+07	6.89908e+07	2.46691e+07	1.63876e+07	3.30695e+07
Dbnl	drebrin-like	4		1.21597e+07	5.27534e+06	5.20909e+06	#DIV/0!	7.64561e+06	#DIV/0!		1.21597e+07		5.63975e+06	5.25952e+06	4.92673e+06			5.20909e+06						7.64561e+06
Dbt	dihydrolipoamide branched chain transacylase E2	6		2.11277e+07	2.59851e+07	1.81558e+07	1.4103e+07	2.18758e+07	1.33164e+07	2.05951e+07	2.49494e+07	1.78386e+07	2.60323e+07	2.3933e+07	2.79898e+07	1.70516e+07	2.02554e+07	1.71606e+07		1.4103e+07		2.57934e+07	2.24856e+07	1.73484e+07	1.93764e+07		7.25629e+06
Dcaf13	DDB1 and CUL4 associated factor 13	1		1.21086e+06	#DIV/0!	#DIV/0!	#DIV/0!	#DIV/0!	#DIV/0!			1.21086e+06
Dcakd	dephospho-CoA kinase domain containing	3		3.60772e+06	2.68718e+06	#DIV/0!	#DIV/0!	2.3995e+06	#DIV/0!		3.75505e+06	3.46038e+06	2.72646e+06	3.09005e+06	2.24502e+06								2.39833e+06	2.40066e+06
Dclk1	doublecortin-like kinase 1	4		#DIV/0!	2.73063e+06	7.92952e+06	3.75765e+08	#DIV/0!	2.33421e+06					2.73063e+06		1.60015e+07	5.72999e+06	2.05713e+06	3.81762e+08	1.75172e+08	5.70361e+08					2.33421e+06
Dcps	decapping enzyme, scavenger	5		1.18989e+07	9.1217e+06	1.50341e+07	1.43346e+07	1.09756e+07	#DIV/0!	1.19732e+07	1.34146e+07	1.0309e+07	9.646e+06	8.84542e+06	8.87367e+06		1.15389e+07	1.85292e+07		1.43346e+07			1.22213e+07	9.72994e+06
Dctn1	dynactin 1	4		8.64098e+06	8.38467e+06	1.05593e+07	#DIV/0!	8.87244e+06	#DIV/0!		7.8802e+06	9.40176e+06	8.76122e+06	8.93354e+06	7.45925e+06		9.75425e+06	1.13643e+07					8.87244e+06
Dctn2	dynactin 2	6		1.5537e+07	1.38289e+07	1.67519e+07	1.61196e+07	1.44569e+07	1.0339e+07	1.32272e+07	1.73436e+07	1.60403e+07	1.14457e+07	1.55585e+07	1.44824e+07		1.32162e+07	2.02877e+07	1.54596e+07	1.67795e+07		1.32538e+07	1.47437e+07	1.5373e+07	1.0339e+07
Dctn3	dynactin 3	1		#DIV/0!	#DIV/0!	#DIV/0!	3.50966e+06	#DIV/0!	#DIV/0!											3.50966e+06
Dctn4	dynactin 4	1		2.69135e+06	#DIV/0!	#DIV/0!	#DIV/0!	#DIV/0!	#DIV/0!		2.69135e+06
Dctpp1	dCTP pyrophosphatase 1	2		5.58374e+06	3.39684e+06	#DIV/0!	#DIV/0!	#DIV/0!	#DIV/0!		5.58374e+06			3.53015e+06	3.26353e+06
Dcxr	dicarbonyl L-xylulose reductase	5		4.35901e+06	5.37733e+06	5.81642e+06	2.89895e+06	5.18926e+06	#DIV/0!	3.75531e+06	4.96272e+06		5.88577e+06	5.56905e+06	4.67716e+06			5.81642e+06			2.89895e+06	3.63897e+06	6.84633e+06	5.08248e+06
Ddah1	dimethylarginine dimethylaminohydrolase 1	5		2.78348e+07	2.30375e+07	3.65666e+07	5.36581e+07	7.66524e+06	#DIV/0!	2.57095e+07	2.91138e+07	2.86812e+07	1.95396e+07	2.42856e+07	2.52871e+07	3.74951e+07	3.13443e+07	4.08604e+07	5.14155e+07	3.85546e+07	7.10041e+07		7.66524e+06
Ddah2	dimethylarginine dimethylaminohydrolase 2	1		#DIV/0!	#DIV/0!	#DIV/0!	8.4851e+06	#DIV/0!	#DIV/0!										8.4851e+06
Ddb1	damage specific DNA binding protein 1	6		1.82533e+07	1.23968e+07	1.63193e+07	1.97008e+07	1.23413e+07	1.3058e+07	2.05837e+07	1.77806e+07	1.63955e+07	1.26357e+07	1.3027e+07	1.15277e+07	1.79714e+07	2.00375e+07	1.0949e+07	1.67842e+07	2.35186e+07	1.87996e+07	1.07706e+07	1.52944e+07	1.09589e+07	8.73514e+06	1.73809e+07
Ddc	dopa decarboxylase	2		#DIV/0!	3.31712e+06	#DIV/0!	#DIV/0!	5.55557e+06	#DIV/0!						3.31712e+06							5.62765e+06	5.02503e+06	6.01403e+06
Ddi2	DNA-damage inducible protein 2	5		6.53013e+06	6.25454e+06	7.68067e+06	9.06872e+06	5.78564e+06	#DIV/0!	7.24222e+06	6.84017e+06	5.50801e+06	6.65589e+06	6.0182e+06	6.08953e+06			7.68067e+06		1.0057e+07	8.08043e+06		7.09367e+06	4.47762e+06
Ddost	dolichyl-di-phosphooligosaccharide-protein glycotransferase	6		1.99425e+07	3.34805e+07	4.55199e+07	2.45584e+07	3.16431e+07	2.30688e+07	2.34259e+07	1.53082e+07	2.10936e+07	4.57605e+07	2.60594e+07	2.86216e+07	4.37446e+07	5.4691e+07	3.81241e+07	2.33157e+07	2.58149e+07	2.45446e+07	3.72568e+07	3.48777e+07	2.27948e+07	3.69123e+07	1.11566e+07	2.11375e+07
Ddrgk1	DDRGK domain containing 1	1		1.23956e+06	#DIV/0!	#DIV/0!	#DIV/0!	#DIV/0!	#DIV/0!			1.23956e+06
Ddt	D-dopachrome tautomerase	6		1.03198e+07	8.57575e+06	1.24747e+07	1.63759e+07	7.86036e+06	6.90878e+06	1.20523e+07	1.03018e+07	8.60534e+06	8.69708e+06	9.03442e+06	7.99574e+06	1.05981e+07	1.40299e+07	1.27961e+07	1.77252e+07	1.58634e+07	1.55391e+07	7.43087e+06	9.72994e+06	6.42026e+06	6.90878e+06
Ddx1	DEAD (Asp-Glu-Ala-Asp) box polypeptide 1	6		2.27799e+07	1.85872e+07	1.86859e+07	2.52571e+07	1.62256e+07	1.02055e+07	2.07413e+07	2.37052e+07	2.38933e+07	1.77905e+07	1.74074e+07	2.05637e+07		1.39833e+07	2.33886e+07		2.77368e+07	2.27774e+07	1.40718e+07	1.71976e+07	1.74074e+07	1.03462e+07		1.00647e+07
Ddx17	DEAD (Asp-Glu-Ala-Asp) box polypeptide 17	6		3.42703e+07	2.56841e+07	3.17588e+07	2.73888e+07	1.94819e+07	1.07968e+07	2.70008e+07	4.19074e+07	3.39028e+07	2.60974e+07	2.69522e+07	2.40028e+07	3.53229e+07	2.53503e+07	3.46031e+07	2.46349e+07	2.98639e+07	2.76677e+07	1.57375e+07	2.14207e+07	2.12875e+07	1.07968e+07
Ddx18	DEAD (Asp-Glu-Ala-Asp) box polypeptide 18	1		3.30496e+06	#DIV/0!	#DIV/0!	#DIV/0!	#DIV/0!	#DIV/0!		3.30496e+06
Ddx19a	DEAD (Asp-Glu-Ala-Asp) box polypeptide 19a	3		7.50265e+06	3.83882e+06	#DIV/0!	6.77928e+06	#DIV/0!	#DIV/0!		9.14721e+06	5.85809e+06	3.08128e+06	4.7408e+06	3.69438e+06					6.77928e+06
Ddx21	DEAD (Asp-Glu-Ala-Asp) box polypeptide 21	6		6.24527e+07	5.44894e+07	2.62195e+07	1.66187e+07	3.07038e+07	1.44965e+07	5.27621e+07	6.82961e+07	6.62997e+07	4.69656e+07	5.62091e+07	6.02935e+07	1.59605e+07	2.76581e+07	3.504e+07		1.66187e+07		2.37595e+07	3.59428e+07	3.24092e+07	1.44965e+07
Ddx27	DEAD (Asp-Glu-Ala-Asp) box polypeptide 27	2		1.29711e+07	1.80876e+07	#DIV/0!	#DIV/0!	#DIV/0!	#DIV/0!		1.29711e+07			1.80876e+07
Ddx39a		4		5.9897e+06	4.29276e+06	4.36213e+06	#DIV/0!	3.95241e+06	#DIV/0!	5.92342e+06	6.99552e+06	5.05017e+06	4.43407e+06	4.33109e+06	4.11312e+06			4.36213e+06						3.95241e+06
Ddx39b	DEAD (Asp-Glu-Ala-Asp) box polypeptide 39B	6		8.22535e+07	6.07535e+07	6.43844e+07	7.03298e+07	5.20685e+07	2.32333e+07	7.66137e+07	9.13246e+07	7.88223e+07	6.09279e+07	6.95236e+07	5.1809e+07	5.93728e+07	6.02058e+07	7.35744e+07	6.45494e+07	8.04841e+07	6.5956e+07	3.58607e+07	5.72987e+07	6.30459e+07	2.51316e+07	1.55251e+07	2.90433e+07
Ddx3x	DEAD/H (Asp-Glu-Ala-Asp/His) box polypeptide 3, X-linked	6		5.63714e+07	5.42324e+07	3.91752e+07	3.2893e+07	5.04783e+07	2.44374e+07	5.02284e+07	5.87384e+07	6.01474e+07	5.41929e+07	5.13443e+07	5.71599e+07	3.27615e+07	2.99593e+07	5.48048e+07	1.64582e+07	4.11931e+07	4.10278e+07	3.69533e+07	5.37813e+07	6.07003e+07	2.97585e+07		1.91163e+07
Ddx3y	DEAD (Asp-Glu-Ala-Asp) box polypeptide 3, Y-linked	1		1.4318e+06	#DIV/0!	#DIV/0!	#DIV/0!	#DIV/0!	#DIV/0!			1.4318e+06
Ddx42	DEAD (Asp-Glu-Ala-Asp) box polypeptide 42	4		6.79084e+06	5.31003e+06	7.04906e+06	#DIV/0!	5.79062e+06	#DIV/0!	4.95791e+06	8.41423e+06	7.00037e+06	4.98582e+06	5.2337e+06	5.71056e+06			7.04906e+06					5.59342e+06	5.98782e+06
Ddx46	DEAD (Asp-Glu-Ala-Asp) box polypeptide 46	1		4.09299e+06	#DIV/0!	#DIV/0!	#DIV/0!	#DIV/0!	#DIV/0!	2.57011e+06	4.16562e+06	5.54325e+06
Ddx47	DEAD (Asp-Glu-Ala-Asp) box polypeptide 47	1		601289	#DIV/0!	#DIV/0!	#DIV/0!	#DIV/0!	#DIV/0!			601289
Ddx5	DEAD (Asp-Glu-Ala-Asp) box polypeptide 5	6		1.8905e+08	1.43886e+08	1.17372e+08	1.03464e+08	9.92497e+07	4.75134e+07	1.44451e+08	2.31141e+08	1.91557e+08	1.2583e+08	1.67061e+08	1.38768e+08	1.0473e+08	1.18787e+08	1.28599e+08	9.0186e+07	1.26451e+08	9.37555e+07	8.35074e+07	1.10932e+08	1.0331e+08	6.61024e+07	2.63172e+07	5.01206e+07
Ddx6	DEAD (Asp-Glu-Ala-Asp) box polypeptide 6	5		1.05172e+07	9.17574e+06	1.09283e+07	9.45273e+06	8.29868e+06	#DIV/0!	7.40106e+06	1.11497e+07	1.30008e+07	8.90386e+06	8.90016e+06	9.7232e+06		1.09688e+07	1.08877e+07		9.45273e+06			7.57545e+06	9.0219e+06
Decr1	2,4-dienoyl CoA reductase 1, mitochondrial	6		4.09693e+07	4.43821e+07	2.65564e+07	2.3912e+07	4.50024e+07	3.05197e+07	4.14164e+07	3.9526e+07	4.19655e+07	4.54192e+07	3.95781e+07	4.81489e+07	2.58042e+07	3.10954e+07	2.27695e+07	2.02203e+07	2.58632e+07	2.56526e+07	5.59487e+07	3.82803e+07	4.07783e+07	4.1176e+07	1.65531e+07	3.383e+07
Decr2	2-4-dienoyl-Coenzyme A reductase 2, peroxisomal	1		1.15008e+06	#DIV/0!	#DIV/0!	#DIV/0!	#DIV/0!	#DIV/0!	1.15008e+06
Dek	DEK oncogene (DNA binding)	4		1.42366e+07	8.95896e+06	7.47982e+06	#DIV/0!	7.68643e+06	#DIV/0!	1.26629e+07	1.59538e+07	1.40932e+07	8.22053e+06	1.10788e+07	7.57755e+06	6.92556e+06		8.03407e+06				4.47359e+06	8.33586e+06	1.02499e+07
Deptor	DEP domain containing MTOR-interacting protein	1		#DIV/0!	1.1099e+06	#DIV/0!	#DIV/0!	#DIV/0!	#DIV/0!						1.1099e+06
Dera	deoxyribose-phosphate aldolase (putative)	1		#DIV/0!	#DIV/0!	#DIV/0!	2.32323e+06	#DIV/0!	#DIV/0!											2.32323e+06
Derl2	Der1-like domain family, member 2	1		#DIV/0!	999329	#DIV/0!	#DIV/0!	#DIV/0!	#DIV/0!						999329
Des	desmin	5		2.25908e+07	2.07166e+07	2.27427e+07	#DIV/0!	1.05436e+07	1.10161e+08	3.84593e+06	5.86204e+07	5.30602e+06	3.02032e+07	1.83758e+07	1.35708e+07		2.27427e+07					1.33386e+07		7.74858e+06	8.9439e+07		1.30883e+08
Dgat1	diacylglycerol O-acyltransferase 1	1		#DIV/0!	#DIV/0!	2.543e+06	#DIV/0!	#DIV/0!	#DIV/0!								2.543e+06
Dguok	deoxyguanosine kinase	1		952791	#DIV/0!	#DIV/0!	#DIV/0!	#DIV/0!	#DIV/0!		952791
Dhcr7	7-dehydrocholesterol reductase	1		#DIV/0!	#DIV/0!	#DIV/0!	1.41974e+06	#DIV/0!	#DIV/0!												1.41974e+06
Dhfr	dihydrofolate reductase	3		9.22022e+06	5.6481e+06	5.6039e+06	#DIV/0!	#DIV/0!	#DIV/0!	7.05151e+06	1.15854e+07	9.02378e+06	5.51107e+06	5.89843e+06	5.5348e+06			5.6039e+06
Dhodh	dihydroorotate dehydrogenase	3		5.15845e+06	4.81583e+06	#DIV/0!	#DIV/0!	4.30815e+06	#DIV/0!	5.3984e+06	5.85728e+06	4.21967e+06	5.32592e+06	4.52191e+06	4.59967e+06							4.05283e+06	4.56347e+06
Dhrs1	dehydrogenase/reductase (SDR family) member 1	1		#DIV/0!	#DIV/0!	#DIV/0!	1.16371e+06	#DIV/0!	#DIV/0!												1.16371e+06
Dhrs11	dehydrogenase/reductase (SDR family) member 11	1		#DIV/0!	1.12962e+06	#DIV/0!	#DIV/0!	#DIV/0!	#DIV/0!					1.12962e+06
Dhrs4	dehydrogenase/reductase (SDR family) member 4	6		1.9264e+07	2.08694e+07	1.32184e+07	1.95288e+07	2.06313e+07	1.87701e+07	1.87177e+07	1.82349e+07	2.08392e+07	2.07355e+07	1.93402e+07	2.25324e+07	1.34873e+07	1.68635e+07	9.30452e+06		1.95288e+07		1.89961e+07	2.02652e+07	2.26326e+07	1.7093e+07		2.04472e+07
Dhrs7	dehydrogenase/reductase (SDR family) member 7	1		1.63573e+06	#DIV/0!	#DIV/0!	#DIV/0!	#DIV/0!	#DIV/0!		1.63573e+06
Dhrs7b	dehydrogenase/reductase (SDR family) member 7B	5		3.92433e+06	4.81588e+06	3.50431e+06	#DIV/0!	4.73012e+06	4.69722e+06	3.70361e+06	3.45631e+06	4.61308e+06	4.93528e+06	4.02149e+06	5.49086e+06		3.50431e+06					6.02947e+06		3.43077e+06	4.55336e+06		4.84109e+06
Dhx15	DEAH (Asp-Glu-Ala-His) box polypeptide 15	6		1.65169e+07	1.32767e+07	1.29913e+07	2.45522e+07	1.41483e+07	8.70745e+06	1.50046e+07	1.61665e+07	1.83796e+07	1.41893e+07	1.33312e+07	1.23098e+07	9.27297e+06	1.75589e+07	1.2142e+07	1.0208e+07	3.60651e+07	2.73834e+07	1.63445e+07	1.49963e+07	1.11042e+07	9.00066e+06		8.41423e+06
Dhx9	DEAH (Asp-Glu-Ala-His) box polypeptide 9	6		7.15115e+07	5.95569e+07	5.04957e+07	4.9618e+07	6.09952e+07	3.07335e+07	6.94851e+07	7.64069e+07	6.86426e+07	6.59605e+07	5.52243e+07	5.74857e+07	5.45963e+07	4.34514e+07	5.34394e+07	3.64521e+07	5.93317e+07	5.30702e+07	5.61974e+07	6.80174e+07	5.8771e+07	3.0057e+07	1.72345e+07	4.4909e+07
Diaph1		1		1.32448e+06	#DIV/0!	#DIV/0!	#DIV/0!	#DIV/0!	#DIV/0!			1.32448e+06
Dido1	death inducer-obliterator 1	1		737457	#DIV/0!	#DIV/0!	#DIV/0!	#DIV/0!	#DIV/0!		737457
Dis3	DIS3 homolog, exosome endoribonuclease and 3'-5' exoribonuclease	1		811370	#DIV/0!	#DIV/0!	#DIV/0!	#DIV/0!	#DIV/0!	811370
Dkc1	dyskeratosis congenita 1, dyskerin	5		1.07267e+07	8.54016e+06	5.44538e+06	#DIV/0!	9.27904e+06	6.11237e+06	1.15862e+07	1.10596e+07	9.53433e+06	8.00461e+06	9.70502e+06	7.91084e+06			5.44538e+06				9.7949e+06	1.0442e+07	7.60017e+06	6.11237e+06
Dlat	dihydrolipoamide S-acetyltransferase (E2 component of pyruvate dehydrogenase complex)	6		3.61335e+07	4.72527e+07	3.21855e+07	2.32254e+07	5.07883e+07	3.96558e+07	3.41173e+07	3.75367e+07	3.67464e+07	4.7886e+07	4.04995e+07	5.33727e+07	2.94262e+07	3.57664e+07	3.13639e+07			2.32254e+07	5.02388e+07	5.13621e+07	5.07639e+07	4.2407e+07		3.69047e+07
Dld	dihydrolipoamide dehydrogenase	6		1.0777e+08	1.32457e+08	1.09788e+08	6.00004e+07	1.18426e+08	9.61181e+07	1.24718e+08	9.64849e+07	1.02107e+08	1.30638e+08	1.28857e+08	1.37876e+08	1.04397e+08	1.28243e+08	9.6726e+07	6.198e+07	7.00023e+07	4.80189e+07	1.3759e+08	1.0444e+08	1.13247e+08	1.4441e+08	2.49511e+07	1.18993e+08
Dlg1	discs large MAGUK scaffold protein 1	2		3.56285e+06	2.34653e+06	#DIV/0!	#DIV/0!	#DIV/0!	#DIV/0!		3.56285e+06			2.34653e+06
Dlst	dihydrolipoamide S-succinyltransferase (E2 component of 2-oxo-glutarate complex)	6		4.00814e+07	4.86494e+07	4.81658e+07	2.58184e+07	4.55901e+07	4.95952e+07	4.08519e+07	4.21433e+07	3.7249e+07	4.89329e+07	4.39451e+07	5.30702e+07	4.81723e+07	5.00512e+07	4.6274e+07	2.15996e+07	2.96515e+07	2.62043e+07	4.55959e+07	4.24041e+07	4.87703e+07	5.03051e+07		4.88854e+07
Dmap1	DNA methyltransferase 1-associated protein 1	1		1.09622e+06	#DIV/0!	#DIV/0!	#DIV/0!	#DIV/0!	#DIV/0!			1.09622e+06
Dmbt1	deleted in malignant brain tumors 1	4		7.54271e+06	8.623e+06	#DIV/0!	#DIV/0!	3.57423e+06	8.69708e+06		7.33416e+06	7.75126e+06	8.2405e+06	8.73575e+06	8.89276e+06								3.57423e+06				8.69708e+06
Dnaaf5	dynein, axonemal assembly factor 5	1		5.96008e+06	#DIV/0!	#DIV/0!	#DIV/0!	#DIV/0!	#DIV/0!		5.96008e+06
Dnah17	dynein, axonemal, heavy chain 17	2		4.38881e+06	#DIV/0!	#DIV/0!	#DIV/0!	5.27632e+06	#DIV/0!			4.38881e+06											5.27632e+06
Dnaja1	DnaJ heat shock protein family (Hsp40) member A1	5		1.76701e+07	1.76869e+07	1.51569e+07	1.36889e+07	8.917e+06	#DIV/0!	1.28726e+07	1.85215e+07	2.16161e+07	1.87554e+07	1.87047e+07	1.56006e+07	1.30351e+07	1.20732e+07	2.03623e+07		1.56136e+07	1.17642e+07		8.77702e+06	9.05699e+06
Dnaja2	DnaJ heat shock protein family (Hsp40) member A2	2		#DIV/0!	3.2206e+06	#DIV/0!	#DIV/0!	3.28987e+06	#DIV/0!						3.2206e+06								3.28987e+06
Dnaja3	DnaJ heat shock protein family (Hsp40) member A3	4		4.75858e+06	5.54332e+06	4.3377e+06	#DIV/0!	3.56385e+06	#DIV/0!	4.34462e+06	5.18208e+06	4.74903e+06	4.80932e+06	6.21792e+06	5.60274e+06		4.3377e+06					4.14632e+06	3.59111e+06	2.95413e+06
Dnajb1	DnaJ heat shock protein family (Hsp40) member B1	1		799312	#DIV/0!	#DIV/0!	#DIV/0!	#DIV/0!	#DIV/0!	799312
Dnajb11	DnaJ heat shock protein family (Hsp40) member B11	6		7.72496e+06	1.17454e+07	1.31406e+07	7.22275e+06	1.03852e+07	9.87319e+06	8.46747e+06	7.65834e+06	7.04906e+06	1.29343e+07	9.40242e+06	1.28994e+07		1.2669e+07	1.36122e+07		6.54835e+06	7.89715e+06	1.19748e+07	1.19301e+07	7.25076e+06	1.05827e+07		9.16371e+06
Dnajb12	DnaJ heat shock protein family (Hsp40) member B12	1		#DIV/0!	527057	#DIV/0!	#DIV/0!	#DIV/0!	#DIV/0!						527057
Dnajc10	DnaJ heat shock protein family (Hsp40) member C10	1		877902	#DIV/0!	#DIV/0!	#DIV/0!	#DIV/0!	#DIV/0!			877902
Dnajc11	DnaJ heat shock protein family (Hsp40) member C11	1		#DIV/0!	#DIV/0!	#DIV/0!	#DIV/0!	2.34507e+06	#DIV/0!													2.34507e+06
Dnajc3	DnaJ heat shock protein family (Hsp40) member C3	4		5.39623e+06	7.11714e+06	1.55079e+07	#DIV/0!	8.60674e+06	#DIV/0!	5.82449e+06	4.56347e+06	5.80072e+06	6.57974e+06	6.60396e+06	8.16771e+06			1.55079e+07				8.20345e+06	9.01003e+06
Dnajc7	DnaJ heat shock protein family (Hsp40) member C7	2		#DIV/0!	2.41765e+06	#DIV/0!	#DIV/0!	1.6906e+06	#DIV/0!				2.11394e+06		2.72137e+06								1.6906e+06
Dnajc8	DnaJ heat shock protein family (Hsp40) member C8	3		3.52145e+06	3.01318e+06	#DIV/0!	#DIV/0!	3.15458e+06	#DIV/0!	3.54708e+06	3.30954e+06	3.70772e+06	2.87793e+06		3.14843e+06							2.62885e+06		3.68032e+06
Dnajc9	DnaJ heat shock protein family (Hsp40) member C9	2		1.80217e+06	1.10529e+06	#DIV/0!	#DIV/0!	#DIV/0!	#DIV/0!		1.80217e+06		1.10529e+06
Dnm1l	dynamin 1-like	6		8.51745e+06	8.55301e+06	8.8815e+06	6.80843e+06	1.05618e+07	7.83533e+06	7.33568e+06	8.79468e+06	9.42199e+06	7.63131e+06	8.48745e+06	9.54028e+06		7.97692e+06	9.78608e+06	5.80032e+06		7.81655e+06	9.79219e+06	1.05973e+07	1.12959e+07	8.17564e+06		7.49502e+06
Dnm2	dynamin 2	6		5.73445e+06	7.43565e+06	9.1853e+06	6.44507e+06	8.63054e+06	7.05542e+06	5.82247e+06	5.74151e+06	5.63936e+06	6.5488e+06	7.13608e+06	8.62205e+06		6.77881e+06	1.15918e+07	7.60966e+06	5.85282e+06	5.87273e+06	9.19807e+06	8.02294e+06	8.6706e+06			7.05542e+06
Dnm3	dynamin 3	1		306983	#DIV/0!	#DIV/0!	#DIV/0!	#DIV/0!	#DIV/0!			306983
Dnmt1	DNA methyltransferase (cytosine-5) 1	1		1.5269e+07	#DIV/0!	#DIV/0!	#DIV/0!	#DIV/0!	#DIV/0!	1.31112e+07	1.66509e+07	1.60448e+07
Dnpep	aspartyl aminopeptidase	6		1.24202e+07	1.02388e+07	1.43583e+07	1.18828e+07	1.15406e+07	7.67109e+06	1.05959e+07	1.42563e+07	1.24083e+07	8.72546e+06	1.22366e+07	9.75425e+06	1.29918e+07	1.14767e+07	1.86065e+07	1.03491e+07	1.34165e+07		9.42133e+06	1.34948e+07	1.17056e+07	7.67109e+06
Dnttip2	deoxynucleotidyltransferase, terminal, interacting protein 2	3		2.74377e+06	2.40523e+06	#DIV/0!	#DIV/0!	2.35876e+06	#DIV/0!	2.54212e+06	2.87693e+06	2.81226e+06		2.58727e+06	2.22319e+06									2.35876e+06
Dock1	dedicator of cytokinesis 1	2		1.73739e+06	1.36882e+06	#DIV/0!	#DIV/0!	#DIV/0!	#DIV/0!		1.39874e+06	2.07604e+06		1.36882e+06
Dock7	dedicator of cytokinesis 7	1		#DIV/0!	#DIV/0!	#DIV/0!	2.96994e+06	#DIV/0!	#DIV/0!												2.96994e+06
Dpm1	dolichol-phosphate (beta-D) mannosyltransferase 1	2		1.46483e+06	#DIV/0!	#DIV/0!	#DIV/0!	1.59807e+06	#DIV/0!		1.46483e+06													1.59807e+06
Dpp3	dipeptidylpeptidase 3	5		2.20859e+07	1.7763e+07	2.24885e+07	2.34564e+07	1.40845e+07	#DIV/0!	2.3298e+07	2.08986e+07	2.20611e+07	1.71976e+07	1.7194e+07	1.88976e+07	2.27317e+07	2.02792e+07	2.44546e+07	2.30506e+07	3.00758e+07	1.72429e+07	9.76982e+06	1.78671e+07	1.46166e+07
Dpp4	dipeptidylpeptidase 4	1		1.51491e+06	#DIV/0!	#DIV/0!	#DIV/0!	#DIV/0!	#DIV/0!		1.51491e+06
Dpy30	dpy-30, histone methyltransferase complex regulatory subunit	4		2.20387e+07	1.59424e+07	2.14578e+07	#DIV/0!	1.78445e+07	#DIV/0!	2.34356e+07	2.32705e+07	1.941e+07	7.49813e+06	1.46765e+07	2.56526e+07			2.14578e+07					1.60815e+07	1.96075e+07
Dpysl2	dihydropyrimidinase-like 2	6		2.79894e+07	4.68559e+07	1.48736e+08	3.35578e+08	5.05032e+07	4.02361e+07	2.25903e+07	3.18944e+07	2.94834e+07	4.28354e+07	4.98331e+07	4.78993e+07	1.37752e+08	1.17111e+08	1.91345e+08	4.09674e+08	2.40023e+08	3.57037e+08	3.90441e+07	5.85311e+07	5.39343e+07	2.99676e+07	3.95562e+07	5.11844e+07
Dpysl3	dihydropyrimidinase-like 3	1		#DIV/0!	#DIV/0!	#DIV/0!	1.31359e+07	#DIV/0!	#DIV/0!										1.58623e+07	1.00647e+07	1.34808e+07
Dr1	down-regulator of transcription 1	1		703553	#DIV/0!	#DIV/0!	#DIV/0!	#DIV/0!	#DIV/0!			703553
Drg1	developmentally regulated GTP binding protein 1	4		5.42375e+06	3.69116e+06	5.19863e+06	#DIV/0!	3.87724e+06	#DIV/0!	4.62076e+06	6.01153e+06	5.63897e+06	3.50164e+06	4.12368e+06	3.44817e+06			5.19863e+06					3.80509e+06	3.94939e+06
Drg2	developmentally regulated GTP binding protein 2	2		1.76606e+06	1.56605e+06	#DIV/0!	#DIV/0!	#DIV/0!	#DIV/0!		1.76606e+06		1.56605e+06
Dsc2	desmocollin 2	5		5.77801e+06	5.83666e+06	7.10695e+06	5.56365e+06	4.10315e+06	#DIV/0!	4.99343e+06	5.91768e+06	6.42293e+06	5.79509e+06	5.92219e+06	5.79268e+06			7.10695e+06	5.56365e+06				4.10315e+06
Dsg1a	desmoglein 1 alpha	6		1.49675e+06	4.73391e+06	2.98639e+07	1.09823e+07	4.20158e+06	6.30896e+07		1.49675e+06				4.73391e+06	2.98639e+07				5.53825e+06	1.64263e+07			4.20158e+06		6.30896e+07
Dsg2	desmoglein 2	6		2.9244e+07	3.05566e+07	2.66565e+07	4.42446e+07	2.82269e+07	2.68102e+07	2.82785e+07	3.25759e+07	2.68776e+07	3.02598e+07	3.174e+07	2.967e+07	2.23365e+07	3.17642e+07	2.58686e+07	4.50305e+07	4.21579e+07	4.55453e+07	2.32496e+07	2.92169e+07	3.22143e+07	2.42234e+07	2.81279e+07	2.80792e+07
Dsp	desmoplakin	6		1.95363e+08	2.51037e+08	2.45073e+08	3.33652e+08	3.1724e+08	8.22881e+08	2.07265e+08	1.89064e+08	1.8976e+08	2.52954e+08	2.29179e+08	2.70978e+08	3.99661e+08	2.03803e+08	1.31757e+08	3.42778e+08	2.42986e+08	4.15191e+08	3.35236e+08	3.02089e+08	3.14394e+08	2.99151e+08	1.85709e+09	3.12396e+08
Dstn	destrin	6		3.44861e+07	3.24415e+07	4.81677e+07	4.27082e+07	4.7262e+07	4.40621e+07	2.97709e+07	3.36873e+07	4.00001e+07	3.86483e+07	3.63739e+07	2.23025e+07	3.43118e+07	4.61811e+07	6.40103e+07	2.29247e+07	6.42459e+07	4.0954e+07	5.38633e+07	4.49027e+07	4.30199e+07	3.6326e+07		5.17982e+07
Dtx3l	deltex 3-like, E3 ubiquitin ligase	2		810414	1.18061e+06	#DIV/0!	#DIV/0!	#DIV/0!	#DIV/0!		810414		1.18061e+06
Dtymk	deoxythymidylate kinase	4		6.3266e+06	5.15128e+06	4.53383e+06	#DIV/0!	4.62878e+06	#DIV/0!		6.3266e+06		4.66712e+06	5.63545e+06				4.53383e+06					4.62878e+06
Dus3l	dihydrouridine synthase 3-like (S. cerevisiae)	1		1.53064e+06	#DIV/0!	#DIV/0!	#DIV/0!	#DIV/0!	#DIV/0!		1.53064e+06
Dync1h1	dynein cytoplasmic 1 heavy chain 1	6		5.62896e+07	6.02392e+07	5.44132e+07	7.33384e+07	7.60884e+07	2.68313e+07	5.07217e+07	6.02977e+07	5.78495e+07	6.06793e+07	5.94346e+07	6.06036e+07	5.13621e+07	4.51399e+07	6.67378e+07	6.6263e+07	7.49955e+07	7.87567e+07	5.79297e+07	7.73501e+07	9.29853e+07	3.19519e+07		2.17107e+07
Dync1i2	dynein cytoplasmic 1 intermediate chain 2	6		1.37883e+07	1.35756e+07	1.69697e+07	1.8185e+07	1.46721e+07	8.59401e+06	1.2585e+07	1.54939e+07	1.3286e+07	1.23098e+07	1.29039e+07	1.55133e+07	1.7334e+07	1.60526e+07	1.75224e+07	1.6703e+07	1.88244e+07	1.90277e+07	1.1587e+07	1.55413e+07	1.68881e+07	8.59401e+06
Dync1li1	dynein cytoplasmic 1 light intermediate chain 1	3		2.43468e+06	2.5833e+06	#DIV/0!	#DIV/0!	2.99453e+06	#DIV/0!		2.43468e+06		2.14181e+06	2.31615e+06	3.29192e+06								2.99453e+06
Dync1li2	dynein, cytoplasmic 1 light intermediate chain 2	4		4.18971e+06	5.19356e+06	5.23808e+06	#DIV/0!	5.85556e+06	#DIV/0!	3.55274e+06	4.82668e+06		4.75364e+06	5.17634e+06	5.65071e+06		4.63713e+06	5.83904e+06				5.20079e+06	6.51033e+06
Dynlrb1	dynein light chain roadblock-type 1	6		9.73712e+06	1.05174e+07	1.36056e+07	1.42416e+07	1.04564e+07	8.93725e+06	8.50512e+06	9.96543e+06	1.07408e+07	1.0009e+07	1.1075e+07	1.04681e+07		1.36047e+07	1.36066e+07		1.26901e+07	1.57932e+07	8.51928e+06	1.15549e+07	1.12951e+07			8.93725e+06
Ebna1bp2	EBNA1 binding protein 2	1		1.89006e+06	#DIV/0!	#DIV/0!	#DIV/0!	#DIV/0!	#DIV/0!			1.89006e+06
Ebp	phenylalkylamine Ca2+ antagonist (emopamil) binding protein	4		3.67108e+06	4.27502e+06	#DIV/0!	#DIV/0!	4.54753e+06	4.30386e+06	3.98874e+06		3.35342e+06	3.79956e+06	3.71029e+06	5.31523e+06							4.98479e+06	4.11027e+06		4.30386e+06
Ech1	enoyl coenzyme A hydratase 1, peroxisomal	6		2.07447e+07	2.01615e+07	1.79693e+07	2.14244e+07	1.62895e+07	1.88374e+07	2.27995e+07	1.93805e+07	2.00542e+07	2.02624e+07	1.87151e+07	2.1507e+07	1.6922e+07	2.46059e+07	1.23799e+07	1.6804e+07	2.19284e+07	2.55408e+07	1.78139e+07	1.58711e+07	1.51835e+07	2.04316e+07	6.70544e+06	2.93753e+07
Echdc2	enoyl Coenzyme A hydratase domain containing 2	1		#DIV/0!	#DIV/0!	529144	#DIV/0!	#DIV/0!	#DIV/0!									529144
Echs1	enoyl Coenzyme A hydratase, short chain, 1, mitochondrial	6		5.25186e+07	7.02381e+07	4.19626e+07	2.15269e+07	7.46909e+07	4.8729e+07	5.95707e+07	4.73546e+07	5.06304e+07	7.92221e+07	5.83246e+07	7.31675e+07	4.30676e+07	4.55453e+07	3.72749e+07	1.181e+07	2.86613e+07	2.41095e+07	8.68848e+07	6.37358e+07	7.34521e+07	5.03783e+07		4.70796e+07
Eci1	enoyl-Coenzyme A delta isomerase 1	6		1.03152e+08	9.71423e+07	6.91819e+07	6.14805e+07	6.89676e+07	7.26476e+07	1.19108e+08	9.53745e+07	9.49721e+07	9.32564e+07	1.01979e+08	9.61911e+07	6.63089e+07	7.71466e+07	6.40902e+07	5.73424e+07	5.40279e+07	7.30712e+07	6.60017e+07	6.59057e+07	7.49955e+07	8.11338e+07		6.41613e+07
Eci2	enoyl-Coenzyme A delta isomerase 2	5		3.55582e+06	4.53286e+06	2.52235e+06	#DIV/0!	4.41473e+06	2.87519e+06	2.66241e+06	4.16071e+06	3.84433e+06	5.57523e+06	2.83733e+06	5.18603e+06		1.46452e+06	3.58018e+06				5.85038e+06	3.65617e+06	3.73765e+06	3.01369e+06		2.73669e+06
Ecpas		1		2.52981e+06	#DIV/0!	#DIV/0!	#DIV/0!	#DIV/0!	#DIV/0!			2.52981e+06
Ecsit	ECSIT signalling integrator	2		2.54865e+06	3.11716e+06	#DIV/0!	#DIV/0!	#DIV/0!	#DIV/0!		2.54865e+06		3.11716e+06
Edc4	enhancer of mRNA decapping 4	2		#DIV/0!	1.61825e+06	#DIV/0!	#DIV/0!	2.26707e+06	#DIV/0!				1.61825e+06										2.26707e+06
Edem3	ER degradation enhancer, mannosidase alpha-like 3	1		#DIV/0!	#DIV/0!	418016	#DIV/0!	#DIV/0!	#DIV/0!									418016
Edf1	endothelial differentiation-related factor 1	5		1.04191e+07	6.35929e+06	5.81239e+06	4.86295e+06	4.28157e+06	#DIV/0!	6.43139e+06	1.40552e+07	1.07706e+07	5.60468e+06	7.48204e+06	5.99114e+06			5.81239e+06		4.86295e+06			4.26644e+06	4.29671e+06
Eea1	early endosome antigen 1	2		4.78471e+06	4.45471e+06	#DIV/0!	#DIV/0!	#DIV/0!	#DIV/0!		4.78471e+06			4.45471e+06
Eef1a1	eukaryotic translation elongation factor 1 alpha 1	6		1.17262e+09	9.20885e+08	8.61148e+08	7.3594e+08	9.07776e+08	4.09324e+08	1.06161e+09	1.04062e+09	1.41563e+09	9.06354e+08	9.38057e+08	9.18243e+08	7.09634e+08	6.38008e+08	1.2358e+09	7.08209e+08	7.41412e+08	7.58198e+08	7.88645e+08	9.87086e+08	9.47598e+08	5.23096e+08	1.98863e+08	5.06013e+08
Eef1b2	eukaryotic translation elongation factor 1 beta 2	5		2.03341e+07	2.07998e+07	1.67616e+07	#DIV/0!	1.75497e+07	7.36574e+06	2.02525e+07	2.43564e+07	1.63933e+07	2.66383e+07	1.58634e+07	1.98977e+07		1.41588e+07	1.93644e+07					1.60637e+07	1.90356e+07	7.36574e+06
Eef1d	eukaryotic translation elongation factor 1 delta (guanine nucleotide exchange protein)	6		1.2265e+08	1.09087e+08	1.29721e+08	8.15401e+07	8.56929e+07	2.04954e+07	1.02831e+08	1.49306e+08	1.15811e+08	9.5699e+07	1.17558e+08	1.14003e+08	9.30498e+07	1.10978e+08	1.85135e+08	6.25671e+07	1.02639e+08	7.94145e+07	4.88346e+07	1.02e+08	1.06244e+08	2.00486e+07	9.43898e+06	3.19985e+07
Eef1g	eukaryotic translation elongation factor 1 gamma	6		1.07211e+08	1.03754e+08	9.8142e+07	7.66165e+07	8.46266e+07	3.56151e+07	9.28437e+07	1.13577e+08	1.15211e+08	1.10112e+08	9.89022e+07	1.02248e+08	7.58318e+07	9.56525e+07	1.22942e+08	6.0185e+07	1.06531e+08	6.31334e+07	5.77853e+07	1.01739e+08	9.43553e+07	4.16814e+07	1.72812e+07	4.78827e+07
Eef2	eukaryotic translation elongation factor 2	6		3.70761e+08	3.27588e+08	3.85413e+08	3.36593e+08	2.91376e+08	1.61687e+08	2.84312e+08	4.12723e+08	4.15249e+08	3.28405e+08	3.59471e+08	2.9489e+08	3.586e+08	2.45407e+08	5.52232e+08	2.92589e+08	4.01048e+08	3.16143e+08	2.25993e+08	3.22495e+08	3.25639e+08	1.43891e+08	1.47639e+08	1.93532e+08
Eefsec	eukaryotic elongation factor, selenocysteine-tRNA-specific	1		2.43873e+06	#DIV/0!	#DIV/0!	#DIV/0!	#DIV/0!	#DIV/0!			2.43873e+06
Efhd2	EF hand domain containing 2	6		1.34206e+07	1.25524e+07	1.43942e+07	2.65568e+07	1.31785e+07	5.71689e+06	1.07729e+07	1.39833e+07	1.55058e+07	1.11258e+07	1.74594e+07	9.07207e+06	1.71595e+07	1.06459e+07	1.53773e+07	1.97616e+07	2.59494e+07	3.39592e+07	7.45564e+06	1.94127e+07	1.26672e+07	5.66954e+06		5.76424e+06
Efl1		3		2.3127e+06	2.36548e+06	#DIV/0!	#DIV/0!	2.06771e+06	#DIV/0!	2.30894e+06	2.54547e+06	2.08368e+06	2.36548e+06											2.06771e+06
Efnb1	ephrin B1	1		#DIV/0!	3.20296e+06	#DIV/0!	#DIV/0!	#DIV/0!	#DIV/0!				2.93616e+06	3.46975e+06
Eftud2	elongation factor Tu GTP binding domain containing 2	6		2.34825e+07	2.08924e+07	1.31896e+07	1.17949e+07	1.90752e+07	1.0274e+07	2.14906e+07	2.31402e+07	2.58167e+07	2.20229e+07	2.09624e+07	1.96919e+07	9.26976e+06	1.45005e+07	1.57987e+07	1.11861e+07	1.28949e+07	1.13038e+07	1.81555e+07	2.15816e+07	1.74885e+07	1.0274e+07
Ehd2	EH-domain containing 2	5		3.49146e+06	4.36213e+06	8.25479e+06	#DIV/0!	4.55178e+06	1.66015e+07	3.49146e+06					4.36213e+06		8.25479e+06					4.55178e+06			2.47496e+07		8.4534e+06
Ehd4	EH-domain containing 4	3		1.626e+06	#DIV/0!	6.46671e+06	#DIV/0!	2.08397e+06	#DIV/0!			1.626e+06						6.46671e+06						2.08397e+06
Ehhadh	enoyl-Coenzyme A, hydratase/3-hydroxyacyl Coenzyme A dehydrogenase	5		9.8354e+06	1.09575e+07	8.31781e+06	#DIV/0!	1.08552e+07	1.03269e+07	1.0016e+07	9.39199e+06	1.00982e+07	1.17308e+07	9.90208e+06	1.12397e+07		8.40141e+06	8.23422e+06				1.46622e+07	8.70915e+06	9.19425e+06	1.03269e+07
Ehmt1	euchromatic histone methyltransferase 1	1		1.73764e+06	#DIV/0!	#DIV/0!	#DIV/0!	#DIV/0!	#DIV/0!			1.73764e+06
Eif1	eukaryotic translation initiation factor 1	6		3.45885e+07	2.18371e+07	3.09802e+07	2.93028e+07	2.19165e+07	1.76492e+07	2.50048e+07	3.48583e+07	4.39025e+07	1.50337e+07	2.8705e+07	2.17724e+07		2.34405e+07	3.85199e+07	2.52784e+07	3.33273e+07		1.6804e+07	1.84626e+07	3.0483e+07			1.76492e+07
Eif1ax	eukaryotic translation initiation factor 1A, X-linked	5		1.5515e+07	1.16996e+07	8.94713e+06	9.93996e+06	9.21482e+06	#DIV/0!	1.10183e+07	1.68635e+07	1.86633e+07	1.12047e+07	1.25841e+07	1.131e+07	9.99864e+06	5.0205e+06	1.18222e+07	1.07863e+07	1.2728e+07	6.30559e+06	5.96132e+06	1.17666e+07	9.9165e+06
Eif2a	eukaryotic translation initiation factor 2A	6		1.61129e+07	1.36581e+07	1.22358e+07	7.02257e+06	1.17871e+07	3.87241e+06	1.28059e+07	1.67644e+07	1.87684e+07	1.13289e+07	1.34789e+07	1.61665e+07	6.33494e+06	1.22434e+07	1.81291e+07		1.05067e+07	3.53848e+06	7.54244e+06	1.25519e+07	1.52669e+07	3.87241e+06
Eif2b4	eukaryotic translation initiation factor 2B, subunit 4 delta	3		3.67246e+06	3.01461e+06	#DIV/0!	#DIV/0!	2.85414e+06	#DIV/0!	3.46735e+06	4.13398e+06	3.41606e+06	2.7403e+06	3.03276e+06	3.27077e+06								2.77009e+06	2.9382e+06
Eif2b5	eukaryotic translation initiation factor 2B, subunit 5 epsilon	1		#DIV/0!	#DIV/0!	#DIV/0!	2.62848e+06	#DIV/0!	#DIV/0!												2.62848e+06
Eif2s1	eukaryotic translation initiation factor 2, subunit 1 alpha	3		1.82481e+07	1.39335e+07	#DIV/0!	#DIV/0!	1.23676e+07	#DIV/0!	1.64856e+07	1.89935e+07	1.92653e+07	1.14902e+07	1.38156e+07	1.64947e+07								1.24816e+07	1.22536e+07
Eif2s2	eukaryotic translation initiation factor 2, subunit 2 (beta)	5		8.2131e+06	8.33622e+06	6.68455e+06	4.38577e+06	7.41306e+06	#DIV/0!	7.00668e+06	1.0064e+07	7.56863e+06	8.99318e+06	7.23419e+06	8.78128e+06			6.68455e+06		4.38577e+06			7.02906e+06	7.79707e+06
Eif2s3x	eukaryotic translation initiation factor 2, subunit 3, structural gene X-linked	6		2.76431e+07	2.41735e+07	2.42358e+07	1.92532e+07	2.08299e+07	1.60437e+07	2.28043e+07	3.04428e+07	2.96823e+07	2.22916e+07	2.50256e+07	2.52031e+07	2.32141e+07	1.84818e+07	3.10115e+07	1.37535e+07	2.58417e+07	1.81643e+07	1.54072e+07	2.6072e+07	2.10104e+07	1.60437e+07
Eif2s3y	eukaryotic translation initiation factor 2, subunit 3, structural gene Y-linked	1		1.3077e+06	#DIV/0!	#DIV/0!	#DIV/0!	#DIV/0!	#DIV/0!			1.3077e+06
Eif3a	eukaryotic translation initiation factor 3, subunit A	6		3.81563e+07	3.04597e+07	2.67357e+07	2.51587e+07	2.05535e+07	8.83246e+06	2.86494e+07	4.78694e+07	3.79501e+07	2.91724e+07	2.78949e+07	3.43118e+07	2.18632e+07	2.54754e+07	3.28684e+07		3.2014e+07	1.83033e+07	1.62203e+07	2.57113e+07	1.97288e+07	1.0697e+07		6.96794e+06
Eif3b	eukaryotic translation initiation factor 3, subunit B	6		2.67131e+07	2.35296e+07	2.05641e+07	2.22731e+07	1.59985e+07	1.03111e+07	2.2653e+07	3.008e+07	2.74062e+07	2.43716e+07	2.50811e+07	2.1136e+07	1.50765e+07	2.1892e+07	2.47238e+07		2.22731e+07		1.34668e+07	1.95356e+07	1.49931e+07	1.03111e+07
Eif3c	eukaryotic translation initiation factor 3, subunit C	6		1.79605e+07	1.54835e+07	1.55433e+07	1.40924e+07	1.13529e+07	8.37063e+06	1.57976e+07	1.87411e+07	1.93429e+07	1.2147e+07	1.8119e+07	1.61844e+07	1.28869e+07	1.58052e+07	1.79378e+07	1.31031e+07	1.65096e+07	1.26646e+07	9.80373e+06	1.16708e+07	1.25841e+07	7.81763e+06		8.92363e+06
Eif3d	eukaryotic translation initiation factor 3, subunit D	5		1.51862e+07	1.12231e+07	1.54532e+07	1.70646e+07	9.03699e+06	#DIV/0!	1.38502e+07	1.75054e+07	1.42031e+07	1.00007e+07	1.16047e+07	1.2064e+07			1.54532e+07		1.70646e+07		7.25176e+06	8.60235e+06	1.12569e+07
Eif3e	eukaryotic translation initiation factor 3, subunit E	5		1.40985e+07	1.02626e+07	9.49872e+06	7.38773e+06	8.73714e+06	#DIV/0!	1.13958e+07	1.59262e+07	1.49734e+07	1.02151e+07	9.80509e+06	1.07676e+07		5.68843e+06	1.3309e+07		7.38773e+06		6.98389e+06	9.85893e+06	9.36859e+06
Eif3f	eukaryotic translation initiation factor 3, subunit F	6		1.79678e+07	1.14521e+07	1.10556e+07	1.17215e+07	9.77415e+06	5.23261e+06	1.32207e+07	2.04146e+07	2.0268e+07	1.24401e+07	1.10788e+07	1.08373e+07	9.60664e+06	9.99032e+06	1.35698e+07	9.1124e+06	1.6416e+07	9.63598e+06	7.75341e+06	1.12608e+07	1.03083e+07	5.23261e+06
Eif3g	eukaryotic translation initiation factor 3, subunit G	5		2.30265e+07	1.55737e+07	1.93343e+07	#DIV/0!	1.41709e+07	1.20991e+07	1.90027e+07	2.64158e+07	2.36609e+07	1.44023e+07	1.88166e+07	1.35023e+07		1.77744e+07	2.08942e+07					1.43615e+07	1.39804e+07	1.20991e+07
Eif3h	eukaryotic translation initiation factor 3, subunit H	6		1.30095e+07	9.76953e+06	9.83997e+06	1.38742e+07	8.47022e+06	5.61557e+06	1.02087e+07	1.39127e+07	1.49071e+07	8.6424e+06	1.02002e+07	1.0466e+07		7.8339e+06	1.1846e+07		1.38742e+07			7.76848e+06	9.17197e+06	5.61557e+06
Eif3i	eukaryotic translation initiation factor 3, subunit I	5		2.67553e+07	1.98509e+07	2.20969e+07	1.75648e+07	1.42738e+07	#DIV/0!	2.24327e+07	3.10244e+07	2.68087e+07	1.73268e+07	2.29327e+07	1.92933e+07	1.92867e+07	1.91322e+07	2.78717e+07	1.45216e+07	2.22346e+07	1.59384e+07	1.18847e+07	1.80651e+07	1.28717e+07
Eif3j1	eukaryotic translation initiation factor 3, subunit J1	1		1.59078e+06	#DIV/0!	#DIV/0!	#DIV/0!	#DIV/0!	#DIV/0!	1.59078e+06
Eif3k	eukaryotic translation initiation factor 3, subunit K	3		6.39799e+06	4.89754e+06	#DIV/0!	#DIV/0!	4.05733e+06	#DIV/0!		7.06521e+06	5.73078e+06	3.87375e+06	6.30166e+06	4.51721e+06									4.05733e+06
Eif3l	eukaryotic translation initiation factor 3, subunit L	5		1.27115e+07	8.57301e+06	9.0169e+06	1.05358e+07	8.87573e+06	#DIV/0!	1.27121e+07	1.42287e+07	1.11938e+07	8.18131e+06	8.10398e+06	9.43375e+06			9.0169e+06		1.05358e+07		8.10118e+06	1.00703e+07	8.45574e+06
Eif3m	eukaryotic translation initiation factor 3, subunit M	2		3.39885e+06	#DIV/0!	#DIV/0!	#DIV/0!	2.35012e+06	#DIV/0!		4.35186e+06	2.44584e+06												2.35012e+06
Eif4a1	eukaryotic translation initiation factor 4A1	6		1.91522e+08	1.56958e+08	1.50217e+08	1.63188e+08	1.21282e+08	7.92788e+07	1.54218e+08	2.20821e+08	1.99526e+08	1.51979e+08	1.5979e+08	1.59105e+08	1.36148e+08	1.54969e+08	1.59535e+08	1.18861e+08	1.83334e+08	1.87368e+08	8.03614e+07	1.36498e+08	1.46986e+08	7.54805e+07	5.08766e+07	1.11479e+08
Eif4a2	eukaryotic translation initiation factor 4A2	6		6.77204e+06	5.933e+06	9.73531e+06	1.63706e+07	4.27828e+06	9.53697e+06		7.33823e+06	6.20586e+06	7.09662e+06	4.81866e+06	5.88373e+06	8.5625e+06		1.09081e+07	1.63706e+07				4.27828e+06		9.53697e+06
Eif4a3	eukaryotic translation initiation factor 4A3	6		3.21769e+07	2.83578e+07	2.01413e+07	2.27404e+07	2.53983e+07	2.06075e+07	3.02871e+07	3.42096e+07	3.2034e+07	2.74461e+07	2.93509e+07	2.82765e+07	1.68203e+07	1.99723e+07	2.36314e+07	2.27443e+07	2.59548e+07	1.9522e+07	2.08971e+07	2.80054e+07	2.72925e+07	1.65715e+07		2.46434e+07
Eif4b	eukaryotic translation initiation factor 4B	5		2.4215e+07	1.99227e+07	2.47866e+07	1.90653e+07	1.79323e+07	#DIV/0!	1.54714e+07	2.9296e+07	2.78775e+07	2.08003e+07	2.13747e+07	1.7593e+07	1.95383e+07	2.05168e+07	3.43046e+07	1.91044e+07	2.00125e+07	1.80789e+07		1.86491e+07	1.72154e+07
Eif4e	eukaryotic translation initiation factor 4E	2		4.03462e+06	2.39983e+06	#DIV/0!	#DIV/0!	#DIV/0!	#DIV/0!			4.03462e+06			2.39983e+06
Eif4g1	eukaryotic translation initiation factor 4, gamma 1	6		2.85369e+07	2.55211e+07	2.57898e+07	1.77589e+07	1.68124e+07	1.16886e+07	2.01601e+07	3.29986e+07	3.24519e+07	2.29517e+07	2.80831e+07	2.55284e+07	1.95017e+07	2.57024e+07	3.21653e+07	1.7626e+07	2.13984e+07	1.42524e+07	1.3584e+07	1.97425e+07	1.71108e+07	1.16886e+07
Eif4g2	eukaryotic translation initiation factor 4, gamma 2	4		6.95998e+06	5.11653e+06	7.34993e+06	#DIV/0!	3.3611e+06	#DIV/0!		7.12422e+06	6.79574e+06	4.92707e+06	5.32592e+06	5.09659e+06			7.34993e+06					3.3611e+06
Eif4h	eukaryotic translation initiation factor 4H	5		3.30402e+07	2.78394e+07	2.3006e+07	2.1138e+07	1.98636e+07	#DIV/0!	2.22469e+07	4.02671e+07	3.66066e+07	2.51578e+07	3.40984e+07	2.42621e+07	1.79229e+07	2.01545e+07	3.09406e+07	1.68448e+07	2.85305e+07	1.80388e+07	1.19591e+07	2.23025e+07	2.53292e+07
Eif5	eukaryotic translation initiation factor 5	3		6.3131e+06	6.32116e+06	#DIV/0!	#DIV/0!	6.29031e+06	#DIV/0!	3.48059e+06	8.48981e+06	6.9689e+06	6.98631e+06	6.50492e+06	5.47224e+06									6.29031e+06
Eif5a	eukaryotic translation initiation factor 5A	6		6.02052e+07	4.86332e+07	4.00604e+07	4.05195e+07	3.80121e+07	1.19516e+07	5.15082e+07	5.96368e+07	6.94706e+07	5.01067e+07	5.34505e+07	4.23424e+07	2.68162e+07	4.25307e+07	5.08343e+07	1.9276e+07	7.02551e+07	3.20273e+07	2.25184e+07	4.66961e+07	4.48219e+07	1.19516e+07
Eif5b	eukaryotic translation initiation factor 5B	4		8.92628e+06	7.90929e+06	1.01192e+07	#DIV/0!	5.94197e+06	#DIV/0!	7.41441e+06	1.02691e+07	9.09536e+06	7.90975e+06	9.6273e+06	6.19082e+06		9.09095e+06	1.11474e+07					6.41359e+06	5.47034e+06
Eif6	eukaryotic translation initiation factor 6	6		1.56227e+07	1.5676e+07	2.0281e+07	1.45781e+07	1.72034e+07	1.34904e+07	1.47509e+07	1.58305e+07	1.62868e+07	1.64479e+07	1.48545e+07	1.57255e+07	2.05367e+07	1.56972e+07	2.46093e+07		1.45781e+07		1.16579e+07	2.01853e+07	1.97671e+07	7.28653e+06	2.49355e+07	8.24907e+06
Elac2	elaC ribonuclease Z 2	1		1.96787e+06	#DIV/0!	#DIV/0!	#DIV/0!	#DIV/0!	#DIV/0!			1.96787e+06
Elavl1	ELAV (embryonic lethal, abnormal vision)-like 1 (Hu antigen R)	6		4.31138e+07	3.407e+07	2.81631e+07	3.09924e+07	2.67416e+07	1.04841e+07	3.69149e+07	4.97571e+07	4.26694e+07	2.80442e+07	3.57713e+07	3.83946e+07	2.53345e+07	2.51979e+07	3.39569e+07	3.06206e+07	3.48076e+07	2.75491e+07	1.90581e+07	3.18017e+07	2.93651e+07	9.9399e+06		1.10282e+07
Elmo3	engulfment and cell motility 3	1		1.17156e+06	#DIV/0!	#DIV/0!	#DIV/0!	#DIV/0!	#DIV/0!			1.17156e+06
Eloc		3		4.13597e+06	3.33067e+06	#DIV/0!	#DIV/0!	3.34738e+06	#DIV/0!	4.72964e+06	3.79429e+06	3.88397e+06	3.54806e+06		3.11327e+06								3.34738e+06
Emc1	ER membrane protein complex subunit 1	3		#DIV/0!	3.91811e+06	5.22428e+06	#DIV/0!	4.35395e+06	#DIV/0!				4.46584e+06	4.33109e+06	2.9574e+06		5.22428e+06					6.54291e+06	2.49187e+06	4.02707e+06
Emc2	ER membrane protein complex subunit 2	5		5.73097e+06	6.15889e+06	5.52058e+06	#DIV/0!	5.56596e+06	4.68852e+06	4.87746e+06	5.31118e+06	7.00425e+06	6.57974e+06	5.35628e+06	6.54064e+06		5.31633e+06	5.72482e+06					5.56596e+06		4.68852e+06
Emc4	ER membrane protein complex subunit 4	1		4.62814e+06	#DIV/0!	#DIV/0!	#DIV/0!	#DIV/0!	#DIV/0!			4.62814e+06
Emc7	ER membrane protein complex subunit 7	1		2.02796e+06	#DIV/0!	#DIV/0!	#DIV/0!	#DIV/0!	#DIV/0!			2.02796e+06
Emc8	ER membrane protein complex subunit 8	1		#DIV/0!	#DIV/0!	#DIV/0!	1.20441e+06	#DIV/0!	#DIV/0!												1.20441e+06
Emd	emerin	5		6.00862e+06	5.79262e+06	5.5348e+06	#DIV/0!	5.41514e+06	5.19071e+06	4.72342e+06	6.72452e+06	6.57792e+06	5.40889e+06	5.65463e+06	6.31434e+06			5.5348e+06				4.56695e+06	6.26334e+06		5.19071e+06
Emg1	EMG1 N1-specific pseudouridine methyltransferase	1		620813	#DIV/0!	#DIV/0!	#DIV/0!	#DIV/0!	#DIV/0!			620813
Eml2	echinoderm microtubule associated protein like 2	4		2.30788e+06	2.56726e+06	2.74676e+06	#DIV/0!	2.81402e+06	#DIV/0!	2.52789e+06	2.08787e+06		2.56726e+06					2.74676e+06				2.81402e+06
Eml4	echinoderm microtubule associated protein like 4	5		8.81816e+06	8.20846e+06	1.18159e+07	6.66466e+06	7.93604e+06	#DIV/0!	6.70776e+06	1.17471e+07	7.99962e+06	7.76363e+06	8.5714e+06	8.29034e+06	1.20297e+07	9.37638e+06	1.40416e+07		6.66466e+06		5.87965e+06	9.45863e+06	8.46982e+06
Endod1	endonuclease domain containing 1	4		6.05764e+06	7.24933e+06	#DIV/0!	#DIV/0!	8.44788e+06	7.09957e+06	6.26855e+06	5.84674e+06		7.31436e+06	7.80951e+06	6.62413e+06							1.08418e+07	7.30068e+06	7.20117e+06			7.09957e+06
Endog	endonuclease G	5		1.93755e+06	2.57059e+06	1.95712e+06	#DIV/0!	2.64048e+06	2.68316e+06	1.93755e+06			2.72212e+06	2.50313e+06	2.48653e+06			1.95712e+06				1.61556e+06	3.13688e+06	3.16901e+06	2.68316e+06
Engase	endo-beta-N-acetylglucosaminidase	1		#DIV/0!	3.10874e+06	#DIV/0!	#DIV/0!	#DIV/0!	#DIV/0!						3.10874e+06
Eno1	enolase 1, alpha non-neuron	6		2.43381e+08	2.35239e+08	2.76867e+08	3.57957e+08	2.60535e+08	2.54183e+08	2.51608e+08	2.56148e+08	2.22387e+08	2.24416e+08	2.27486e+08	2.53815e+08	2.39558e+08	2.80223e+08	3.10819e+08	3.14307e+08	3.91571e+08	3.67992e+08	2.23144e+08	3.02844e+08	2.55615e+08	1.41155e+08	3.50661e+08	2.70734e+08
Eno3	enolase 3, beta muscle	1		#DIV/0!	#DIV/0!	#DIV/0!	#DIV/0!	9.01819e+06	#DIV/0!													7.78519e+06	1.01298e+07	9.1396e+06
Enoph1	enolase-phosphatase 1	1		1.04807e+06	#DIV/0!	#DIV/0!	#DIV/0!	#DIV/0!	#DIV/0!			1.04807e+06
Ensa	endosulfine alpha	1		2.11452e+06	#DIV/0!	#DIV/0!	#DIV/0!	#DIV/0!	#DIV/0!			2.11452e+06
Entpd5	ectonucleoside triphosphate diphosphohydrolase 5	5		1.76706e+07	2.63769e+07	2.35898e+07	#DIV/0!	2.2882e+07	3.53873e+07	2.39098e+07	1.13619e+07	1.774e+07	2.75739e+07	2.21407e+07	2.9416e+07	2.36806e+07	2.34991e+07					2.58489e+07	1.72262e+07	2.55709e+07	3.06801e+07		4.00945e+07
Eny2	ENY2 transcription and export complex 2 subunit	1		#DIV/0!	#DIV/0!	#DIV/0!	2.34979e+06	#DIV/0!	#DIV/0!												2.34979e+06
Epb41		1		#DIV/0!	#DIV/0!	#DIV/0!	#DIV/0!	#DIV/0!	7.94987e+06																7.94987e+06
Epb41l1		2		#DIV/0!	2.73682e+06	#DIV/0!	#DIV/0!	2.94468e+06	#DIV/0!				2.80273e+06		2.67091e+06								3.08022e+06	2.80915e+06
Epb41l2		5		7.0066e+06	5.93656e+06	7.56859e+06	9.83441e+06	5.47774e+06	#DIV/0!	6.67853e+06	7.33467e+06		5.12386e+06	6.75582e+06	5.93e+06	8.067e+06	5.85201e+06	8.78676e+06	1.16167e+07	8.16262e+06	9.72388e+06	5.71452e+06	5.24096e+06
Epb41l3		6		1.50648e+07	1.47787e+07	1.03233e+07	7.41749e+06	9.86727e+06	6.9472e+06	1.33812e+07	1.5153e+07	1.66602e+07	1.39368e+07	1.28343e+07	1.7565e+07			1.03233e+07		7.41749e+06		9.95162e+06	1.04979e+07	9.15228e+06	6.9472e+06
Epb41l4b		1		1.06942e+06	#DIV/0!	#DIV/0!	#DIV/0!	#DIV/0!	#DIV/0!		1.06942e+06
Epb42		1		#DIV/0!	#DIV/0!	#DIV/0!	#DIV/0!	#DIV/0!	3.21191e+06																3.21191e+06
Epcam	epithelial cell adhesion molecule	6		1.05048e+08	1.15624e+08	8.71874e+07	9.2283e+07	9.78944e+07	8.98111e+07	1.11178e+08	9.22151e+07	1.1175e+08	1.19613e+08	1.10441e+08	1.16819e+08	8.39426e+07	8.00723e+07	9.75474e+07	8.07019e+07	1.00109e+08	9.60379e+07	1.06983e+08	9.11475e+07	9.55531e+07	1.18737e+08	6.24025e+07	8.82933e+07
Ephb2	Eph receptor B2	1		#DIV/0!	#DIV/0!	#DIV/0!	1.41336e+06	#DIV/0!	#DIV/0!											1.41336e+06
Ephb4	Eph receptor B4	1		1.16331e+06	#DIV/0!	#DIV/0!	#DIV/0!	#DIV/0!	#DIV/0!		1.16331e+06
Ephx1	epoxide hydrolase 1, microsomal	1		627345	#DIV/0!	#DIV/0!	#DIV/0!	#DIV/0!	#DIV/0!			627345
Ephx2	epoxide hydrolase 2, cytoplasmic	1		628869	#DIV/0!	#DIV/0!	#DIV/0!	#DIV/0!	#DIV/0!		628869
Epn1	epsin 1	2		4.00369e+06	1.87632e+06	#DIV/0!	#DIV/0!	#DIV/0!	#DIV/0!			4.00369e+06	1.66374e+06	2.09236e+06	1.87284e+06
Eppk1	epiplakin 1	6		1.68227e+08	1.7121e+08	2.64911e+08	1.1335e+09	2.07182e+08	1.61116e+08	1.58532e+08	1.78704e+08	1.67444e+08	1.79785e+08	1.73276e+08	1.60567e+08	3.303e+08	2.82995e+08	1.81438e+08	1.40138e+09	6.89225e+08	1.30989e+09	2.01011e+08	2.04454e+08	2.16081e+08	1.43831e+08	1.52655e+08	1.86862e+08
Eprs	glutamyl-prolyl-tRNA synthetase	6		5.48356e+07	4.77719e+07	3.8862e+07	2.72674e+07	3.6206e+07	1.3831e+07	4.48499e+07	5.79257e+07	6.17313e+07	4.39665e+07	5.41216e+07	4.52276e+07	2.40928e+07	3.81611e+07	5.4332e+07	1.40513e+07	4.31962e+07	2.45548e+07	1.97603e+07	4.8504e+07	4.03538e+07	1.35463e+07		1.41157e+07
Eps8l2	EPS8-like 2	4		4.98458e+06	3.08187e+06	#DIV/0!	4.73424e+06	3.42771e+06	#DIV/0!		3.77619e+06	6.19297e+06	2.99059e+06	2.82164e+06	3.43338e+06						4.73424e+06		3.13819e+06	3.71724e+06
Eps8l3	EPS8-like 3	5		6.31858e+06	6.67966e+06	#DIV/0!	8.72788e+06	5.97787e+06	5.43934e+06	5.62258e+06	6.31434e+06	7.01883e+06	5.56018e+06	8.48392e+06	5.99488e+06						8.72788e+06	6.00237e+06	6.35561e+06	5.57562e+06	5.43934e+06
Erap1	endoplasmic reticulum aminopeptidase 1	6		1.1939e+07	1.15783e+07	1.34261e+07	1.52967e+07	9.14868e+06	1.20168e+07	1.22061e+07	1.27421e+07	1.08689e+07	1.23722e+07	9.47044e+06	1.28922e+07	1.35953e+07	1.68495e+07	9.83368e+06	1.30967e+07	1.42989e+07	1.84946e+07	1.00403e+07	7.97526e+06	9.43048e+06	1.04892e+07		1.35445e+07
Erbb2ip	Erbb2 interacting protein	2		#DIV/0!	3.76909e+06	#DIV/0!	#DIV/0!	3.25878e+06	#DIV/0!				3.88505e+06		3.65313e+06								3.25878e+06
Ergic1	endoplasmic reticulum-golgi intermediate compartment (ERGIC) 1	5		5.8628e+06	8.67933e+06	1.57454e+07	#DIV/0!	7.46829e+06	8.6016e+06	6.64805e+06	4.61724e+06	6.3231e+06	8.9801e+06	8.24735e+06	8.81055e+06	1.14148e+07	1.74546e+07	1.83668e+07				7.65568e+06	7.4919e+06	7.25729e+06	8.46806e+06		8.73514e+06
Erh	ERH mRNA splicing and mitosis factor	6		6.20714e+07	5.4632e+07	5.83171e+07	4.17483e+07	3.79187e+07	2.70737e+07	4.61907e+07	7.72001e+07	6.28235e+07	4.54413e+07	5.70649e+07	6.139e+07	4.0075e+07	6.77069e+07	6.71694e+07	4.29811e+07	5.33691e+07	2.88947e+07	2.04132e+07	4.89261e+07	4.44167e+07	2.55001e+07		2.86474e+07
Erlin2	ER lipid raft associated 2	6		9.99737e+06	1.22447e+07	1.30002e+07	1.83476e+07	1.35828e+07	1.7933e+07	1.11312e+07	1.08358e+07	8.02517e+06	1.2669e+07	1.10137e+07	1.30514e+07	1.23046e+07	1.61038e+07	1.05922e+07		1.71976e+07	1.94977e+07	1.49558e+07	1.29298e+07	1.28628e+07	1.41147e+07		2.17513e+07
Ermp1	endoplasmic reticulum metallopeptidase 1	3		3.33325e+06	3.04499e+06	#DIV/0!	#DIV/0!	2.92357e+06	#DIV/0!		3.33325e+06		3.50917e+06	3.14015e+06	2.48566e+06								2.92357e+06
Ero1a		1		#DIV/0!	#DIV/0!	#DIV/0!	1.70106e+06	#DIV/0!	#DIV/0!												1.70106e+06
Erp29	endoplasmic reticulum protein 29	6		1.34742e+07	1.71676e+07	1.58993e+07	1.94478e+07	1.34187e+07	8.45516e+06	1.12311e+07	1.52351e+07	1.39562e+07	1.45983e+07	1.64217e+07	2.04827e+07	1.14958e+07	1.80076e+07	1.81945e+07			1.94478e+07	1.19906e+07	1.4707e+07	1.35586e+07	8.45516e+06
Erp44	endoplasmic reticulum protein 44	6		1.79064e+07	2.57724e+07	3.03352e+07	2.06738e+07	2.58985e+07	2.30826e+07	1.77105e+07	1.68963e+07	1.91123e+07	2.27175e+07	2.46281e+07	2.99718e+07	2.75395e+07	2.2495e+07	4.0971e+07			2.06738e+07	2.60035e+07	2.46725e+07	2.70195e+07	2.30826e+07
Esd	esterase D/formylglutathione hydrolase	6		3.95787e+07	2.95957e+07	3.71805e+07	4.65499e+07	2.35019e+07	2.35522e+07	4.48374e+07	3.72361e+07	3.66625e+07	2.86236e+07	3.3392e+07	2.67716e+07	3.6632e+07	3.44213e+07	4.04883e+07	4.36779e+07	4.65378e+07	4.9434e+07	1.72776e+07	2.52538e+07	2.79743e+07	1.7352e+07		2.97523e+07
Esrp1	epithelial splicing regulatory protein 1	1		1.50007e+06	#DIV/0!	#DIV/0!	#DIV/0!	#DIV/0!	#DIV/0!			1.50007e+06
Esyt1	extended synaptotagmin-like protein 1	3		#DIV/0!	2.77874e+06	#DIV/0!	#DIV/0!	2.4726e+06	4.104e+06				2.77874e+06											2.4726e+06	4.104e+06
Esyt2	extended synaptotagmin-like protein 2	2		#DIV/0!	3.36847e+06	#DIV/0!	#DIV/0!	2.6571e+06	#DIV/0!				3.66098e+06		3.07595e+06								2.47706e+06	2.83713e+06
Etf1	eukaryotic translation termination factor 1	6		9.66347e+06	8.07753e+06	8.20774e+06	9.11619e+06	7.82774e+06	4.19779e+06	8.79956e+06	1.07669e+07	9.42395e+06	7.43551e+06	8.85217e+06	7.94491e+06		7.14251e+06	9.27297e+06		9.11619e+06		6.29249e+06	8.54234e+06	8.64839e+06	4.19779e+06
Etfa	electron transferring flavoprotein, alpha polypeptide	6		1.90155e+08	2.11071e+08	1.573e+08	1.29008e+08	2.04137e+08	1.73714e+08	2.09998e+08	1.74845e+08	1.85623e+08	2.10932e+08	2.01262e+08	2.2102e+08	1.42235e+08	1.96643e+08	1.33023e+08	7.65925e+07	1.66022e+08	1.4441e+08	2.48488e+08	1.77655e+08	1.86267e+08	2.22002e+08	8.03614e+07	2.18779e+08
Etfb	electron transferring flavoprotein, beta polypeptide	6		1.93076e+08	2.15591e+08	1.95505e+08	1.09655e+08	1.9145e+08	1.67629e+08	2.06634e+08	1.84264e+08	1.88332e+08	2.03732e+08	2.10114e+08	2.32927e+08	1.8275e+08	2.38316e+08	1.65448e+08	1.08762e+08	1.14971e+08	1.05232e+08	2.21265e+08	1.62786e+08	1.903e+08	2.20561e+08	6.81684e+07	2.14158e+08
Etfdh	electron transferring flavoprotein, dehydrogenase	5		1.94008e+07	2.49074e+07	1.8543e+07	#DIV/0!	2.28312e+07	2.1151e+07	2.08017e+07	1.93845e+07	1.80163e+07	2.70083e+07	2.27332e+07	2.49805e+07	1.50046e+07	2.35823e+07	1.70421e+07				3.06121e+07	1.84715e+07	1.941e+07	2.63226e+07		1.59793e+07
Ethe1	ethylmalonic encephalopathy 1	6		4.387e+07	7.05535e+07	5.25177e+07	6.67673e+07	9.26944e+07	9.03596e+07	6.6784e+07	2.75949e+07	3.7231e+07	7.30206e+07	6.26712e+07	7.59686e+07	5.73385e+07	7.39322e+07	2.62825e+07	7.14881e+07	5.36881e+07	7.51255e+07	1.37867e+08	6.54595e+07	7.47567e+07	1.26319e+08	3.07482e+07	1.14011e+08
Ewsr1	Ewing sarcoma breakpoint region 1	5		1.33967e+07	1.12861e+07	1.09867e+07	1.98858e+07	9.93839e+06	#DIV/0!	1.27121e+07	1.44654e+07	1.30125e+07	1.09149e+07	1.13998e+07	1.15437e+07		8.12705e+06	1.38463e+07		1.76614e+07	2.21101e+07		1.03047e+07	9.57207e+06
Exog	endo/exonuclease (5'-3'), endonuclease G-like	1		1.53393e+06	#DIV/0!	#DIV/0!	#DIV/0!	#DIV/0!	#DIV/0!			1.53393e+06
Exosc10	exosome component 10	1		2.20737e+06	#DIV/0!	#DIV/0!	#DIV/0!	#DIV/0!	#DIV/0!		2.20737e+06
Exosc3	exosome component 3	1		#DIV/0!	#DIV/0!	#DIV/0!	3.65769e+06	#DIV/0!	#DIV/0!											3.65769e+06
Exosc4	exosome component 4	3		3.13996e+06	2.78221e+06	#DIV/0!	#DIV/0!	2.83983e+06	#DIV/0!		2.95658e+06	3.32333e+06	2.78221e+06										3.34691e+06	2.33275e+06
Exosc5	exosome component 5	3		1.67125e+06	1.62398e+06	#DIV/0!	#DIV/0!	1.45784e+06	#DIV/0!		1.67125e+06		1.62398e+06										1.45784e+06
Exosc6	exosome component 6	4		4.92776e+06	4.35216e+06	3.115e+06	#DIV/0!	3.21369e+06	#DIV/0!		4.92776e+06				4.35216e+06			3.115e+06					3.21369e+06
Exosc7	exosome component 7	2		2.61214e+06	1.30038e+06	#DIV/0!	#DIV/0!	#DIV/0!	#DIV/0!		2.61214e+06			1.30038e+06
Exosc9	exosome component 9	1		1.35016e+06	#DIV/0!	#DIV/0!	#DIV/0!	#DIV/0!	#DIV/0!			1.35016e+06
Extl1	exostoses (multiple)-like 1	1		#DIV/0!	#DIV/0!	3.10315e+06	#DIV/0!	#DIV/0!	#DIV/0!									3.10315e+06
Ezr	ezrin	6		6.86053e+07	7.45324e+07	6.06422e+07	8.22051e+07	1.26309e+08	2.77434e+07	4.93245e+07	9.038e+07	6.61116e+07	7.8191e+07	7.4736e+07	7.06703e+07	3.98562e+07	6.22642e+07	7.98063e+07	6.44466e+07	1.09617e+08	7.25514e+07	9.06184e+07	1.62043e+08	1.26267e+08	3.89873e+07	1.00521e+07	3.41907e+07
F10	coagulation factor X	1		2.00584e+07	#DIV/0!	#DIV/0!	#DIV/0!	#DIV/0!	#DIV/0!	2.00584e+07
F11r	F11 receptor	1		#DIV/0!	#DIV/0!	#DIV/0!	1.0284e+07	#DIV/0!	#DIV/0!												1.0284e+07
Fabp2	fatty acid binding protein 2, intestinal	6		1.49512e+07	1.84462e+07	1.27355e+07	3.165e+07	6.90815e+06	1.59008e+07	1.44003e+07	1.5016e+07	1.54371e+07	1.83579e+07	2.07513e+07	1.62293e+07	1.17097e+07	1.24591e+07	1.40377e+07		3.165e+07		4.42885e+06	7.30119e+06	8.99443e+06			1.59008e+07
Fabp4	fatty acid binding protein 4, adipocyte	5		3.40023e+06	5.0185e+06	4.41536e+06	#DIV/0!	6.08489e+06	6.51315e+06		3.40023e+06		4.85419e+06		5.1828e+06		4.41536e+06					6.08489e+06			4.04806e+06		8.97823e+06
Fabp5	fatty acid binding protein 5, epidermal	1		#DIV/0!	#DIV/0!	2.55856e+06	#DIV/0!	#DIV/0!	#DIV/0!									2.55856e+06
Fads1	fatty acid desaturase 1	1		676533	#DIV/0!	#DIV/0!	#DIV/0!	#DIV/0!	#DIV/0!		676533
Fads2	fatty acid desaturase 2	3		3.37463e+06	4.22377e+06	#DIV/0!	#DIV/0!	4.56533e+06	#DIV/0!			3.37463e+06	4.22377e+06									4.80698e+06	4.80432e+06	4.0847e+06
Faf1	Fas-associated factor 1	1		#DIV/0!	#DIV/0!	2.32242e+06	#DIV/0!	#DIV/0!	#DIV/0!								2.32242e+06
Faf2	Fas associated factor family member 2	4		4.30267e+06	4.72971e+06	3.85656e+06	#DIV/0!	5.12318e+06	#DIV/0!	4.30267e+06			5.00695e+06	4.06578e+06	5.11641e+06		4.46089e+06	3.25223e+06				5.39541e+06	5.21126e+06	4.76287e+06
Fahd1	fumarylacetoacetate hydrolase domain containing 1	6		6.04899e+06	6.30238e+06	5.92109e+06	7.21666e+06	6.80625e+06	9.53e+06	7.04711e+06	5.05087e+06		6.5939e+06	4.95516e+06	7.35809e+06		6.53248e+06	5.3097e+06		7.21666e+06		9.36664e+06	5.27668e+06	5.77544e+06	9.08213e+06		9.97787e+06
Fahd2		1		713721	#DIV/0!	#DIV/0!	#DIV/0!	#DIV/0!	#DIV/0!			713721
Fam107b	family with sequence similarity 107, member B	2		5.58335e+06	3.59635e+06	#DIV/0!	#DIV/0!	#DIV/0!	#DIV/0!		5.58335e+06			3.59635e+06
Fam114a1	family with sequence similarity 114, member A1	4		2.46268e+06	3.79297e+06	7.85777e+06	#DIV/0!	3.73314e+06	#DIV/0!		2.46268e+06		3.63066e+06	4.16533e+06	3.58291e+06		4.11169e+06	1.16038e+07				3.4623e+06	4.00397e+06
Fam114a2	family with sequence similarity 114, member A2	1		1.32348e+06	#DIV/0!	#DIV/0!	#DIV/0!	#DIV/0!	#DIV/0!			1.32348e+06
FAM120A	family with sequence similarity 120, member A	6		1.7811e+07	1.74738e+07	1.94889e+07	1.44959e+07	1.21654e+07	6.58139e+06	1.32372e+07	2.06724e+07	1.95234e+07	1.59605e+07	1.87788e+07	1.76823e+07	1.87073e+07	1.42326e+07	2.55266e+07	1.25841e+07	1.64171e+07	1.44864e+07	9.91857e+06	1.39253e+07	1.26523e+07	6.52117e+06		6.6416e+06
Fam136a	family with sequence similarity 136, member A	2		1.50431e+07	#DIV/0!	#DIV/0!	#DIV/0!	1.08013e+07	#DIV/0!			1.50431e+07												1.08013e+07
Fam162a	family with sequence similarity 162, member A	5		1.57993e+07	2.37682e+07	1.06618e+07	#DIV/0!	1.84844e+07	3.03459e+07	2.08841e+07	1.27651e+07	1.37488e+07	2.97544e+07	2.20794e+07	1.94707e+07		1.48927e+07	6.43095e+06				2.99012e+07	1.1595e+07	1.39571e+07	3.03459e+07
Fam20b	family with sequence similarity 20, member B	1		#DIV/0!	#DIV/0!	1.29364e+06	#DIV/0!	#DIV/0!	#DIV/0!									1.29364e+06
Fam234a		4		1.29291e+07	1.16271e+07	#DIV/0!	7.73753e+06	6.99067e+06	#DIV/0!	1.07901e+07	1.50682e+07		1.11103e+07	1.32409e+07	1.053e+07				8.42649e+06	7.04857e+06			6.99067e+06
Fam3a	family with sequence similarity 3, member A	1		#DIV/0!	#DIV/0!	#DIV/0!	#DIV/0!	#DIV/0!	4.04694e+06																		4.04694e+06
Fam3b	family with sequence similarity 3, member B	4		#DIV/0!	1.82214e+06	2.4448e+06	#DIV/0!	1.86457e+06	3.17913e+06				1.82214e+06				2.79535e+06	2.09425e+06				1.99547e+06	1.73367e+06		3.17913e+06
Fam3d		6		1.66725e+07	4.97621e+07	9.76004e+07	2.23891e+07	8.54393e+07	4.02124e+07	1.56114e+07	1.41549e+07	2.02511e+07	5.73067e+07	3.67668e+07	5.52128e+07	7.61109e+07	8.62966e+07	1.30394e+08	1.27554e+07	3.20229e+07		9.3457e+07	7.06458e+07	9.22151e+07	5.27439e+07	3.50522e+07	3.28411e+07
Fam83b	family with sequence similarity 83, member B	2		1.96174e+06	1.88836e+06	#DIV/0!	#DIV/0!	#DIV/0!	#DIV/0!		1.96174e+06				1.88836e+06
Fam83e	family with sequence similarity 83, member E	1		#DIV/0!	#DIV/0!	4.7804e+06	#DIV/0!	#DIV/0!	#DIV/0!									4.7804e+06
Fam83h	family with sequence similarity 83, member H	2		#DIV/0!	3.05649e+06	#DIV/0!	#DIV/0!	3.77618e+06	#DIV/0!				3.37463e+06	2.65577e+06	3.13906e+06							3.46903e+06	3.96585e+06	3.89367e+06
Far1	fatty acyl CoA reductase 1	1		#DIV/0!	2.02151e+06	#DIV/0!	#DIV/0!	#DIV/0!	#DIV/0!				2.02151e+06
Farp1	FERM, RhoGEF (Arhgef) and pleckstrin domain protein 1 (chondrocyte-derived)	2		2.50318e+06	2.30846e+06	#DIV/0!	#DIV/0!	#DIV/0!	#DIV/0!		2.60653e+06	2.39983e+06		2.30846e+06
Farsa	phenylalanyl-tRNA synthetase, alpha subunit	5		1.34378e+07	1.17181e+07	1.08709e+07	1.2753e+07	9.72242e+06	#DIV/0!	1.16951e+07	1.47335e+07	1.38848e+07	1.2069e+07	1.39571e+07	9.12821e+06	9.42983e+06	9.18979e+06	1.3993e+07	1.21917e+07	1.51425e+07	1.09248e+07	8.50217e+06	1.14306e+07	9.23448e+06
Farsb	phenylalanyl-tRNA synthetase, beta subunit	6		1.31146e+07	9.40547e+06	1.02245e+07	1.00639e+07	8.00485e+06	6.08573e+06	1.38896e+07	1.45106e+07	1.09437e+07	9.00004e+06	9.96266e+06	9.25371e+06		7.89113e+06	1.2558e+07		1.01368e+07	9.99102e+06		8.26166e+06	7.74804e+06	6.08573e+06
Fasn	fatty acid synthase	6		8.62818e+07	9.35219e+07	5.70003e+07	2.96984e+07	1.10802e+08	5.45058e+07	6.62768e+07	8.95879e+07	1.02981e+08	8.21297e+07	1.02817e+08	9.56194e+07	3.24654e+07	7.06311e+07	6.79043e+07	1.08238e+07	6.33218e+07	1.49496e+07	9.03299e+07	1.26714e+08	1.15363e+08	6.13602e+07	1.84063e+07	8.37508e+07
Fau	Finkel-Biskis-Reilly murine sarcoma virus (FBR-MuSV) ubiquitously expressed (fox derived)	6		3.85259e+07	3.2554e+07	3.4839e+07	2.25835e+07	2.15262e+07	5.76403e+06	3.11796e+07	4.47102e+07	3.9688e+07	3.13769e+07	3.83281e+07	2.79569e+07	2.31194e+07	3.49018e+07	4.64959e+07	1.97233e+07	3.05485e+07	1.74788e+07	1.48114e+07	2.53433e+07	2.44241e+07	5.63623e+06	6.37149e+06	5.28437e+06
Fbl	fibrillarin	6		8.21494e+07	6.43313e+07	5.32246e+07	5.91529e+07	5.37403e+07	4.48319e+07	6.65299e+07	9.52688e+07	8.46496e+07	6.09406e+07	6.52738e+07	6.67794e+07	5.24886e+07	5.67336e+07	5.04517e+07	5.60535e+07	7.89863e+07	4.24188e+07	4.03817e+07	5.59758e+07	6.48633e+07	3.98728e+07	3.62054e+07	5.84176e+07
Fbll1	fibrillarin-like 1	1		3.11932e+06	#DIV/0!	#DIV/0!	#DIV/0!	#DIV/0!	#DIV/0!			3.11932e+06
Fbp1	fructose bisphosphatase 1	1		3.03705e+06	#DIV/0!	#DIV/0!	#DIV/0!	#DIV/0!	#DIV/0!	3.08813e+06	3.09155e+06	2.93148e+06
Fbp2	fructose bisphosphatase 2	6		4.14732e+07	2.90183e+07	1.97303e+07	3.66684e+07	2.12241e+07	5.95058e+06	3.94111e+07	4.30079e+07	4.20004e+07	2.51403e+07	3.35103e+07	2.84042e+07	1.97083e+07	1.30559e+07	2.64268e+07	2.96947e+07	4.62099e+07	3.41007e+07	1.33524e+07	2.69541e+07	2.33659e+07			5.95058e+06
Fdps	farnesyl diphosphate synthetase	4		8.39916e+06	1.05857e+07	1.71381e+07	#DIV/0!	1.61617e+07	#DIV/0!	8.80261e+06	7.98356e+06	8.41132e+06	7.13163e+06	8.80261e+06	1.58228e+07			1.71381e+07				1.22553e+07	1.58788e+07	2.03511e+07
Fdxr	ferredoxin reductase	5		5.43352e+06	5.67264e+06	5.22014e+06	#DIV/0!	5.02956e+06	6.52551e+06	5.37562e+06	5.81844e+06	5.10649e+06	5.69948e+06	5.73277e+06	5.58567e+06		6.30515e+06	4.13513e+06				5.09871e+06	5.03653e+06	4.95344e+06	6.3609e+06		6.69012e+06
Fen1	flap structure specific endonuclease 1	5		9.18686e+06	4.76212e+06	4.6655e+06	3.87214e+06	3.34465e+06	#DIV/0!	8.12311e+06	1.08268e+07	8.61071e+06	5.36817e+06	4.98409e+06	3.93409e+06			4.6655e+06		3.87214e+06			3.5216e+06	3.16769e+06
Fermt1	fermitin family member 1	1		1.91844e+06	#DIV/0!	#DIV/0!	#DIV/0!	#DIV/0!	#DIV/0!			1.91844e+06
Fermt2	fermitin family member 2	1		#DIV/0!	#DIV/0!	#DIV/0!	#DIV/0!	1.8431e+06	#DIV/0!													1.8431e+06
Fh		6		7.49938e+07	8.05857e+07	6.41186e+07	6.74756e+07	8.06926e+07	6.16648e+07	8.64223e+07	6.59926e+07	7.25665e+07	8.44386e+07	7.14336e+07	8.58848e+07	6.00724e+07	8.33166e+07	4.89668e+07	5.22056e+07	8.01945e+07	7.00266e+07	7.99392e+07	8.03726e+07	8.17661e+07	8.29075e+07	1.35238e+07	8.8563e+07
Fhl1	four and a half LIM domains 1	1		#DIV/0!	#DIV/0!	#DIV/0!	#DIV/0!	5.33664e+06	#DIV/0!															5.33664e+06
Fip1l1	FIP1 like 1 (S. cerevisiae)	3		4.16346e+06	4.06531e+06	#DIV/0!	#DIV/0!	3.19735e+06	#DIV/0!	3.76573e+06	4.20274e+06	4.52191e+06	3.94502e+06	3.91532e+06	4.3356e+06							3.19017e+06	3.03613e+06	3.36576e+06
Fis1	fission, mitochondrial 1	6		7.18899e+06	7.72491e+06	7.45874e+06	7.03149e+06	8.61211e+06	5.24932e+06	1.08493e+07	4.82902e+06	5.88863e+06	1.14021e+07	5.71967e+06	6.05292e+06			7.45874e+06			7.03149e+06		1.09947e+07	6.22957e+06	5.24932e+06
Fkbp11	FK506 binding protein 11	1		680719	#DIV/0!	#DIV/0!	#DIV/0!	#DIV/0!	#DIV/0!	680719
Fkbp1a	FK506 binding protein 1a	5		1.75094e+07	1.5107e+07	2.35431e+07	1.96495e+07	1.0207e+07	#DIV/0!	1.52172e+07	2.05139e+07	1.6797e+07	1.51394e+07	1.59461e+07	1.42356e+07			2.35431e+07	2.02736e+07	1.85691e+07	2.01057e+07		9.38418e+06	1.10298e+07
Fkbp2	FK506 binding protein 2	6		1.11391e+07	1.55768e+07	1.82458e+07	8.75263e+06	1.46287e+07	1.1754e+07	1.21504e+07	1.10926e+07	1.01741e+07	1.50619e+07	1.4209e+07	1.74594e+07	1.35924e+07	1.5537e+07	2.56082e+07		7.81167e+06	9.69359e+06	1.52425e+07	1.34127e+07	1.52309e+07	1.10099e+07		1.24981e+07
Fkbp3	FK506 binding protein 3	4		7.68577e+06	4.74316e+06	4.80632e+06	#DIV/0!	5.33964e+06	#DIV/0!	6.67437e+06	8.80749e+06	7.57545e+06	4.63938e+06	5.08071e+06	4.50939e+06			4.80632e+06					5.69277e+06	4.98651e+06
Fkbp4	FK506 binding protein 4	6		8.80829e+07	6.11749e+07	4.32237e+07	3.89911e+07	3.62738e+07	1.35036e+07	5.83852e+07	9.16861e+07	1.14177e+08	5.98356e+07	7.07291e+07	5.296e+07	2.37595e+07	3.81532e+07	6.77586e+07	2.94569e+07	4.8209e+07	3.93075e+07	2.72698e+07	3.6599e+07	4.49526e+07	1.39069e+07		1.31003e+07
Fkbp5	FK506 binding protein 5	1		#DIV/0!	#DIV/0!	#DIV/0!	868460	#DIV/0!	#DIV/0!										868460
Fkbp8	FK506 binding protein 8	3		2.688e+06	3.18172e+06	#DIV/0!	#DIV/0!	3.13945e+06	#DIV/0!			2.688e+06	3.74387e+06	2.61957e+06								3.23919e+06		3.03971e+06
Flii	flightless I actin binding protein	5		6.27811e+06	5.21032e+06	3.79508e+06	#DIV/0!	6.01182e+06	4.40558e+06		6.27811e+06		5.49847e+06	5.25806e+06	4.87442e+06			3.79508e+06				3.92783e+06	6.23561e+06	7.87201e+06	4.40558e+06
Flna	filamin, alpha	6		1.51662e+08	2.21588e+08	2.03976e+08	2.08726e+07	1.91297e+08	7.027e+08	1.97312e+08	1.37962e+08	1.19713e+08	2.34856e+08	1.2194e+08	3.07967e+08	2.30933e+08	3.43516e+08	3.74795e+07	2.96659e+07	1.44303e+07	1.85215e+07	2.65622e+08	8.75862e+07	2.20683e+08	9.45564e+08	5.64629e+07	1.10607e+09
Flnb	filamin, beta	6		1.6026e+08	1.94136e+08	1.38866e+08	1.08045e+08	2.59478e+08	1.27289e+08	1.4969e+08	1.77864e+08	1.53227e+08	1.97025e+08	1.93546e+08	1.91836e+08	1.1854e+08	1.5873e+08	1.39327e+08	7.44516e+07	1.63046e+08	8.66382e+07	2.12782e+08	2.77671e+08	2.87981e+08	1.56914e+08	5.46531e+07	1.703e+08
Fmo2	flavin containing monooxygenase 2	1		#DIV/0!	777563	#DIV/0!	#DIV/0!	#DIV/0!	#DIV/0!						777563
Fmr1	fragile X mental retardation 1	4		5.44669e+06	4.36609e+06	4.95653e+06	#DIV/0!	4.11719e+06	#DIV/0!	4.73194e+06	5.9953e+06	5.61284e+06		4.70121e+06	4.03098e+06			4.95653e+06				4.38365e+06	3.88747e+06	4.08046e+06
Fn1	fibronectin 1	1		7.44015e+06	#DIV/0!	#DIV/0!	#DIV/0!	#DIV/0!	#DIV/0!			7.44015e+06
Foxk1	forkhead box K1	1		7.30259e+06	#DIV/0!	#DIV/0!	#DIV/0!	#DIV/0!	#DIV/0!		1.21109e+07	2.49429e+06
Foxp1	forkhead box P1	1		540974	#DIV/0!	#DIV/0!	#DIV/0!	#DIV/0!	#DIV/0!			540974
Frg1	FSHD region gene 1	1		1.54889e+06	#DIV/0!	#DIV/0!	#DIV/0!	#DIV/0!	#DIV/0!			1.54889e+06
Fth1	ferritin heavy polypeptide 1	3		5.40957e+06	4.58573e+06	#DIV/0!	#DIV/0!	5.69273e+06	#DIV/0!	6.56608e+06	3.95762e+06	5.70502e+06	3.58291e+06	4.45502e+06	5.71927e+06								5.91891e+06	5.46655e+06
Ftl1	ferritin light polypeptide 1	5		1.33449e+07	8.59957e+06	8.45885e+06	9.35051e+06	7.20324e+06	#DIV/0!	1.34742e+07	1.15477e+07	1.50129e+07	8.11973e+06	9.24665e+06	8.43233e+06	8.03352e+06	1.03872e+07	6.95587e+06	8.19436e+06		1.05067e+07		6.59481e+06	7.81167e+06
Ftsj3	FtsJ RNA methyltransferase homolog 3 (E. coli)	1		1.70625e+06	#DIV/0!	#DIV/0!	#DIV/0!	#DIV/0!	#DIV/0!		1.70625e+06
Fubp1	far upstream element (FUSE) binding protein 1	5		2.5871e+07	1.8672e+07	1.83618e+07	2.10678e+07	1.50286e+07	#DIV/0!	1.65245e+07	3.38112e+07	2.72773e+07	1.60982e+07	2.10541e+07	1.88636e+07	1.12983e+07	2.04033e+07	2.33837e+07	1.09909e+07	2.64782e+07	2.57345e+07	9.31355e+06	1.60871e+07	1.96851e+07
Fuca1	fucosidase, alpha-L- 1, tissue	4		3.65801e+06	3.86386e+06	4.71884e+06	#DIV/0!	6.59669e+06	#DIV/0!	3.73092e+06	3.70952e+06	3.53358e+06	4.47483e+06	3.63519e+06	3.48155e+06			4.71884e+06				6.67298e+06	8.04131e+06	5.07579e+06
Fuca2	fucosidase, alpha-L- 2, plasma	2		#DIV/0!	1.4895e+06	#DIV/0!	#DIV/0!	2.49118e+06	#DIV/0!					1.4895e+06								2.49118e+06
Fuom	fucose mutarotase	2		#DIV/0!	7.06227e+06	#DIV/0!	#DIV/0!	6.32731e+06	#DIV/0!				7.06227e+06									9.57141e+06	3.08321e+06
Fus	fused in sarcoma	6		2.83307e+07	2.11371e+07	1.86373e+07	2.50919e+07	2.00614e+07	7.0164e+06	2.6288e+07	2.80092e+07	3.0695e+07	2.02652e+07	2.08638e+07	2.22824e+07	1.6383e+07	1.87099e+07	2.0819e+07	1.59749e+07	3.57317e+07	2.35692e+07	1.70409e+07	2.32689e+07	1.98743e+07	7.0164e+06
Fut4	fucosyltransferase 4	1		#DIV/0!	#DIV/0!	1.30128e+06	#DIV/0!	#DIV/0!	#DIV/0!									1.30128e+06
Fut8	fucosyltransferase 8	3		#DIV/0!	3.86544e+06	3.94397e+06	#DIV/0!	2.95383e+06	#DIV/0!						3.86544e+06		3.22083e+06	4.66712e+06				2.76261e+06	3.16067e+06	2.9382e+06
Fxr1	fragile X mental retardation gene 1, autosomal homolog	1		#DIV/0!	#DIV/0!	#DIV/0!	3.41085e+06	#DIV/0!	#DIV/0!										3.41085e+06
Fxr2	fragile X mental retardation, autosomal homolog 2	1		1.10898e+06	#DIV/0!	#DIV/0!	#DIV/0!	#DIV/0!	#DIV/0!			1.10898e+06
Fyco1	FYVE and coiled-coil domain containing 1	1		#DIV/0!	#DIV/0!	3.15367e+06	#DIV/0!	#DIV/0!	#DIV/0!									3.15367e+06
G3bp1	GTPase activating protein (SH3 domain) binding protein 1	6		5.34395e+07	3.64061e+07	2.4475e+07	2.73633e+07	2.11111e+07	8.19394e+06	4.35268e+07	5.91223e+07	5.76693e+07	3.73136e+07	3.41931e+07	3.77115e+07	1.9989e+07	2.28217e+07	3.06142e+07		3.03144e+07	2.44122e+07	1.48772e+07	2.59674e+07	2.24887e+07	1.0471e+07		5.91686e+06
G3bp2	GTPase activating protein (SH3 domain) binding protein 2	3		1.99184e+07	1.60464e+07	#DIV/0!	#DIV/0!	1.05519e+07	#DIV/0!		1.99184e+07			1.51121e+07	1.69808e+07								1.05519e+07
G6pdx	glucose-6-phosphate dehydrogenase X-linked	6		2.75965e+07	2.54475e+07	1.8866e+07	1.81533e+07	1.9933e+07	7.77117e+06	2.11507e+07	3.45912e+07	2.70477e+07	2.16011e+07	3.14662e+07	2.32754e+07	1.26383e+07	1.50431e+07	2.89167e+07		2.55479e+07	1.07587e+07	1.71928e+07	1.73785e+07	2.52276e+07	7.77117e+06
Gaa	glucosidase, alpha, acid	1		#DIV/0!	#DIV/0!	#DIV/0!	#DIV/0!	922315	#DIV/0!															922315
Gabpa	GA repeat binding protein, alpha	1		856801	#DIV/0!	#DIV/0!	#DIV/0!	#DIV/0!	#DIV/0!			856801
Gadd45gip1	growth arrest and DNA-damage-inducible, gamma interacting protein 1	5		1.03452e+07	9.38483e+06	7.15937e+06	#DIV/0!	1.0102e+07	7.06129e+06	9.91513e+06	1.12983e+07	9.8221e+06	9.03379e+06	1.0612e+07	8.50866e+06		8.41948e+06	5.89925e+06				1.21201e+07	8.08379e+06		7.06129e+06
Gak	cyclin G associated kinase	1		#DIV/0!	2.02459e+06	#DIV/0!	#DIV/0!	#DIV/0!	#DIV/0!						2.02459e+06
Gal3st2	galactose-3-O-sulfotransferase 2	3		#DIV/0!	4.83466e+06	7.27996e+06	#DIV/0!	4.43458e+06	#DIV/0!				3.56161e+06		6.10771e+06			7.27996e+06					4.41322e+06	4.45595e+06
Gale	galactose-4-epimerase, UDP	6		2.35868e+07	2.80294e+07	5.33746e+07	2.38291e+07	3.79785e+07	1.32823e+07	1.95234e+07	2.54471e+07	2.57898e+07	3.00758e+07	2.37085e+07	3.03039e+07	4.23512e+07	3.99115e+07	7.78611e+07		2.49926e+07	2.26656e+07	2.45514e+07	4.33371e+07	4.60469e+07	8.54826e+06		1.80163e+07
Galk1	galactokinase 1	4		2.60884e+06	2.46338e+06	3.30496e+06	9.38605e+06	#DIV/0!	#DIV/0!	2.32146e+06	2.64879e+06	2.85627e+06	2.65264e+06	2.41234e+06	2.32516e+06			3.30496e+06		7.24121e+06	1.15309e+07
Galk2	galactokinase 2	1		2.5678e+06	#DIV/0!	#DIV/0!	#DIV/0!	#DIV/0!	#DIV/0!		2.5678e+06
Galm	galactose mutarotase	4		5.9798e+06	5.13407e+06	5.67977e+06	#DIV/0!	7.95656e+06	#DIV/0!	6.80046e+06	5.55017e+06	5.58877e+06	4.81332e+06	5.45482e+06				5.67977e+06					8.34974e+06	7.56338e+06
Galnt1	polypeptide N-acetylgalactosaminyltransferase 1	1		#DIV/0!	1.02557e+06	#DIV/0!	#DIV/0!	#DIV/0!	#DIV/0!						1.02557e+06
Galnt10	polypeptide N-acetylgalactosaminyltransferase 10	1		#DIV/0!	#DIV/0!	4.36001e+06	#DIV/0!	#DIV/0!	#DIV/0!									4.36001e+06
Galnt12	polypeptide N-acetylgalactosaminyltransferase 12	5		4.17509e+06	5.69611e+06	1.45366e+07	#DIV/0!	5.61249e+06	4.79784e+06	4.39887e+06		3.95131e+06	5.1331e+06	5.40551e+06	6.54971e+06	1.1242e+07		1.78312e+07				6.14039e+06	5.08459e+06		4.78604e+06		4.80965e+06
Galnt3	polypeptide N-acetylgalactosaminyltransferase 3	1		#DIV/0!	#DIV/0!	#DIV/0!	273200	#DIV/0!	#DIV/0!											273200
Galnt4	polypeptide N-acetylgalactosaminyltransferase 4	4		3.11566e+06	5.07465e+06	6.19513e+06	#DIV/0!	5.34993e+06	#DIV/0!	3.26715e+06	2.96418e+06		5.52484e+06	4.96651e+06	4.73259e+06		7.32958e+06	5.06068e+06				6.31565e+06	5.24532e+06	4.48881e+06
Galnt6	polypeptide N-acetylgalactosaminyltransferase 6	1		#DIV/0!	#DIV/0!	#DIV/0!	#DIV/0!	1.7728e+06	#DIV/0!															1.7728e+06
Galnt7	polypeptide N-acetylgalactosaminyltransferase 7	6		6.88911e+06	1.68275e+07	4.44019e+07	5.10083e+06	1.66069e+07	1.17822e+07	8.83623e+06	3.76913e+06	8.06196e+06	1.33737e+07	1.56331e+07	2.14757e+07	2.0691e+07	4.44784e+07	6.80362e+07	5.10083e+06			1.75176e+07	2.0416e+07	1.18872e+07	1.64707e+07		7.09367e+06
Ganab	alpha glucosidase 2 alpha neutral subunit	6		1.15916e+08	1.39426e+08	1.60462e+08	1.06015e+08	1.1618e+08	6.81728e+07	1.08408e+08	1.18877e+08	1.20462e+08	1.34088e+08	1.36592e+08	1.47598e+08	1.47516e+08	1.48234e+08	1.85636e+08	9.90532e+07	1.05123e+08	1.13869e+08	1.02291e+08	1.26179e+08	1.2007e+08	9.1255e+07	1.80476e+07	9.5216e+07
Gapdh	glyceraldehyde-3-phosphate dehydrogenase	6		3.77229e+08	3.11116e+08	3.17897e+08	3.50639e+08	3.48646e+08	2.39355e+08	3.50466e+08	4.33273e+08	3.47949e+08	2.66785e+08	3.50904e+08	3.15661e+08	2.85675e+08	2.43307e+08	4.24709e+08	3.54768e+08	3.58973e+08	3.38176e+08	2.21357e+08	4.15277e+08	4.09305e+08	1.20687e+08	4.14702e+08	1.82674e+08
Gar1	GAR1 ribonucleoprotein	1		#DIV/0!	#DIV/0!	1.02742e+06	#DIV/0!	#DIV/0!	#DIV/0!									1.02742e+06
Gars	glycyl-tRNA synthetase	5		1.83972e+07	1.75041e+07	2.00148e+07	1.26497e+07	1.55744e+07	#DIV/0!	1.91773e+07	1.93241e+07	1.66902e+07	1.88244e+07	1.4904e+07	1.8784e+07	1.43525e+07	1.52573e+07	3.04344e+07		1.26497e+07		1.30288e+07	1.83936e+07	1.53008e+07
Gart	phosphoribosylglycinamide formyltransferase	6		3.09716e+07	2.13447e+07	1.35207e+07	2.11477e+07	1.11821e+07	8.71398e+06	2.52784e+07	3.9485e+07	2.81513e+07	2.30826e+07	2.44579e+07	1.64936e+07		9.11114e+06	1.79303e+07		2.11477e+07		7.93281e+06	1.32446e+07	1.23688e+07	8.71398e+06
Gatad2a	GATA zinc finger domain containing 2A	5		6.52122e+06	6.46028e+06	4.43198e+06	4.01899e+06	5.00962e+06	#DIV/0!	5.15557e+06	9.2364e+06	5.17167e+06	6.33582e+06	7.18571e+06	5.85931e+06		3.35481e+06	5.50916e+06		4.01899e+06		3.85607e+06	6.77881e+06	4.39399e+06
Gatad2b	GATA zinc finger domain containing 2B	3		4.54322e+06	3.92778e+06	#DIV/0!	#DIV/0!	3.41647e+06	#DIV/0!	3.96118e+06	5.14343e+06	4.52504e+06		4.19838e+06	3.65718e+06							3.29421e+06		3.53873e+06
Gatb	glutamyl-tRNA(Gln) amidotransferase, subunit B	1		#DIV/0!	806995	#DIV/0!	#DIV/0!	#DIV/0!	#DIV/0!						806995
Gbas	nipsnap homolog 2	6		5.7235e+06	6.88085e+06	7.20383e+06	6.41448e+06	7.75471e+06	6.07436e+06	6.08742e+06	5.33479e+06	5.74828e+06	6.98486e+06	6.18911e+06	7.46857e+06		7.08924e+06	7.31842e+06		6.41448e+06		6.96649e+06	8.00961e+06	8.28804e+06	6.07436e+06
Gbe1	glucan (1,4-alpha-), branching enzyme 1	1		#DIV/0!	#DIV/0!	#DIV/0!	#DIV/0!	1.19983e+06	#DIV/0!															1.19983e+06
Gcat	glycine C-acetyltransferase (2-amino-3-ketobutyrate-coenzyme A ligase)	1		2.1666e+06	#DIV/0!	#DIV/0!	#DIV/0!	#DIV/0!	#DIV/0!			2.1666e+06
Gcc2	GRIP and coiled-coil domain containing 2	1		#DIV/0!	#DIV/0!	3.41724e+06	#DIV/0!	#DIV/0!	#DIV/0!									3.41724e+06
Gcdh	glutaryl-Coenzyme A dehydrogenase	5		5.28945e+06	5.93693e+06	4.43115e+06	#DIV/0!	4.73832e+06	5.16287e+06	6.14039e+06	5.25406e+06	4.4739e+06	6.14125e+06	6.20414e+06	5.46542e+06		4.36727e+06	4.49503e+06				5.82853e+06	4.50595e+06	3.88047e+06	4.15121e+06		6.17454e+06
Gcg	glucagon	5		#DIV/0!	4.36801e+07	5.59265e+06	3.7324e+07	2.24875e+07	1.28186e+07				3.29963e+07	3.13248e+07	6.67193e+07			5.59265e+06		3.7324e+07		2.5772e+07	1.56852e+07	2.60053e+07	5.50648e+06		2.01308e+07
Gclm	glutamate-cysteine ligase, modifier subunit	4		5.35752e+06	4.25498e+06	#DIV/0!	#DIV/0!	3.1445e+06	4.66873e+06	4.30267e+06	6.06132e+06	5.70858e+06	3.90773e+06	4.60222e+06									3.1445e+06		4.66873e+06
Gcn1		4		2.24372e+06	1.88806e+06	2.44042e+06	#DIV/0!	1.57051e+06	#DIV/0!	1.75507e+06	2.64915e+06	2.32694e+06	1.89544e+06	1.50904e+06	2.2597e+06			2.44042e+06					1.55739e+06	1.58363e+06
Gcnt3	glucosaminyl (N-acetyl) transferase 3, mucin type	3		#DIV/0!	2.61814e+06	4.02371e+06	#DIV/0!	2.18076e+06	#DIV/0!				2.475e+06		2.76127e+06	3.22843e+06		4.81899e+06					2.18076e+06
Gda	guanine deaminase	1		#DIV/0!	#DIV/0!	#DIV/0!	#DIV/0!	#DIV/0!	1.12164e+07																1.12164e+07
Gdi1	guanosine diphosphate (GDP) dissociation inhibitor 1	1		#DIV/0!	#DIV/0!	#DIV/0!	5.26463e+06	#DIV/0!	#DIV/0!												5.26463e+06
Gdi2	guanosine diphosphate (GDP) dissociation inhibitor 2	6		9.87916e+07	9.47038e+07	1.01416e+08	8.33376e+07	8.58021e+07	2.93628e+07	9.3723e+07	1.11017e+08	9.16353e+07	9.91768e+07	9.85601e+07	8.63744e+07	8.83055e+07	6.21737e+07	1.5377e+08	6.08646e+07	9.78996e+07	9.12487e+07	6.30853e+07	1.01387e+08	9.29338e+07	2.88366e+07	1.45075e+07	4.47443e+07
Gdpd1	glycerophosphodiester phosphodiesterase domain containing 1	1		#DIV/0!	#DIV/0!	#DIV/0!	#DIV/0!	2.86897e+06	#DIV/0!													2.86897e+06
Gfer	growth factor, augmenter of liver regeneration	3		3.56211e+06	2.29363e+06	#DIV/0!	#DIV/0!	2.24861e+06	#DIV/0!		3.56211e+06		2.29363e+06											2.24861e+06
Gfm1	G elongation factor, mitochondrial 1	6		8.98332e+06	9.4805e+06	7.83474e+06	1.06711e+07	7.01021e+06	7.6292e+06	9.04131e+06	8.93849e+06	8.97015e+06	9.37183e+06	9.38614e+06	9.68352e+06	7.70306e+06		7.96642e+06		1.06711e+07		8.31797e+06	5.91973e+06	6.79292e+06	7.6292e+06
Gfm2	G elongation factor, mitochondrial 2	2		2.30239e+06	2.66444e+06	#DIV/0!	#DIV/0!	#DIV/0!	#DIV/0!			2.30239e+06			2.66444e+06
Gfpt1	glutamine fructose-6-phosphate transaminase 1	6		2.58828e+07	6.39954e+07	1.9145e+08	2.57048e+07	1.01617e+08	4.38144e+07	2.68627e+07	2.01057e+07	3.06801e+07	6.83956e+07	4.95506e+07	7.40399e+07	1.51034e+08	1.15988e+08	3.07327e+08		2.73e+07	2.41095e+07	1.02149e+08	9.91356e+07	1.03568e+08	3.88013e+07	2.39945e+07	6.86473e+07
Ggh	gamma-glutamyl hydrolase	5		7.10646e+06	7.15043e+06	9.41285e+06	#DIV/0!	2.84527e+07	2.19924e+07	7.10646e+06			6.46223e+06	6.98389e+06	8.00517e+06		9.41285e+06					3.17951e+07	2.51351e+07	2.84278e+07	2.19924e+07
Gigyf2	GRB10 interacting GYF protein 2	1		#DIV/0!	#DIV/0!	#DIV/0!	#DIV/0!	2.25907e+06	#DIV/0!														2.25907e+06
Gins4	GINS complex subunit 4 (Sld5 homolog)	1		614861	#DIV/0!	#DIV/0!	#DIV/0!	#DIV/0!	#DIV/0!			614861
Gipc1	GIPC PDZ domain containing family, member 1	1		#DIV/0!	555643	#DIV/0!	#DIV/0!	#DIV/0!	#DIV/0!				555643
Gipc2	GIPC PDZ domain containing family, member 2	6		1.29089e+07	5.92448e+06	6.04412e+06	1.25684e+07	7.76018e+06	3.79614e+06	1.07699e+07	1.30342e+07	1.49226e+07	3.12711e+06	8.8295e+06	5.81682e+06			6.04412e+06		1.25684e+07		5.45671e+06	7.47116e+06	1.03527e+07	3.79614e+06
Git1	GIT ArfGAP 1	2		2.86281e+06	2.12304e+06	#DIV/0!	#DIV/0!	#DIV/0!	#DIV/0!		2.86281e+06				2.12304e+06
Glb1	galactosidase, beta 1	5		5.0605e+06	5.95978e+06	8.93637e+06	#DIV/0!	6.52615e+06	4.48197e+06	5.11464e+06	4.85958e+06	5.20729e+06	6.53248e+06	5.03863e+06	6.30821e+06		1.09308e+07	6.9419e+06				4.69144e+06	8.30817e+06	6.57883e+06	4.48197e+06
Glg1	golgi apparatus protein 1	1		#DIV/0!	#DIV/0!	711794	#DIV/0!	#DIV/0!	#DIV/0!									711794
Glipr2	GLI pathogenesis-related 2	3		2.26649e+06	2.02053e+06	1.85424e+06	#DIV/0!	#DIV/0!	#DIV/0!	2.05271e+06	1.99866e+06	2.74809e+06	2.02053e+06					1.85424e+06
Glo1	glyoxalase 1	5		9.63047e+06	9.17615e+06	6.49127e+06	#DIV/0!	8.52675e+06	1.04623e+07	1.01621e+07	8.75211e+06	9.97718e+06	1.02002e+07	9.04131e+06	8.28689e+06		4.93733e+06	8.04522e+06					9.37443e+06	7.67907e+06	1.04623e+07
Glod4	glyoxalase domain containing 4	6		2.39662e+07	1.79731e+07	1.73808e+07	2.25778e+07	1.53121e+07	1.34143e+07	2.34178e+07	2.47033e+07	2.37776e+07	1.77535e+07	1.86374e+07	1.75285e+07	1.59904e+07	1.6505e+07	1.96469e+07		2.9007e+07	1.61485e+07	1.43934e+07	1.60715e+07	1.54714e+07	1.31531e+07		1.36756e+07
Glod5	glyoxalase domain containing 5	1		#DIV/0!	#DIV/0!	#DIV/0!	#DIV/0!	1.64528e+06	#DIV/0!															1.64528e+06
Glrx	glutaredoxin	3		1.14905e+07	#DIV/0!	1.19516e+07	1.24409e+07	#DIV/0!	#DIV/0!		1.21302e+07	1.08508e+07						1.19516e+07		1.31476e+07	1.17341e+07
Glrx3	glutaredoxin 3	3		7.06905e+06	6.13987e+06	#DIV/0!	#DIV/0!	4.94128e+06	#DIV/0!	6.26942e+06	6.79433e+06	8.1434e+06	7.27593e+06	5.13382e+06	6.00986e+06								5.05052e+06	4.83204e+06
Glrx5	glutaredoxin 5	5		1.78046e+07	1.87095e+07	1.35445e+07	#DIV/0!	1.72454e+07	1.5418e+07	1.83936e+07	1.43406e+07	2.06795e+07	1.99253e+07	1.98248e+07	1.63785e+07	1.37278e+07	1.75735e+07	9.33229e+06				2.00904e+07	1.57593e+07	1.58865e+07	1.91587e+07		1.16773e+07
Gls	glutaminase	3		5.47508e+06	4.98623e+06	#DIV/0!	#DIV/0!	6.64092e+06	#DIV/0!	5.66483e+06	5.05262e+06	5.70779e+06	4.51283e+06	4.89338e+06	5.55248e+06							7.2578e+06	6.02404e+06
Gltp	glycolipid transfer protein	1		#DIV/0!	#DIV/0!	4.13971e+06	#DIV/0!	#DIV/0!	#DIV/0!									4.13971e+06
Glud1	glutamate dehydrogenase 1	6		1.88649e+08	1.82696e+08	1.26277e+08	1.06423e+08	1.43188e+08	1.0227e+08	2.06433e+08	1.78915e+08	1.80597e+08	1.82991e+08	1.73048e+08	1.92049e+08	1.19472e+08	1.33642e+08	1.25717e+08	1.13562e+08	1.11882e+08	9.3827e+07	1.43811e+08	1.47608e+08	1.38144e+08	1.65219e+08	2.77388e+07	1.13853e+08
Glul	glutamate-ammonia ligase (glutamine synthetase)	5		#DIV/0!	8.96378e+06	1.17983e+07	1.09248e+07	1.89383e+07	5.12067e+06				9.01815e+06		8.90942e+06	8.9323e+06		1.46643e+07		1.09248e+07			2.32641e+07	1.46125e+07			5.12067e+06
Glyr1	glyoxylate reductase 1 homolog (Arabidopsis)	1		1.23168e+06	#DIV/0!	#DIV/0!	#DIV/0!	#DIV/0!	#DIV/0!			1.23168e+06
Gmds	GDP-mannose 4, 6-dehydratase	6		1.10115e+08	1.31032e+08	2.06957e+08	6.22306e+07	1.32554e+08	3.09326e+07	1.14884e+08	9.40093e+07	1.21451e+08	1.39927e+08	1.21468e+08	1.31702e+08	1.65827e+08	1.6146e+08	2.93584e+08	3.67744e+07	9.68803e+07	5.30372e+07	9.53613e+07	1.73782e+08	1.28518e+08	3.28411e+07	1.55952e+07	4.43614e+07
Gmfb	glia maturation factor, beta	1		789402	#DIV/0!	#DIV/0!	#DIV/0!	#DIV/0!	#DIV/0!			789402
Gmppa	GDP-mannose pyrophosphorylase A	4		4.22671e+06	6.03045e+06	1.01114e+07	#DIV/0!	5.25988e+06	#DIV/0!	4.21763e+06	4.23579e+06		5.3097e+06	5.71254e+06	7.06912e+06	8.57913e+06	6.26551e+06	1.54896e+07				4.02205e+06	6.49771e+06
Gmppb	GDP-mannose pyrophosphorylase B	4		6.53845e+06	9.93458e+06	2.32748e+07	#DIV/0!	9.0697e+06	#DIV/0!	4.97995e+06	5.7451e+06	8.8903e+06	8.30299e+06	1.0385e+07	1.11157e+07	1.68355e+07	2.2708e+07	3.02808e+07				5.72721e+06	1.19898e+07	9.49213e+06
Gmps	guanine monophosphate synthetase	5		6.942e+06	6.56742e+06	7.54766e+06	7.40414e+06	5.14601e+06	#DIV/0!	6.27724e+06	7.03344e+06	7.5153e+06	6.06342e+06	7.95042e+06	5.68843e+06	8.54471e+06		6.55062e+06		7.40414e+06			5.38233e+06	4.90969e+06
Gna11	guanine nucleotide binding protein, alpha 11	5		9.00581e+06	1.26391e+07	9.37826e+06	#DIV/0!	1.21756e+07	1.39885e+07	1.06533e+07	7.42933e+06	8.93478e+06	1.16862e+07	1.2861e+07	1.337e+07		9.77456e+06	8.98197e+06				1.27988e+07	1.2531e+07	1.11969e+07	1.86892e+07		9.28776e+06
Gna13	guanine nucleotide binding protein, alpha 13	2		2.55147e+06	2.43164e+06	#DIV/0!	#DIV/0!	#DIV/0!	#DIV/0!	2.55147e+06				2.43164e+06
Gnai2	guanine nucleotide binding protein (G protein), alpha inhibiting 2	6		1.04346e+07	1.13521e+07	1.78985e+07	3.52524e+07	1.04341e+07	1.33949e+07	1.13887e+07	9.98271e+06	9.93232e+06	1.17756e+07	1.07088e+07	1.15717e+07	1.86983e+07	1.91163e+07	1.5881e+07	4.35479e+07	2.79666e+07	3.42429e+07	1.15621e+07	1.0466e+07	9.27426e+06	1.75079e+07	8.91374e+06	1.37631e+07
Gnai3	guanine nucleotide binding protein (G protein), alpha inhibiting 3	1		2.38424e+06	#DIV/0!	#DIV/0!	#DIV/0!	#DIV/0!	#DIV/0!			2.38424e+06
Gnas	GNAS (guanine nucleotide binding protein, alpha stimulating) complex locus	1		1.92083e+06	#DIV/0!	#DIV/0!	#DIV/0!	#DIV/0!	#DIV/0!		1.92083e+06
Gnb1	guanine nucleotide binding protein (G protein), beta 1	4		9.00911e+06	1.07699e+07	#DIV/0!	#DIV/0!	9.07634e+06	1.60437e+07	9.65805e+06		8.36017e+06	1.07699e+07									1.01242e+07	8.20345e+06	8.90139e+06	1.60437e+07
Gnb2	guanine nucleotide binding protein (G protein), beta 2	6		1.94475e+07	2.26919e+07	2.27948e+07	3.38563e+07	2.2134e+07	2.83559e+07	2.106e+07	1.71559e+07	2.01266e+07	2.584e+07	2.02694e+07	2.19665e+07	1.89474e+07	2.64232e+07	2.30139e+07	3.59927e+07	2.98122e+07	3.57639e+07	2.44325e+07	2.04671e+07	2.15025e+07	4.06936e+07	2.19087e+07	2.24654e+07
Gne	glucosamine (UDP-N-acetyl)-2-epimerase/N-acetylmannosamine kinase	6		1.81511e+07	2.99079e+07	6.2105e+07	1.85061e+07	4.81381e+07	1.27271e+07	1.60325e+07	1.72525e+07	2.11683e+07	3.13552e+07	2.60089e+07	3.23598e+07	6.25324e+07	4.02867e+07	8.34958e+07		1.85061e+07		3.56649e+07	6.57415e+07	4.30079e+07	1.53124e+07		1.01417e+07
Gng12	guanine nucleotide binding protein (G protein), gamma 12	6		1.45096e+07	1.50896e+07	1.62125e+07	2.21775e+07	1.84694e+07	2.69485e+07	1.37354e+07		1.52838e+07	1.9284e+07	1.46968e+07	1.12881e+07	1.62125e+07			2.60974e+07	1.82577e+07			1.4989e+07	2.19497e+07	2.69485e+07
Gng5	guanine nucleotide binding protein (G protein), gamma 5	1		#DIV/0!	#DIV/0!	#DIV/0!	3.25426e+06	#DIV/0!	#DIV/0!											3.25426e+06
Gnl3	guanine nucleotide binding protein-like 3 (nucleolar)	1		1.48651e+06	#DIV/0!	#DIV/0!	#DIV/0!	#DIV/0!	#DIV/0!			1.48651e+06
Gns	glucosamine (N-acetyl)-6-sulfatase	1		#DIV/0!	#DIV/0!	#DIV/0!	#DIV/0!	1.51754e+06	#DIV/0!															1.51754e+06
Golga1	golgi autoantigen, golgin subfamily a, 1	1		#DIV/0!	1.3813e+06	#DIV/0!	#DIV/0!	#DIV/0!	#DIV/0!					1.3813e+06
Golga2	golgi autoantigen, golgin subfamily a, 2	5		5.01528e+06	8.09794e+06	8.31008e+06	#DIV/0!	9.45922e+06	6.93373e+06	4.03965e+06	4.30028e+06	6.7059e+06	8.80566e+06	6.98777e+06	8.5004e+06	6.59893e+06	6.39627e+06	1.1935e+07				1.00361e+07	1.00759e+07	8.26567e+06	6.93373e+06
Golga3	golgi autoantigen, golgin subfamily a, 3	1		#DIV/0!	#DIV/0!	#DIV/0!	#DIV/0!	438738	#DIV/0!															438738
Golga4	golgi autoantigen, golgin subfamily a, 4	1		#DIV/0!	#DIV/0!	#DIV/0!	#DIV/0!	3.57076e+06	#DIV/0!														3.57076e+06
Golga5	golgi autoantigen, golgin subfamily a, 5	5		3.53276e+06	5.66986e+06	9.7541e+06	#DIV/0!	4.15721e+06	4.93665e+06		3.75323e+06	3.3123e+06	4.29016e+06	6.90017e+06	5.81924e+06	5.34034e+06	1.06792e+07	1.32428e+07				3.43338e+06	4.2226e+06	4.81565e+06	4.93665e+06
Golim4	golgi integral membrane protein 4	5		4.87054e+06	6.82452e+06	1.01303e+07	#DIV/0!	5.44397e+06	5.24065e+06	4.78338e+06	4.60542e+06	5.22283e+06	6.75161e+06	6.78821e+06	6.93373e+06	7.32654e+06	9.75087e+06	1.33136e+07				4.45595e+06	6.10052e+06	5.77544e+06	5.45104e+06		5.03025e+06
Golm1	golgi membrane protein 1	6		9.57075e+07	1.97639e+08	3.00009e+08	4.88626e+07	3.116e+08	1.43047e+08	9.72503e+07	9.03925e+07	9.94798e+07	1.93667e+08	2.00733e+08	1.98519e+08	2.01276e+08	2.89844e+08	4.08908e+08	6.93085e+06	9.07944e+07		2.80748e+08	3.31377e+08	3.22674e+08	2.26196e+08	3.06865e+07	1.72259e+08
Golph3	golgi phosphoprotein 3	1		#DIV/0!	2.04476e+06	#DIV/0!	#DIV/0!	#DIV/0!	#DIV/0!						2.04476e+06
Golph3l	golgi phosphoprotein 3-like	5		5.94451e+06	8.42262e+06	1.58608e+07	#DIV/0!	1.51615e+07	6.71567e+06	6.08025e+06	5.80876e+06		9.96681e+06	1.06607e+07	4.64034e+06		1.02087e+07	2.15129e+07				1.38684e+07	1.59483e+07	1.56678e+07			6.71567e+06
Gopc	golgi associated PDZ and coiled-coil motif containing	1		#DIV/0!	#DIV/0!	4.73949e+06	#DIV/0!	#DIV/0!	#DIV/0!									4.73949e+06
Gorasp1	golgi reassembly stacking protein 1	1		1.21532e+06	#DIV/0!	#DIV/0!	#DIV/0!	#DIV/0!	#DIV/0!		1.21532e+06
Gorasp2	golgi reassembly stacking protein 2	4		2.01326e+06	3.52214e+06	5.53278e+06	#DIV/0!	3.43219e+06	#DIV/0!	2.01326e+06				3.0583e+06	3.98597e+06		4.17256e+06	6.893e+06				3.43219e+06
Gosr1	golgi SNAP receptor complex member 1	1		929052	#DIV/0!	#DIV/0!	#DIV/0!	#DIV/0!	#DIV/0!			929052
Got1	glutamic-oxaloacetic transaminase 1, soluble	4		7.26246e+06	6.93144e+06	1.01192e+07	#DIV/0!	7.74034e+06	#DIV/0!	5.95389e+06	7.81167e+06	8.02183e+06	6.00694e+06	7.46184e+06	7.32552e+06		9.08717e+06	1.11512e+07					7.24875e+06	8.23193e+06
Got2	glutamatic-oxaloacetic transaminase 2, mitochondrial	6		8.39394e+07	8.29476e+07	6.12219e+07	5.42053e+07	6.96684e+07	8.6021e+07	9.66523e+07	7.95964e+07	7.55695e+07	8.19363e+07	7.78449e+07	8.90616e+07	6.37049e+07	7.46014e+07	4.53595e+07	4.25366e+07	6.19285e+07	5.8151e+07	6.00391e+07	7.38196e+07	7.51464e+07	8.15115e+07		9.05305e+07
Gpa33	glycoprotein A33 (transmembrane)	6		1.4339e+07	1.76016e+07	1.21152e+07	1.46733e+07	1.36894e+07	1.75915e+07	1.57429e+07	1.32198e+07	1.40542e+07	1.87307e+07	1.53965e+07	1.86775e+07	9.52838e+06	1.47315e+07	1.20857e+07	1.31604e+07	1.39784e+07	1.6881e+07	1.38588e+07	1.44203e+07	1.2789e+07	1.8302e+07		1.6881e+07
Gpd1	glycerol-3-phosphate dehydrogenase 1 (soluble)	1		#DIV/0!	#DIV/0!	#DIV/0!	3.72188e+06	#DIV/0!	#DIV/0!												3.72188e+06
Gpd1l	glycerol-3-phosphate dehydrogenase 1-like	6		7.48545e+06	8.65554e+06	5.95399e+06	4.5441e+06	9.50967e+06	4.62814e+06	6.33099e+06	8.22053e+06	7.90481e+06	8.19436e+06	7.81167e+06	9.96059e+06		3.67548e+06	8.2325e+06		4.82501e+06	4.26318e+06	8.24335e+06	9.1707e+06	1.1115e+07	4.62814e+06
Gpd2	glycerol phosphate dehydrogenase 2, mitochondrial	6		2.0761e+07	2.3387e+07	1.05292e+07	8.68564e+06	2.74581e+07	2.2506e+07	2.21423e+07	1.88753e+07	2.12653e+07	2.52731e+07	2.10658e+07	2.38221e+07	9.18278e+06	1.56298e+07	6.77505e+06		8.68564e+06		3.8132e+07	2.29104e+07	2.13318e+07	2.53679e+07		1.96442e+07
Gphn	gephyrin	1		2.63852e+06	#DIV/0!	#DIV/0!	#DIV/0!	#DIV/0!	#DIV/0!			2.63852e+06
Gpi		6		8.31451e+07	8.00895e+07	5.38182e+07	4.12198e+07	6.72076e+07	1.696e+07	7.50579e+07	8.4129e+07	9.02485e+07	7.08223e+07	7.10091e+07	9.84372e+07	3.46271e+07	4.01473e+07	8.66803e+07	4.26813e+07	4.07388e+07	4.02392e+07	4.22808e+07	7.97897e+07	7.95523e+07	2.98494e+07	5.80595e+06	1.52246e+07
Gps1	G protein pathway suppressor 1	1		3.15192e+06	#DIV/0!	#DIV/0!	#DIV/0!	#DIV/0!	#DIV/0!		3.15192e+06
Gpx1	glutathione peroxidase 1	6		9.80688e+06	9.2906e+06	1.05739e+07	1.36946e+07	1.1e+07	1.23734e+07	1.00361e+07	1.0196e+07	9.18851e+06	9.88836e+06	9.87945e+06	8.10398e+06			1.05739e+07		1.36946e+07		1.08561e+07	1.09081e+07	1.12358e+07	1.38492e+07	1.36283e+07	9.64266e+06
Gpx2	glutathione peroxidase 2	5		4.79811e+07	3.23014e+07	3.32397e+07	2.74381e+07	2.37647e+07	#DIV/0!	3.77585e+07	5.78856e+07	4.82993e+07	3.2832e+07	3.65078e+07	2.75643e+07	2.75758e+07	2.22099e+07	4.99333e+07		3.71768e+07	1.76994e+07	1.52256e+07	2.93672e+07	2.67012e+07
Grb2	growth factor receptor bound protein 2	5		6.06394e+06	5.24224e+06	4.01155e+06	3.00181e+06	5.2723e+06	#DIV/0!	5.25588e+06	6.87201e+06		4.64034e+06	6.35738e+06	4.72899e+06	3.87563e+06		4.14747e+06		3.00181e+06			5.2723e+06
Grb7	growth factor receptor bound protein 7	1		1.3532e+06	#DIV/0!	#DIV/0!	#DIV/0!	#DIV/0!	#DIV/0!		1.33083e+06	1.37557e+06
Grcc10	gene rich cluster, C10 gene	1		779938	#DIV/0!	#DIV/0!	#DIV/0!	#DIV/0!	#DIV/0!		779938
Grhpr	glyoxylate reductase/hydroxypyruvate reductase	3		6.97635e+06	4.10372e+06	6.49186e+06	#DIV/0!	#DIV/0!	#DIV/0!		7.56705e+06	6.38564e+06			4.10372e+06			6.49186e+06
Grpel1	GrpE-like 1, mitochondrial	6		3.24942e+07	3.87569e+07	1.79189e+07	1.41177e+07	2.36302e+07	2.20738e+07	3.1523e+07	3.44978e+07	3.14618e+07	3.41528e+07	3.83095e+07	4.38083e+07	1.167e+07	1.88453e+07	2.32415e+07			1.41177e+07	1.96034e+07	2.58561e+07	2.54313e+07	2.7924e+07		1.62237e+07
Grsf1	G-rich RNA sequence binding factor 1	1		1.50434e+06	#DIV/0!	#DIV/0!	#DIV/0!	#DIV/0!	#DIV/0!			1.50434e+06
Grtp1	GH regulated TBC protein 1	1		626606	#DIV/0!	#DIV/0!	#DIV/0!	#DIV/0!	#DIV/0!		626606
Gsdma	gasdermin A	3		#DIV/0!	#DIV/0!	1.36066e+07	#DIV/0!	5.284e+06	1.37526e+07							1.36066e+07								5.284e+06		2.08595e+07	6.64575e+06
Gsdmc2	gasdermin C2	6		3.4355e+07	1.21098e+08	1.27655e+07	8.53228e+06	8.44665e+07	3.94824e+07	2.9773e+07	3.35847e+07	3.97073e+07	1.30683e+08	1.29e+08	1.03611e+08	1.08028e+07	2.52101e+07	2.28348e+06		8.53228e+06		7.53655e+07	9.73043e+07	8.07299e+07	5.26598e+07	4.39734e+06	6.139e+07
Gsdmc3	gasdermin C3	1		#DIV/0!	5.19997e+06	#DIV/0!	#DIV/0!	#DIV/0!	#DIV/0!				4.60605e+06	5.79389e+06
Gsdmc4	gasdermin C4	1		460423	#DIV/0!	#DIV/0!	#DIV/0!	#DIV/0!	#DIV/0!			460423
Gsdmdc1		1		3.04097e+06	#DIV/0!	#DIV/0!	#DIV/0!	#DIV/0!	#DIV/0!		3.04097e+06
Gsk3b	glycogen synthase kinase 3 beta	2		4.04245e+06	#DIV/0!	3.65819e+06	#DIV/0!	#DIV/0!	#DIV/0!		4.04245e+06							3.65819e+06
Gsn	gelsolin	6		2.8114e+07	5.5505e+07	6.71472e+07	3.98045e+07	1.21987e+08	1.06829e+08	3.64926e+07	2.55532e+07	2.22963e+07	6.12667e+07	5.21007e+07	5.31476e+07	6.20144e+07	7.53237e+07	6.41035e+07	3.90035e+07	4.58907e+07	3.45193e+07	1.02043e+08	1.39888e+08	1.24029e+08	1.34749e+08	6.63641e+07	1.19373e+08
Gspt1	G1 to S phase transition 1	5		8.38567e+06	6.94332e+06	8.55716e+06	7.99241e+06	6.18167e+06	#DIV/0!	6.78351e+06	9.23833e+06	9.13517e+06	6.58431e+06	7.0858e+06	7.15986e+06			8.55716e+06		7.99241e+06		4.79434e+06	6.93133e+06	6.81934e+06
Gsr	glutathione reductase	6		3.16804e+07	2.75185e+07	2.25171e+07	3.25159e+07	2.21268e+07	1.65149e+07	3.83547e+07	2.76313e+07	2.90553e+07	2.73057e+07	2.56988e+07	2.95509e+07	2.00458e+07	2.42268e+07	2.32786e+07	2.33562e+07	4.2513e+07	3.16785e+07	1.74969e+07	2.84732e+07	2.04104e+07	6.68548e+06	1.63479e+07	2.65112e+07
Gss	glutathione synthetase	6		5.04527e+07	4.72289e+07	1.23024e+07	2.21776e+07	3.14189e+07	1.02755e+07	4.60405e+07	5.13834e+07	5.39343e+07	4.38782e+07	4.65604e+07	5.12483e+07	7.00717e+06	1.11458e+07	1.87541e+07		2.21776e+07		2.00737e+07	3.20251e+07	4.21579e+07	8.71639e+06	1.80388e+07	4.07142e+06
Gsta2	glutathione S-transferase, alpha 2 (Yc2)	1		464365	#DIV/0!	#DIV/0!	#DIV/0!	#DIV/0!	#DIV/0!			464365
Gsta3	glutathione S-transferase, alpha 3	4		1.43617e+07	1.68459e+07	9.46781e+06	#DIV/0!	1.41272e+07	#DIV/0!	1.29352e+07	1.37793e+07	1.63706e+07	1.42228e+07	1.72226e+07	1.90925e+07			9.46781e+06				6.95009e+06	1.47233e+07	2.07082e+07
Gsta4	glutathione S-transferase, alpha 4	5		2.13638e+07	1.22496e+07	5.77381e+06	5.48287e+06	8.57039e+06	#DIV/0!	2.54577e+07	1.93014e+07	1.93322e+07	1.11644e+07	1.29558e+07	1.26287e+07		4.73489e+06	6.81272e+06		5.48287e+06		7.39337e+06	9.73332e+06	8.58448e+06
Gstk1	glutathione S-transferase kappa 1	3		6.2395e+06	8.08031e+06	#DIV/0!	#DIV/0!	8.897e+06	#DIV/0!	6.2395e+06			4.62653e+06		1.15341e+07							1.44854e+07	5.26317e+06	6.94239e+06
Gstm1	glutathione S-transferase, mu 1	6		2.00282e+08	2.07061e+08	8.26804e+07	8.1511e+07	1.91453e+08	3.31859e+07	1.97942e+08	1.96615e+08	2.0629e+08	1.92716e+08	1.99955e+08	2.28513e+08	6.04819e+07	5.38708e+07	1.33688e+08	3.73136e+07	1.5094e+08	5.62793e+07	1.17403e+08	2.13565e+08	2.43391e+08	2.36756e+07		4.26961e+07
Gstm2	glutathione S-transferase, mu 2	4		7.85822e+06	9.16406e+06	5.99904e+06	#DIV/0!	9.84523e+06	#DIV/0!	8.92054e+06	7.07501e+06	7.57913e+06	9.14784e+06	6.64114e+06	1.17032e+07			5.99904e+06				9.64935e+06	1.0463e+07	9.42329e+06
Gstm3	glutathione S-transferase, mu 3	5		1.45652e+07	1.1265e+07	5.93534e+06	1.06128e+07	8.49593e+06	#DIV/0!	1.44704e+07	1.29406e+07	1.62845e+07	1.21378e+07	1.26033e+07	9.05385e+06			5.93534e+06		1.06128e+07		7.57335e+06	8.29781e+06	9.61663e+06
Gsto1	glutathione S-transferase omega 1	6		7.18776e+07	6.60925e+07	3.27163e+07	3.21729e+07	6.05836e+07	6.93508e+06	7.15079e+07	7.87786e+07	6.53462e+07	7.05773e+07	5.52243e+07	7.2476e+07	2.79472e+07	3.05358e+07	3.9666e+07	1.99488e+07	4.4909e+07	3.16609e+07	4.32891e+07	7.43227e+07	6.41391e+07	7.38415e+06		6.48601e+06
Gstp1	glutathione S-transferase, pi 1	6		1.43348e+08	1.45398e+08	8.91633e+07	8.89814e+07	1.15708e+08	2.36332e+07	1.3052e+08	1.51496e+08	1.48029e+08	1.42778e+08	1.51338e+08	1.42077e+08	6.57962e+07	5.31512e+07	1.48542e+08	5.96906e+07	1.2017e+08	8.70837e+07	7.09009e+07	1.50533e+08	1.2569e+08	1.83617e+07	2.33513e+07	2.91865e+07
Gstt2	glutathione S-transferase, theta 2	4		7.90595e+06	4.63728e+06	7.07059e+06	#DIV/0!	3.93542e+06	#DIV/0!	9.33812e+06	7.86219e+06	6.51756e+06	4.34975e+06	4.50283e+06	5.05928e+06			7.07059e+06				4.34914e+06	4.25256e+06	3.20457e+06
Gstt3	glutathione S-transferase, theta 3	4		9.22016e+06	6.67176e+06	8.12549e+06	#DIV/0!	6.59817e+06	#DIV/0!	8.76972e+06	9.63064e+06	9.26012e+06	6.91645e+06	6.83116e+06	6.26768e+06		7.61757e+06	8.63342e+06					6.66974e+06	6.5266e+06
Gstz1	glutathione transferase zeta 1 (maleylacetoacetate isomerase)	3		1.89704e+06	1.62029e+06	#DIV/0!	#DIV/0!	2.42155e+06	#DIV/0!	2.07906e+06	1.71503e+06		1.81068e+06	1.20759e+06	1.84259e+06							2.42155e+06
Gtf2f1	general transcription factor IIF, polypeptide 1	4		3.93062e+06	2.90544e+06	2.69957e+06	#DIV/0!	3.09736e+06	#DIV/0!		3.61634e+06	4.2449e+06	2.4367e+06	3.37417e+06				2.69957e+06					2.64493e+06	3.54978e+06
Gtf2f2	general transcription factor IIF, polypeptide 2	1		#DIV/0!	2.55696e+06	#DIV/0!	#DIV/0!	#DIV/0!	#DIV/0!					2.55696e+06
Gtf2i	general transcription factor II I	5		5.21279e+06	2.9693e+06	3.01536e+06	5.81038e+06	2.49775e+06	#DIV/0!	3.46158e+06	7.31081e+06	4.86598e+06	2.46627e+06	2.68762e+06	3.75401e+06			3.01536e+06		5.81038e+06			2.49775e+06
Gtpbp1	GTP binding protein 1	2		#DIV/0!	#DIV/0!	5.6144e+06	#DIV/0!	2.62776e+06	#DIV/0!									5.6144e+06						2.62776e+06
Guk1	guanylate kinase 1	6		4.03521e+06	4.01354e+06	8.85105e+06	4.16064e+06	2.71421e+06	3.77671e+06		3.6816e+06	4.38881e+06	3.5402e+06	4.21354e+06	4.28689e+06		4.15294e+06	1.35492e+07		4.59553e+06	3.72575e+06		2.71421e+06		3.77671e+06
Gusb	glucuronidase, beta	4		7.67605e+06	6.40016e+06	6.44166e+06	#DIV/0!	7.39577e+06	#DIV/0!	8.37176e+06	6.60167e+06	8.0547e+06	5.49505e+06	6.56244e+06	7.14301e+06			6.44166e+06				7.26283e+06	7.41595e+06	7.50853e+06
Gvin1	GTPase, very large interferon inducible 1	1		3.07574e+06	#DIV/0!	#DIV/0!	#DIV/0!	#DIV/0!	#DIV/0!	3.07574e+06
H1-1		6		4.32667e+08	4.24471e+08	2.85489e+08	2.78611e+08	2.92864e+08	1.89979e+08	3.44159e+08	4.99878e+08	4.53963e+08	3.76768e+08	4.80879e+08	4.15767e+08	2.50685e+08	3.34655e+08	2.71128e+08	2.48608e+08	3.60794e+08	2.26432e+08	2.00413e+08	2.97105e+08	3.81075e+08	2.30613e+08	6.91536e+07	2.70171e+08
H1-2		6		5.26899e+08	4.79864e+08	4.03619e+08	3.26643e+08	4.15797e+08	2.98392e+08	4.38712e+08	5.93223e+08	5.4876e+08	4.3541e+08	5.23168e+08	4.81013e+08	3.82478e+08	4.16171e+08	4.12209e+08	2.88761e+08	4.05296e+08	2.85873e+08	3.45713e+08	4.26893e+08	4.74785e+08	3.59521e+08	1.14114e+08	4.21542e+08
H1-3		6		2.18064e+09	1.98134e+09	1.80837e+09	1.2768e+09	1.63793e+09	1.03068e+09	1.93287e+09	2.48053e+09	2.12851e+09	1.82115e+09	2.15404e+09	1.96884e+09	1.67417e+09	2.1238e+09	1.62715e+09	1.00992e+09	1.57314e+09	1.24733e+09	1.36883e+09	1.66272e+09	1.88224e+09	1.27178e+09	4.31355e+08	1.3889e+09
H1-4		6		6.49003e+08	6.24733e+08	5.6072e+08	3.50415e+08	5.54031e+08	3.7428e+08	6.41334e+08	6.5268e+08	6.52996e+08	5.79527e+08	6.38362e+08	6.56309e+08	4.77723e+08	7.09831e+08	4.94604e+08	3.1166e+08	3.78364e+08	3.61219e+08	4.66596e+08	5.08228e+08	6.87269e+08	5.22987e+08	1.22296e+08	4.77558e+08
H1-5		6		6.7606e+08	6.02535e+08	5.66899e+08	4.33587e+08	5.20067e+08	3.15693e+08	5.5565e+08	7.927e+08	6.79831e+08	5.23313e+08	6.61057e+08	6.23235e+08	5.13896e+08	6.61745e+08	5.25057e+08	3.66872e+08	5.66814e+08	3.67075e+08	4.83319e+08	4.81146e+08	5.95737e+08	3.64085e+08	1.16366e+08	4.66629e+08
H1f0	H1 histone family, member 0	6		2.03772e+08	2.13169e+08	1.95594e+08	1.56432e+08	2.26859e+08	1.99156e+08	2.03267e+08	2.01443e+08	2.06605e+08	2.03394e+08	2.15827e+08	2.20286e+08	1.43821e+08	2.31414e+08	2.11547e+08	1.57383e+08	1.59458e+08	1.52454e+08	1.59679e+08	2.52464e+08	268435456	2.01164e+08		1.97147e+08
H2afx	H2A histone family, member X	1		#DIV/0!	#DIV/0!	#DIV/0!	6.50808e+06	#DIV/0!	#DIV/0!												6.50808e+06
H2afy	H2A histone family, member Y	6		9.16717e+07	8.74432e+07	8.69584e+07	8.84136e+07	8.2e+07	5.77616e+07	8.96376e+07	9.39832e+07	9.13942e+07	8.9179e+07	7.8126e+07	9.50248e+07	7.88879e+07	1.1594e+08	6.60475e+07	8.08699e+07	1.03467e+08	8.09036e+07	8.40591e+07	8.39717e+07	7.79691e+07	7.64387e+07	1.08719e+07	8.59742e+07
H2az1		6		1.3992e+08	1.56355e+08	1.63526e+08	1.25851e+08	1.62837e+08	1.41506e+08	1.12543e+08	1.27507e+08	1.79711e+08	1.41018e+08	1.46031e+08	1.82017e+08	1.38585e+08	1.88188e+08	1.63805e+08	1.14217e+08	1.6841e+08	9.4926e+07	1.59613e+08	1.53909e+08	1.7499e+08	1.39801e+08	9.0136e+07	1.94582e+08
H2bc11		6		9.00069e+09	7.8157e+09	6.8646e+09	4.99714e+09	6.34428e+09	4.24661e+09	8.33595e+09	9.62407e+09	9.04203e+09	7.89504e+09	9.04391e+09	6.50815e+09	6.47575e+09	7.3832e+09	6.73486e+09	3.77964e+09	6.92516e+09	4.28664e+09	4.64458e+09	7.74705e+09	6.64121e+09	5.03345e+09	1.32377e+09	6.38261e+09
H2bc12		1		#DIV/0!	#DIV/0!	5.79389e+06	#DIV/0!	#DIV/0!	#DIV/0!									5.79389e+06
H2bc14		1		1.26787e+07	#DIV/0!	#DIV/0!	#DIV/0!	#DIV/0!	#DIV/0!		1.26787e+07
H2-D1	histocompatibility 2, D region locus 1	6		7.64031e+06	9.06673e+06	8.73327e+06	1.07282e+07	7.65432e+06	9.0219e+06	7.64031e+06			6.59618e+06		1.15373e+07	7.78303e+06	9.68352e+06		1.07282e+07			7.89988e+06	7.40876e+06		9.0219e+06
H2-K1	histocompatibility 2, K1, K region	2		#DIV/0!	6.97714e+06	6.05124e+06	#DIV/0!	#DIV/0!	#DIV/0!					6.30603e+06	7.64826e+06			6.05124e+06
H2-Ke6	H2-K region expressed gene 6	6		1.01847e+07	1.11224e+07	8.93516e+06	1.19044e+07	1.06327e+07	9.39397e+06	9.95714e+06	1.09142e+07	9.68285e+06	9.84937e+06	1.08373e+07	1.26804e+07		9.08843e+06	8.78189e+06	1.1095e+07		1.27139e+07	1.00982e+07	1.11427e+07	1.0657e+07	9.91857e+06		8.86937e+06
H4c1		6		4.71427e+09	5.47238e+09	4.09006e+09	3.89505e+09	4.65323e+09	2.77763e+09	4.60227e+09	4.26087e+09	5.27967e+09	6.31835e+09	5.47382e+09	4.62498e+09	4.56637e+09	4.98035e+09	2.72347e+09	2.48173e+09	6.48653e+09	2.71687e+09	5.64294e+09	3.98049e+09	4.33625e+09	3.02733e+09	9.32482e+08	4.37307e+09
H6pd	hexose-6-phosphate dehydrogenase (glucose 1-dehydrogenase)	1		#DIV/0!	1.07843e+06	#DIV/0!	#DIV/0!	#DIV/0!	#DIV/0!				1.07843e+06
Hacd3	3-hydroxyacyl-CoA dehydratase 3	3		3.41937e+06	3.96283e+06	#DIV/0!	#DIV/0!	#DIV/0!	3.30466e+07			3.41937e+06		3.96283e+06											3.30466e+07
Hadh	hydroxyacyl-Coenzyme A dehydrogenase	6		2.2092e+08	2.16821e+08	1.09214e+08	9.85452e+07	2.53228e+08	2.17341e+08	2.67229e+08	1.70867e+08	2.24665e+08	2.42919e+08	1.84878e+08	2.22665e+08	1.08408e+08	1.21476e+08	9.77572e+07	5.1662e+07	1.64795e+08	7.91782e+07	2.73298e+08	2.21572e+08	2.64813e+08	2.32427e+08		2.02255e+08
Hadha	hydroxyacyl-Coenzyme A dehydrogenase/3-ketoacyl-Coenzyme A thiolase/enoyl-Coenzyme A hydratase (trifunctional protein), alpha subunit	6		2.09455e+08	2.47758e+08	1.52917e+08	8.69235e+07	2.72046e+08	1.73908e+08	2.38151e+08	1.83309e+08	2.06906e+08	2.59903e+08	2.06333e+08	2.77036e+08	1.39134e+08	1.70725e+08	1.48893e+08	5.51363e+07	1.1455e+08	9.10844e+07	3.44756e+08	2.34465e+08	2.36916e+08	2.74627e+08	2.57077e+07	2.21388e+08
Hadhb	hydroxyacyl-Coenzyme A dehydrogenase/3-ketoacyl-Coenzyme A thiolase/enoyl-Coenzyme A hydratase (trifunctional protein), beta subunit	6		1.53776e+08	1.94916e+08	1.28344e+08	7.90848e+07	2.04138e+08	1.32187e+08	1.71175e+08	1.46021e+08	1.4413e+08	2.02887e+08	1.72545e+08	2.09315e+08	1.29718e+08	1.52211e+08	1.03102e+08	6.32911e+07	9.82259e+07	7.57373e+07	2.27281e+08	1.90524e+08	1.94609e+08	1.73553e+08	2.13273e+07	2.01681e+08
Hagh	hydroxyacyl glutathione hydrolase	3		#DIV/0!	7.80584e+06	1.54853e+07	#DIV/0!	#DIV/0!	1.01572e+07				7.17526e+06	8.43642e+06				1.54853e+07							1.01572e+07
Hao2	hydroxyacid oxidase 2	5		1.22159e+07	2.603e+07	1.31149e+07	#DIV/0!	2.02043e+07	2.181e+07	1.48597e+07	9.00441e+06	1.27837e+07	2.72131e+07	2.29025e+07	2.79743e+07		1.31149e+07					2.73398e+07	1.55725e+07	1.77007e+07	2.33351e+07		2.02849e+07
Hars	histidyl-tRNA synthetase	5		1.18666e+07	9.51944e+06	7.84904e+06	1.21723e+07	8.22756e+06	#DIV/0!	8.19436e+06	1.30162e+07	1.43894e+07	8.33297e+06	1.06592e+07	9.5661e+06	4.65129e+06	5.77825e+06	1.31176e+07		1.21723e+07		6.30253e+06	8.61847e+06	9.76169e+06
Hars2	histidyl-tRNA synthetase 2	1		834585	#DIV/0!	#DIV/0!	#DIV/0!	#DIV/0!	#DIV/0!			834585
Hat1	histone aminotransferase 1	1		#DIV/0!	#DIV/0!	#DIV/0!	1.46249e+06	#DIV/0!	#DIV/0!											1.46249e+06
Hba		6		8.25908e+08	1.05997e+09	8.14341e+08	4.84149e+08	1.27008e+09	3.09196e+10	1.04243e+09	6.16233e+08	8.19063e+08	6.63398e+08	1.2651e+09	1.2514e+09	7.87716e+08	9.43011e+08	7.12295e+08	5.75404e+08	4.49735e+08	4.27308e+08	1.34681e+09	1.06758e+09	1.39585e+09	4.25223e+10	4.31398e+10	7.09669e+09
Hbb-b1	hemoglobin, beta adult major chain	6		1.46684e+08	1.65964e+08	1.06348e+08	1.33109e+08	2.06167e+08	7.7824e+09	2.46771e+08	6.96297e+07	1.23651e+08	1.04201e+08	1.65367e+08	2.28323e+08	1.06192e+08	1.34227e+08	7.86258e+07	1.96316e+08	1.21342e+08	8.16698e+07	2.36801e+08	1.85289e+08	1.96411e+08	1.6313e+10	5.81366e+09	1.22056e+09
Hbb-b2	hemoglobin, beta adult minor chain	1		#DIV/0!	#DIV/0!	#DIV/0!	#DIV/0!	1.62724e+06	#DIV/0!															1.62724e+06
Hcfc1	host cell factor C1	6		1.79479e+07	1.32161e+07	1.21457e+07	7.58734e+06	1.01524e+07	2.26719e+07	1.14267e+07	2.49286e+07	1.74885e+07	1.16191e+07	1.39359e+07	1.40932e+07	1.45862e+07	7.83553e+06	1.40153e+07		7.47323e+06	7.70146e+06	7.8301e+06	1.20891e+07	1.0538e+07	2.26719e+07
Hck	hemopoietic cell kinase	2		#DIV/0!	#DIV/0!	9.15418e+06	4.05252e+07	#DIV/0!	#DIV/0!							9.15418e+06			5.54352e+07	3.11343e+07	3.5006e+07
Hdac1	histone deacetylase 1	6		2.00517e+07	1.71057e+07	1.07939e+07	8.24805e+06	1.36379e+07	9.27426e+06	1.9107e+07	2.12138e+07	1.98344e+07	1.55844e+07	1.8895e+07	1.68378e+07	8.89091e+06	1.02186e+07	1.32722e+07	5.40776e+06	1.15797e+07	7.75664e+06	1.1819e+07	1.43744e+07	1.47203e+07	9.27426e+06
Hdac6	histone deacetylase 6	1		#DIV/0!	#DIV/0!	#DIV/0!	#DIV/0!	1.12438e+06	#DIV/0!														1.12438e+06
Hddc2	HD domain containing 2	1		1.21288e+06	#DIV/0!	#DIV/0!	#DIV/0!	#DIV/0!	#DIV/0!			1.21288e+06
Hdgf	heparin binding growth factor	6		3.552e+07	2.66202e+07	1.57007e+07	2.72885e+07	2.24604e+07	1.29457e+07	2.85423e+07	4.03845e+07	3.76331e+07	2.3025e+07	2.28882e+07	3.39475e+07		1.00431e+07	2.13584e+07	1.77228e+07	2.94916e+07	3.46512e+07	1.4563e+07	2.85107e+07	2.43075e+07		1.72381e+07	8.65319e+06
Hdgfl2		1		#DIV/0!	#DIV/0!	#DIV/0!	#DIV/0!	3.76991e+06	#DIV/0!														3.76991e+06
Hdhd2	haloacid dehalogenase-like hydrolase domain containing 2	5		4.50533e+06	4.16071e+06	6.31158e+06	8.76729e+06	4.85353e+06	#DIV/0!		4.50533e+06				4.16071e+06		8.39675e+06	4.22641e+06		8.76729e+06			5.16379e+06	4.54327e+06
Hdhd3	haloacid dehalogenase-like hydrolase domain containing 3	2		3.9281e+06	#DIV/0!	#DIV/0!	#DIV/0!	2.86221e+06	#DIV/0!		3.9281e+06											2.86221e+06
Hdlbp	high density lipoprotein (HDL) binding protein	6		4.26934e+07	6.17965e+07	1.17794e+08	2.69824e+07	4.58277e+07	2.67147e+07	3.4548e+07	4.55832e+07	4.79491e+07	5.82841e+07	6.23722e+07	6.47331e+07	9.16607e+07	9.86079e+07	1.63113e+08	2.34373e+07	3.68306e+07	2.06795e+07	2.93448e+07	5.45358e+07	5.36026e+07	2.88167e+07		2.46127e+07
Hectd3	HECT domain E3 ubiquitin protein ligase 3	1		1.27724e+06	#DIV/0!	#DIV/0!	#DIV/0!	#DIV/0!	#DIV/0!		1.27724e+06
Hells	helicase, lymphoid specific	1		705898	#DIV/0!	#DIV/0!	#DIV/0!	#DIV/0!	#DIV/0!			705898
Heph	hephaestin	6		2.78383e+06	3.07392e+06	4.14029e+06	5.80845e+06	1.73656e+06	5.78225e+06	2.76223e+06	2.10021e+06	3.48904e+06	3.76365e+06	2.91124e+06	2.54688e+06			4.14029e+06	5.5168e+06		6.10009e+06			1.73656e+06	5.78225e+06
Hexa	hexosaminidase A	3		#DIV/0!	4.21804e+06	#DIV/0!	#DIV/0!	6.96765e+06	4.4801e+06				3.77279e+06	4.51314e+06	4.36818e+06							6.86439e+06	6.19598e+06	7.8426e+06	4.4801e+06
Hexb	hexosaminidase B	6		6.59187e+06	2.31405e+07	7.3307e+06	1.42731e+07	5.34929e+07	2.35088e+07	6.94672e+06	5.93781e+06	6.89109e+06	2.22453e+07	2.17996e+07	2.53767e+07		7.81221e+06	6.84918e+06		1.42731e+07		4.59863e+07	6.25541e+07	5.19385e+07	2.35088e+07
Hgs	HGF-regulated tyrosine kinase substrate	1		2.25767e+06	#DIV/0!	#DIV/0!	#DIV/0!	#DIV/0!	#DIV/0!			2.25767e+06
Hibadh	3-hydroxyisobutyrate dehydrogenase	5		1.09711e+07	1.0628e+07	#DIV/0!	6.87916e+06	1.21058e+07	1.2207e+07	1.2142e+07	1.20941e+07	8.67721e+06	9.40242e+06	8.41773e+06	1.4064e+07					6.87916e+06		1.34053e+07	1.10092e+07	1.19028e+07	1.2207e+07
Hibch	3-hydroxyisobutyryl-Coenzyme A hydrolase	6		2.36769e+07	2.77995e+07	2.23193e+07	1.21698e+07	2.89879e+07	1.92688e+07	2.35823e+07	2.63299e+07	2.11184e+07	2.76505e+07	2.75204e+07	2.82275e+07	1.76676e+07	2.54648e+07	2.38254e+07	1.21698e+07			3.2094e+07	2.84594e+07	2.64103e+07	2.44004e+07		1.41373e+07
Hid1	HID1 domain containing	5		#DIV/0!	7.69917e+06	8.36447e+06	5.33331e+06	1.91511e+07	5.32149e+06				6.41892e+06	8.72486e+06	7.95373e+06		5.51259e+06	1.12164e+07			5.33331e+06	1.49154e+07	2.37891e+07	1.87489e+07	5.32149e+06
Higd1a	HIG1 domain family, member 1A	1		#DIV/0!	1.44533e+07	#DIV/0!	#DIV/0!	#DIV/0!	#DIV/0!						1.44533e+07
Higd2a	HIG1 domain family, member 2A	2		#DIV/0!	1.41339e+07	#DIV/0!	#DIV/0!	1.02161e+07	#DIV/0!				1.41569e+07		1.41108e+07								1.13627e+07	9.06955e+06
Hint1	histidine triad nucleotide binding protein 1	6		4.13807e+07	4.31367e+07	4.19047e+07	3.98875e+07	4.03152e+07	2.40249e+07	2.29852e+07	5.13514e+07	4.98054e+07	3.99945e+07	4.53972e+07	4.40183e+07		3.41694e+07	4.964e+07	3.18105e+07	5.7259e+07	3.0593e+07	1.74364e+07	4.85141e+07	5.49951e+07	2.00056e+07		2.80442e+07
Hint2	histidine triad nucleotide binding protein 2	6		2.11907e+07	2.21073e+07	1.96201e+07	1.8288e+07	2.78333e+07	2.47415e+07	2.29517e+07	2.22346e+07	1.83859e+07	2.71303e+07	2.30139e+07	1.61777e+07	1.75054e+07	2.46486e+07	1.67064e+07	1.6783e+07	2.03398e+07	1.77412e+07	2.98019e+07	2.72584e+07	2.64397e+07	2.61317e+07		2.33513e+07
Hip1r	huntingtin interacting protein 1 related	4		#DIV/0!	2.77624e+06	4.25469e+06	5.3097e+06	2.94452e+06	#DIV/0!						2.77624e+06	4.42609e+06		4.08329e+06			5.3097e+06		2.94452e+06
Hist1h2ah	histone cluster 1, H2ah	6		6.66404e+09	5.79032e+09	6.63469e+09	7.10284e+09	5.92576e+09	5.04343e+09	6.46588e+09	6.5958e+09	6.93044e+09	5.99038e+09	6.31528e+09	5.0653e+09	5.59814e+09	8.69537e+09	5.61057e+09	5.97048e+09	9.15873e+09	6.17932e+09	6.63845e+09	5.65743e+09	5.48141e+09	4.91996e+09	2.81893e+09	7.3914e+09
Hist1h2bb	histone cluster 1, H2bb	1		#DIV/0!	#DIV/0!	2.78737e+07	#DIV/0!	#DIV/0!	#DIV/0!									2.78737e+07
Hist1h3b	histone cluster 1, H3b	6		2.75795e+09	1.90518e+09	2.28408e+09	1.91814e+09	1.84728e+09	1.45339e+09	2.19063e+09	3.57328e+09	2.50993e+09	1.58947e+09	2.44875e+09	1.67731e+09	2.50697e+09	2.56765e+09	1.77762e+09	1.74357e+09	2.34282e+09	1.66803e+09	1.82304e+09	1.62715e+09	2.09166e+09	1.72255e+09	6.29356e+08	2.00826e+09
Hist2h2ab	histone cluster 2, H2ab	1		3.80562e+06	#DIV/0!	#DIV/0!	#DIV/0!	#DIV/0!	#DIV/0!	3.80562e+06
Hist2h2ac	histone cluster 2, H2ac	6		9.90129e+08	9.88477e+08	9.34648e+08	1.23931e+09	8.17193e+08	9.22205e+08	9.44778e+08	1.00943e+09	1.01617e+09	7.08798e+08	1.17572e+09	1.08091e+09	8.64625e+08	1.02197e+09	9.17352e+08	9.5903e+08	1.69331e+09	1.06559e+09	7.34354e+08	8.52781e+08	8.64446e+08	8.63966e+08	5.86112e+08	1.31654e+09
Hist2h2bb	histone cluster 2, H2bb	2		1.19881e+07	7.81167e+06	#DIV/0!	#DIV/0!	#DIV/0!	#DIV/0!		1.19881e+07			7.81167e+06
Hist2h2be	histone cluster 2, H2be	1		#DIV/0!	#DIV/0!	#DIV/0!	#DIV/0!	#DIV/0!	3.93982e+06																		3.93982e+06
Hk1	hexokinase 1	6		2.11704e+07	3.05892e+07	2.88121e+07	4.27147e+07	5.17921e+07	2.89087e+07	2.2866e+07	2.01909e+07	2.04543e+07	3.02326e+07	3.0808e+07	3.07269e+07	2.34942e+07	3.27388e+07	3.02032e+07	4.92766e+07	3.78398e+07	4.10278e+07	5.40391e+07	5.10356e+07	5.03016e+07	3.47859e+07		2.30314e+07
Hk2	hexokinase 2	5		3.81539e+06	4.29265e+06	5.31302e+06	#DIV/0!	5.5829e+06	6.63654e+06			3.81539e+06	4.37636e+06	4.62301e+06	3.87859e+06			5.31302e+06				5.49847e+06	6.6416e+06	4.60861e+06	6.63654e+06
Hm13		1		1.09682e+06	#DIV/0!	#DIV/0!	#DIV/0!	#DIV/0!	#DIV/0!			1.09682e+06
Hmg20a	high mobility group 20A	1		389483	#DIV/0!	#DIV/0!	#DIV/0!	#DIV/0!	#DIV/0!			389483
Hmga1	high mobility group AT-hook 1	6		3.86694e+07	2.76372e+07	2.64878e+07	2.38329e+07	2.473e+07	1.25665e+07		3.50667e+07	4.2272e+07	2.46008e+07		3.06737e+07	2.26813e+07	4.13247e+07	1.54575e+07	2.61916e+07		2.14742e+07	1.94572e+07	2.20076e+07	3.27252e+07	8.99006e+06		1.61429e+07
Hmga2	high mobility group AT-hook 2	1		9.00254e+06	#DIV/0!	#DIV/0!	#DIV/0!	#DIV/0!	#DIV/0!			9.00254e+06
Hmgb1	high mobility group box 1	6		2.07005e+08	1.20654e+08	7.94608e+07	1.00925e+08	8.65537e+07	9.36885e+06	1.16221e+08	2.48023e+08	2.5677e+08	1.2167e+08	1.33124e+08	1.07168e+08	5.00963e+07	4.85141e+07	1.39772e+08	7.19554e+07	1.56871e+08	7.39476e+07	4.59194e+07	1.1953e+08	9.42115e+07	8.85892e+06	9.87877e+06
Hmgb2	high mobility group box 2	6		1.12241e+08	8.08517e+07	6.42259e+07	3.87141e+07	4.7429e+07	1.04033e+07	5.37626e+07	1.23172e+08	1.5979e+08	6.85475e+07	1.08566e+08	6.54414e+07	4.0988e+07	4.58431e+07	1.05847e+08	3.12424e+07	4.97675e+07	3.51324e+07	3.35079e+07	3.98313e+07	6.89477e+07	8.55775e+06	1.22536e+07	1.03987e+07
Hmgb3	high mobility group box 3	4		9.91216e+06	5.15986e+06	6.21706e+06	#DIV/0!	4.44432e+06	#DIV/0!	8.05694e+06	1.12873e+07	1.03922e+07	5.15986e+06					6.21706e+06					4.51502e+06	4.37363e+06
Hmgcl	3-hydroxy-3-methylglutaryl-Coenzyme A lyase	4		8.80807e+06	1.11212e+07	1.15014e+07	#DIV/0!	1.10811e+07	#DIV/0!	1.09893e+07	7.15143e+06	8.28345e+06	1.1075e+07	8.62265e+06	1.36661e+07			1.15014e+07				1.61396e+07	7.86546e+06	9.23833e+06
Hmgcs2	3-hydroxy-3-methylglutaryl-Coenzyme A synthase 2	6		8.7589e+08	1.02644e+09	4.15726e+08	1.47013e+08	4.46709e+08	6.3864e+08	1.08174e+09	7.27212e+08	8.18723e+08	1.20168e+09	7.84827e+08	1.09281e+09	5.15108e+08	5.28014e+08	2.04057e+08	1.47006e+08	1.69158e+08	1.24874e+08	7.64425e+08	2.16456e+08	3.59247e+08	9.55778e+08	9.03487e+07	8.69795e+08
Hmgn1	high mobility group nucleosomal binding domain 1	1		#DIV/0!	#DIV/0!	#DIV/0!	3.1831e+06	#DIV/0!	#DIV/0!												3.1831e+06
Hmgn2	high mobility group nucleosomal binding domain 2	3		#DIV/0!	1.82877e+07	1.45599e+07	#DIV/0!	1.56049e+07	#DIV/0!				1.75906e+07	1.30171e+07	2.42554e+07			1.45599e+07					1.56049e+07
Hmgn5	high-mobility group nucleosome binding domain 5	5		8.77281e+06	4.35457e+06	5.95936e+06	6.21361e+06	6.43266e+06	#DIV/0!	5.36148e+06	1.21841e+07				4.35457e+06		5.58026e+06	6.33846e+06		6.21361e+06		3.14996e+06	7.68759e+06	8.46043e+06
Hmox2	heme oxygenase 2	2		#DIV/0!	4.06414e+06	#DIV/0!	#DIV/0!	2.97912e+06	#DIV/0!				4.52944e+06		3.59884e+06								3.17274e+06	2.78549e+06
Hnrnpa0	heterogeneous nuclear ribonucleoprotein A0	6		5.88174e+07	4.17907e+07	3.85355e+07	6.68543e+07	3.25758e+07	2.88188e+07	5.79538e+07	6.03312e+07	5.81671e+07	4.20528e+07	4.56338e+07	3.76853e+07	3.3501e+07	4.36416e+07	3.84639e+07	4.40061e+07	6.36166e+07	9.29402e+07	2.25825e+07	4.39177e+07	3.12272e+07	2.55125e+07		3.21252e+07
Hnrnpa1	heterogeneous nuclear ribonucleoprotein A1	6		2.42947e+08	1.69769e+08	1.58709e+08	1.83589e+08	1.02773e+08	3.90566e+07	2.11034e+08	2.4356e+08	2.74247e+08	1.61673e+08	1.73721e+08	1.73914e+08	1.23266e+08	1.51013e+08	2.01849e+08	1.64772e+08	2.05334e+08	1.8066e+08	6.19156e+07	1.23377e+08	1.23027e+08	2.60738e+07	4.15487e+07	4.95472e+07
Hnrnpa2b1	heterogeneous nuclear ribonucleoprotein A2/B1	6		6.09453e+08	4.90841e+08	4.47842e+08	4.35618e+08	3.94785e+08	1.46283e+08	4.91767e+08	7.03122e+08	6.3347e+08	4.82549e+08	5.12615e+08	4.77359e+08	3.98582e+08	4.46381e+08	4.98563e+08	3.98002e+08	5.13326e+08	3.95527e+08	2.85517e+08	4.21775e+08	4.77061e+08	1.15563e+08	1.68971e+08	1.54315e+08
Hnrnpa3	heterogeneous nuclear ribonucleoprotein A3	6		3.98355e+08	3.41122e+08	2.65269e+08	3.28154e+08	3.02628e+08	1.44366e+08	3.63656e+08	3.75933e+08	4.55476e+08	3.28633e+08	3.69321e+08	3.25414e+08	2.23981e+08	2.43307e+08	3.28519e+08	2.74152e+08	3.87011e+08	3.233e+08	1.95352e+08	3.61896e+08	3.50636e+08	8.49023e+07	1.4421e+08	2.03987e+08
Hnrnpab	heterogeneous nuclear ribonucleoprotein A/B	6		1.52283e+08	1.18817e+08	9.9411e+07	9.4232e+07	8.56672e+07	3.04941e+07	1.21392e+08	1.67571e+08	1.67885e+08	1.15507e+08	1.25821e+08	1.15123e+08	7.63381e+07	8.49141e+07	1.36981e+08	6.7188e+07	1.24063e+08	9.14449e+07	6.73418e+07	1.01958e+08	8.77016e+07	1.44213e+07		4.65669e+07
Hnrnpc	heterogeneous nuclear ribonucleoprotein C	6		1.08702e+08	9.35981e+07	9.24399e+07	9.22841e+07	8.66472e+07	4.92692e+07	9.87721e+07	1.19771e+08	1.07563e+08	8.98428e+07	9.85123e+07	9.24391e+07	8.62846e+07	8.94018e+07	1.01633e+08	8.85323e+07	9.75068e+07	9.08133e+07	6.33438e+07	9.88543e+07	9.77437e+07	4.37173e+07	5.95872e+07	4.4503e+07
Hnrnpd	heterogeneous nuclear ribonucleoprotein D	6		4.21042e+07	4.36444e+07	3.76946e+07	3.59901e+07	3.92481e+07	1.34165e+07	3.76801e+07	4.72333e+07	4.13992e+07	5.00061e+07	3.7958e+07	4.29692e+07	3.70739e+07	4.23483e+07	3.36616e+07	3.67795e+07	3.52007e+07		2.96022e+07	5.54621e+07	3.26799e+07	1.34165e+07
Hnrnpdl	heterogeneous nuclear ribonucleoprotein D-like	3		7.86535e+06	3.88397e+06	#DIV/0!	#DIV/0!	4.4646e+06	#DIV/0!		4.22377e+06	1.15069e+07	3.88397e+06										4.4646e+06
Hnrnpf	heterogeneous nuclear ribonucleoprotein F	6		1.60855e+08	1.29898e+08	1.1285e+08	1.39629e+08	1.23111e+08	5.96168e+07	1.41243e+08	1.7655e+08	1.64772e+08	1.28732e+08	1.24123e+08	1.36839e+08	1.01078e+08	1.01078e+08	1.36394e+08	1.426e+08	1.71128e+08	1.05159e+08	9.55002e+07	1.41684e+08	1.3215e+08	3.41149e+07	8.2255e+07	6.24804e+07
Hnrnph1	heterogeneous nuclear ribonucleoprotein H1	6		5.32734e+07	4.22795e+07	4.6393e+07	5.60731e+07	3.94207e+07	1.88244e+07	5.27914e+07	5.93482e+07	4.76806e+07	3.71871e+07	4.96125e+07	4.00389e+07	4.61299e+07	4.05641e+07	5.24849e+07	4.49619e+07	6.57916e+07	5.74658e+07	2.93794e+07	4.692e+07	4.19626e+07	1.94896e+07		1.81592e+07
Hnrnph2	heterogeneous nuclear ribonucleoprotein H2	1		#DIV/0!	#DIV/0!	#DIV/0!	2.89433e+06	#DIV/0!	#DIV/0!											2.89433e+06
Hnrnpk	heterogeneous nuclear ribonucleoprotein K	6		2.97274e+08	2.25921e+08	2.31526e+08	2.37891e+08	1.84388e+08	6.06375e+07	2.61095e+08	3.27065e+08	3.03664e+08	2.05576e+08	2.53393e+08	2.18794e+08	1.84584e+08	2.28624e+08	2.81371e+08	2.30933e+08	2.53973e+08	2.28766e+08	1.51034e+08	1.96098e+08	2.06033e+08	7.52871e+07	2.08595e+07	8.57659e+07
Hnrnpl	heterogeneous nuclear ribonucleoprotein L	6		1.10702e+08	9.44318e+07	7.37329e+07	6.66022e+07	7.46338e+07	2.73385e+07	8.68607e+07	1.20621e+08	1.24623e+08	8.66202e+07	1.08198e+08	8.84771e+07	5.49303e+07	5.3225e+07	1.13043e+08	3.43451e+07	9.36905e+07	7.17711e+07	4.74005e+07	8.82565e+07	8.82443e+07	1.20933e+07		4.25838e+07
Hnrnpm	heterogeneous nuclear ribonucleoprotein M	6		2.29985e+08	1.53409e+08	1.3912e+08	1.40401e+08	6.85074e+07	4.86383e+07	1.93546e+08	2.70903e+08	2.25507e+08	1.5439e+08	1.61538e+08	1.443e+08	1.29952e+08	1.34413e+08	1.52994e+08	1.5023e+08	1.53366e+08	1.17607e+08	7.50787e+07	6.04316e+07	7.00121e+07	7.5916e+07	1.61318e+07	5.38671e+07
Hnrnpu	heterogeneous nuclear ribonucleoprotein U	6		3.69739e+08	2.71825e+08	2.56729e+08	2.51538e+08	2.39634e+08	1.02548e+08	3.0069e+08	4.20899e+08	3.87629e+08	2.50234e+08	2.97641e+08	2.67599e+08	2.26228e+08	2.37014e+08	3.06944e+08	2.25852e+08	2.94297e+08	2.34465e+08	1.71377e+08	2.79331e+08	2.68194e+08	9.83553e+07	1.08048e+08	1.0124e+08
Hnrnpul1	heterogeneous nuclear ribonucleoprotein U-like 1	4		7.42197e+06	8.895e+06	9.29936e+06	#DIV/0!	7.62446e+06	#DIV/0!	6.6122e+06	8.14622e+06	7.50749e+06	9.45929e+06	8.84175e+06	8.38396e+06			9.29936e+06					7.55814e+06	7.69079e+06
Hnrnpul2	heterogeneous nuclear ribonucleoprotein U-like 2	6		1.59299e+07	1.45007e+07	1.61164e+07	1.82308e+07	1.54248e+07	7.26182e+06	1.35953e+07	1.77831e+07	1.64115e+07	1.43854e+07	1.42613e+07	1.48556e+07		1.3309e+07	1.89238e+07		1.76749e+07	1.87866e+07	1.17381e+07	1.80038e+07	1.65325e+07	7.26182e+06
Hoga1	4-hydroxy-2-oxoglutarate aldolase 1	1		#DIV/0!	#DIV/0!	#DIV/0!	#DIV/0!	789292	#DIV/0!														789292
Hook1	hook microtubule tethering protein 1	3		2.98873e+06	3.18801e+06	#DIV/0!	#DIV/0!	2.53891e+06	#DIV/0!	2.98873e+06			3.17011e+06	3.2059e+06									2.47689e+06	2.60094e+06
Hook2	hook microtubule tethering protein 2	1		#DIV/0!	#DIV/0!	#DIV/0!	523054	#DIV/0!	#DIV/0!											523054
Hp1bp3	heterochromatin protein 1, binding protein 3	6		1.006e+07	9.09479e+06	7.70483e+06	1.0165e+07	8.24896e+06	6.89688e+06	9.9337e+06	1.00021e+07	1.02442e+07	9.09347e+06	8.49864e+06	9.69225e+06		9.28712e+06	6.12254e+06		1.0165e+07		7.64932e+06	7.82522e+06	9.27233e+06	7.42006e+06		6.3737e+06
Hs1bp3	HCLS1 binding protein 3	1		#DIV/0!	#DIV/0!	#DIV/0!	#DIV/0!	1.21489e+06	#DIV/0!														1.21489e+06
Hsd11b2	hydroxysteroid 11-beta dehydrogenase 2	5		8.92259e+06	2.86883e+07	3.47774e+07	#DIV/0!	3.63538e+07	2.23162e+07	1.02862e+07	6.7591e+06	9.72253e+06	2.71209e+07	1.62687e+07	4.26754e+07	2.05523e+07	2.71209e+07	5.66589e+07				3.57242e+07	4.08831e+07	3.24542e+07	2.6414e+07		1.82185e+07
Hsd17b10	hydroxysteroid (17-beta) dehydrogenase 10	6		5.87826e+07	5.28981e+07	3.04997e+07	3.91548e+07	4.27622e+07	4.05846e+07	6.17699e+07	5.71441e+07	5.74339e+07	5.11312e+07	5.69187e+07	5.06444e+07	2.94548e+07	3.46704e+07	2.73739e+07	3.2407e+07	5.05287e+07	3.45289e+07	4.35027e+07	3.88551e+07	4.59289e+07	3.90847e+07	2.89287e+07	5.37403e+07
Hsd17b11	hydroxysteroid (17-beta) dehydrogenase 11	5		4.54547e+06	6.9909e+06	#DIV/0!	1.131e+07	7.03729e+06	1.16264e+07	6.45685e+06	2.70163e+06	4.47793e+06	8.09725e+06		5.88455e+06				1.09711e+07	1.1649e+07		1.14982e+07	5.03025e+06	4.58344e+06	1.16264e+07
Hsd17b12	hydroxysteroid (17-beta) dehydrogenase 12	6		1.19392e+07	1.85721e+07	1.33083e+07	1.05169e+07	1.53056e+07	1.59309e+07	1.29164e+07	1.09619e+07		2.10571e+07	1.48607e+07	1.97987e+07	1.19574e+07	1.43864e+07	1.35811e+07		1.05169e+07		1.7194e+07	1.53379e+07	1.33849e+07	1.68448e+07		1.50171e+07
Hsd17b2	hydroxysteroid (17-beta) dehydrogenase 2	5		5.45997e+06	1.10776e+07	1.11823e+07	#DIV/0!	1.3356e+07	1.73222e+07	9.45994e+06	2.90821e+06	4.01175e+06	1.3706e+07	5.98036e+06	1.35463e+07	6.81697e+06	1.55477e+07					2.13081e+07	1.04493e+07	8.31048e+06	1.83249e+07		1.63196e+07
Hsd17b4	hydroxysteroid (17-beta) dehydrogenase 4	6		2.07411e+07	2.93122e+07	2.14935e+07	1.70057e+07	1.73419e+07	2.76801e+07	2.12624e+07	1.98234e+07	2.11375e+07	2.90372e+07	2.47513e+07	3.41481e+07	2.57024e+07	2.57898e+07	1.29882e+07	1.5903e+07	1.94235e+07	1.56906e+07	1.44013e+07	1.91734e+07	1.84511e+07	2.74576e+07		2.79027e+07
Hsd17b7	hydroxysteroid (17-beta) dehydrogenase 7	1		#DIV/0!	#DIV/0!	#DIV/0!	#DIV/0!	1.39536e+06	#DIV/0!														1.50174e+06	1.28898e+06
Hsd3b3	hydroxy-delta-5-steroid dehydrogenase, 3 beta- and steroid delta-isomerase 3	4		6.44836e+06	8.18785e+06	#DIV/0!	#DIV/0!	7.6086e+06	1.30767e+07	6.44836e+06			8.95462e+06		7.42109e+06							7.6086e+06			1.30767e+07
Hsdl2	hydroxysteroid dehydrogenase like 2	1		#DIV/0!	#DIV/0!	3.61484e+06	#DIV/0!	#DIV/0!	#DIV/0!								3.61484e+06
Hsp90aa1	heat shock protein 90, alpha (cytosolic), class A member 1	6		2.07749e+08	1.5736e+08	1.30204e+08	1.97726e+08	9.14892e+07	8.75173e+07	1.91756e+08	2.07912e+08	2.23578e+08	1.51422e+08	1.60979e+08	1.59679e+08	1.21199e+08	1.16746e+08	1.52666e+08	1.80022e+08	2.05904e+08	2.0725e+08	7.77209e+07	9.88063e+07	9.79403e+07	7.66456e+07	9.3723e+07	9.21832e+07
Hsp90ab1	heat shock protein 90 alpha (cytosolic), class B member 1	6		1.03219e+09	8.47561e+08	7.59834e+08	7.51433e+08	5.60397e+08	3.80798e+08	9.26554e+08	1.07568e+09	1.09433e+09	8.2642e+08	8.7627e+08	8.39992e+08	6.32285e+08	6.88652e+08	9.58564e+08	6.11255e+08	9.22005e+08	7.21038e+08	4.77359e+08	5.97598e+08	6.06234e+08	4.36528e+08	2.30981e+08	4.74884e+08
Hsp90b1	heat shock protein 90, beta (Grp94), member 1	6		3.88238e+08	5.14028e+08	5.4155e+08	3.08481e+08	4.29996e+08	3.18378e+08	3.72922e+08	3.92659e+08	3.99135e+08	4.76665e+08	4.65498e+08	5.99922e+08	4.33513e+08	5.17219e+08	6.73919e+08	2.93625e+08	3.07732e+08	3.24086e+08	3.86288e+08	4.54058e+08	4.49642e+08	4.06562e+08	1.48635e+08	3.99938e+08
Hspa14	heat shock protein 14	2		3.9559e+06	2.69412e+06	#DIV/0!	#DIV/0!	#DIV/0!	#DIV/0!		4.05171e+06	3.86008e+06	2.61449e+06	2.77374e+06
Hspa1a	heat shock protein 1A	6		1.28607e+07	1.446e+07	8.87396e+06	3.18932e+07	7.18732e+06	9.12217e+06	9.8959e+06	1.66914e+07	1.19948e+07	1.18001e+07	1.79602e+07	1.36198e+07	6.45149e+06	1.26217e+07	7.54872e+06	2.82002e+07	2.46264e+07	4.28532e+07	6.65912e+06	8.12874e+06	6.77411e+06	1.07118e+07		7.53251e+06
Hspa4	heat shock protein 4	6		6.97423e+07	5.39524e+07	4.3468e+07	3.81611e+07	4.14684e+07	2.15013e+07	5.00512e+07	8.53152e+07	7.38605e+07	4.78793e+07	5.63886e+07	5.75894e+07	2.23056e+07	3.87287e+07	6.93696e+07	1.89107e+07	5.63222e+07	3.92503e+07	3.55168e+07	5.25322e+07	3.63562e+07	1.46653e+07		2.83373e+07
Hspa4l	heat shock protein 4 like	5		5.34083e+06	5.00113e+06	5.89067e+06	7.5831e+06	4.81766e+06	#DIV/0!	5.97373e+06	5.32076e+06	4.728e+06	4.69828e+06	4.338e+06	5.96711e+06			5.89067e+06		7.0476e+06	8.1186e+06			4.81766e+06
Hspa8	heat shock protein 8	6		1.584e+09	1.32243e+09	1.18862e+09	1.13255e+09	1.14342e+09	5.69607e+08	1.33233e+09	1.79197e+09	1.62771e+09	1.15256e+09	1.36864e+09	1.44608e+09	9.59428e+08	1.04308e+09	1.56336e+09	1.00448e+09	1.1265e+09	1.26668e+09	9.14685e+08	1.24889e+09	1.26668e+09	6.52182e+08	4.77955e+08	5.78684e+08
Hspa9	heat shock protein 9	6		5.28235e+08	5.38534e+08	2.92741e+08	1.78648e+08	4.19874e+08	2.40531e+08	4.7007e+08	5.9027e+08	5.24366e+08	4.78253e+08	5.34717e+08	6.02631e+08	2.55191e+08	3.03453e+08	3.1958e+08	1.71353e+08	1.98326e+08	1.66264e+08	4.06928e+08	3.84738e+08	4.67957e+08	3.13415e+08	1.03733e+08	3.04444e+08
Hspb1	heat shock protein 1	3		#DIV/0!	8.27713e+06	#DIV/0!	#DIV/0!	8.94159e+06	2.21946e+07				7.36319e+06		9.19106e+06							8.94159e+06			2.1631e+07	1.27518e+07	3.2201e+07
Hspd1	heat shock protein 1 (chaperonin)	6		1.16781e+09	1.03466e+09	7.81208e+08	8.69503e+08	7.15206e+08	7.44925e+08	1.09729e+09	1.25932e+09	1.14683e+09	9.62693e+08	1.04917e+09	1.09213e+09	7.11456e+08	9.23861e+08	7.08307e+08	6.02631e+08	1.00999e+09	9.95882e+08	7.81353e+08	6.55173e+08	7.09093e+08	7.37516e+08	5.931e+08	9.04158e+08
Hspe1	heat shock protein 1 (chaperonin 10)	6		4.83789e+08	4.256e+08	3.69717e+08	2.64695e+08	3.07177e+08	2.8569e+08	4.68022e+08	5.21864e+08	4.61482e+08	3.83593e+08	4.38804e+08	4.54404e+08	3.20711e+08	4.76929e+08	3.11509e+08	2.54378e+08	2.86488e+08	2.53217e+08	3.55482e+08	2.46225e+08	3.19823e+08	2.94461e+08	1.90076e+08	3.72535e+08
Hsph1	heat shock 105kDa/110kDa protein 1	5		3.26155e+07	1.80425e+07	1.03426e+07	6.4559e+06	6.66018e+06	#DIV/0!	2.36363e+07	3.1523e+07	4.26872e+07	1.77991e+07	1.78683e+07	1.846e+07	5.97e+06		1.47152e+07		6.87439e+06	6.03742e+06	5.88904e+06	7.63555e+06	6.45596e+06
Htra2	HtrA serine peptidase 2	5		5.89043e+06	6.0035e+06	#DIV/0!	5.56866e+06	4.78485e+06	5.75586e+06	5.97456e+06	5.55633e+06	6.14039e+06		6.78163e+06	5.22536e+06					5.56866e+06		4.36636e+06	4.92366e+06	5.06454e+06	5.75905e+06		5.75267e+06
Huwe1	HECT, UBA and WWE domain containing 1	4		6.59006e+06	4.41536e+06	4.08357e+06	#DIV/0!	4.75133e+06	#DIV/0!		7.12175e+06	6.05838e+06		4.80365e+06	4.02707e+06			4.08357e+06						4.75133e+06
Hyou1	hypoxia up-regulated 1	6		5.06832e+07	7.81956e+07	7.49836e+07	1.29011e+07	6.36651e+07	4.77173e+07	4.16669e+07	5.743e+07	5.29527e+07	6.95525e+07	7.05284e+07	9.45058e+07	3.55021e+07	7.27024e+07	1.16746e+08	8.78067e+06	9.60531e+06	2.03172e+07	5.12874e+07	6.41124e+07	7.55957e+07	5.32766e+07		4.21579e+07
Hypk	huntingtin interacting protein K	1		1.49882e+06	#DIV/0!	#DIV/0!	#DIV/0!	#DIV/0!	#DIV/0!		1.49882e+06
Iars	isoleucine-tRNA synthetase	5		5.68849e+06	4.66957e+06	5.80418e+06	6.86296e+06	4.55387e+06	#DIV/0!	5.73754e+06	5.56249e+06	5.76544e+06	4.58726e+06	5.07262e+06	4.34884e+06	5.38196e+06	4.97271e+06	7.05786e+06		6.86296e+06		4.60191e+06	4.86396e+06	4.19576e+06
Iars2	isoleucine-tRNA synthetase 2, mitochondrial	6		1.53142e+07	1.92271e+07	1.16037e+07	1.30929e+07	2.13509e+07	1.48737e+07	1.87814e+07	1.39513e+07	1.32098e+07	1.99668e+07	1.72644e+07	2.045e+07	1.09483e+07	1.2398e+07	1.14647e+07		1.39813e+07	1.22044e+07	2.66586e+07	1.98096e+07	1.75845e+07	1.58568e+07		1.38905e+07
Iba57	IBA57 homolog, iron-sulfur cluster assembly	2		2.03381e+06	2.33336e+06	#DIV/0!	#DIV/0!	#DIV/0!	#DIV/0!	1.94576e+06	2.12186e+06		2.17925e+06	2.14419e+06	2.67666e+06
Ide	insulin degrading enzyme	1		3.4508e+06	#DIV/0!	#DIV/0!	#DIV/0!	#DIV/0!	#DIV/0!			3.4508e+06
Idh1	isocitrate dehydrogenase 1 (NADP+), soluble	6		4.05771e+08	2.33548e+08	1.5307e+08	1.42788e+08	1.21006e+08	2.63212e+07	4.51171e+08	4.02134e+08	3.64009e+08	2.12222e+08	2.2381e+08	2.64611e+08	1.15779e+08	1.27799e+08	2.15633e+08	9.58782e+07	1.90802e+08	1.41684e+08	1.0606e+08	1.42472e+08	1.14486e+08	2.78409e+07	3.77795e+07	1.33432e+07
Idh2	isocitrate dehydrogenase 2 (NADP+), mitochondrial	6		1.39564e+08	1.38911e+08	9.45707e+07	7.78411e+07	1.4127e+08	9.68056e+07	1.58411e+08	1.26916e+08	1.33365e+08	1.47067e+08	1.24684e+08	1.44982e+08	7.99836e+07	9.49063e+07	1.08822e+08	7.54857e+07	8.04673e+07	7.75702e+07	1.56079e+08	1.34301e+08	1.33429e+08	1.05458e+08		8.81526e+07
Idh3a	isocitrate dehydrogenase 3 (NAD+) alpha	6		9.30633e+07	1.075e+08	7.14777e+07	4.582e+07	1.61463e+08	9.19469e+07	1.13349e+08	7.3132e+07	9.27086e+07	1.14542e+08	8.7939e+07	1.2002e+08	5.92865e+07	8.21866e+07	7.29599e+07	3.89279e+07	5.5566e+07	4.29662e+07	2.13995e+08	1.41537e+08	1.28857e+08	1.09792e+08		7.41015e+07
Idh3g	isocitrate dehydrogenase 3 (NAD+), gamma	6		2.1546e+07	2.3192e+07	1.34628e+07	8.83501e+06	2.48118e+07	1.78924e+07	2.77561e+07	1.71737e+07	1.97083e+07	2.60197e+07	1.95667e+07	2.39895e+07		1.43187e+07	1.26068e+07		8.83501e+06		2.34942e+07	2.89428e+07	2.19985e+07	1.91362e+07		1.66486e+07
Idi1	isopentenyl-diphosphate delta isomerase	4		3.97292e+06	4.94212e+06	4.01592e+06	#DIV/0!	6.68386e+06	#DIV/0!	3.99233e+06	3.9535e+06			4.80598e+06	5.07825e+06		4.01592e+06						5.34589e+06	8.02183e+06
Ifi27l2b	interferon, alpha-inducible protein 27 like 2B	1		#DIV/0!	2.53948e+06	#DIV/0!	#DIV/0!	#DIV/0!	#DIV/0!						2.53948e+06
Ifi35	interferon-induced protein 35	1		1.31388e+06	#DIV/0!	#DIV/0!	#DIV/0!	#DIV/0!	#DIV/0!		1.31388e+06
Ifih1	interferon induced with helicase C domain 1	1		#DIV/0!	524397	#DIV/0!	#DIV/0!	#DIV/0!	#DIV/0!						524397
Igbp1	immunoglobulin (CD79A) binding protein 1	1		1.14348e+06	#DIV/0!	#DIV/0!	#DIV/0!	#DIV/0!	#DIV/0!			1.14348e+06
Igf2bp2	insulin-like growth factor 2 mRNA binding protein 2	3		6.24736e+06	4.88118e+06	5.14486e+06	#DIV/0!	#DIV/0!	#DIV/0!	5.33183e+06	6.35826e+06	7.05199e+06			4.88118e+06			5.14486e+06
Igf2bp3	insulin-like growth factor 2 mRNA binding protein 3	1		1.61377e+06	#DIV/0!	#DIV/0!	#DIV/0!	#DIV/0!	#DIV/0!			1.61377e+06
Igf2r	insulin-like growth factor 2 receptor	3		#DIV/0!	2.53004e+06	3.44846e+06	#DIV/0!	2.29283e+06	#DIV/0!					2.76932e+06	2.29077e+06		3.06828e+06	3.82864e+06					2.29283e+06
Ighg		3		#DIV/0!	#DIV/0!	6.85203e+06	1.10132e+07	#DIV/0!	1.69996e+07								6.85203e+06			1.29361e+07	9.09032e+06					1.69996e+07
Igkc		3		3.10212e+07	2.91239e+07	#DIV/0!	#DIV/0!	1.95017e+07	#DIV/0!	3.49478e+07	2.70946e+07		2.83275e+07	3.1033e+07	2.80112e+07								1.95017e+07
Ik	IK cytokine	4		5.16362e+06	4.25721e+06	4.821e+06	#DIV/0!	4.32724e+06	#DIV/0!		5.95058e+06	4.37666e+06	4.18995e+06	4.68235e+06	3.89934e+06			4.821e+06					4.66906e+06	3.98542e+06
Ikbkb	inhibitor of kappaB kinase beta	5		1.23907e+07	1.38967e+07	9.22091e+06	#DIV/0!	1.39403e+07	3.27701e+07	1.35905e+07	9.73534e+06	1.38463e+07		1.37994e+07	1.3994e+07		8.53287e+06	9.90894e+06				1.44263e+07	1.13344e+07	1.60604e+07	5.15404e+07		1.39998e+07
Ilf2	interleukin enhancer binding factor 2	6		1.24714e+07	9.99147e+06	7.4679e+06	1.25317e+07	8.46743e+06	7.2583e+06	1.24307e+07	1.24264e+07	1.25571e+07	9.92751e+06	1.0127e+07	9.91994e+06	8.99131e+06	4.86295e+06	8.54945e+06	1.00389e+07	1.41108e+07	1.34453e+07	7.88785e+06	9.02816e+06	8.48628e+06	7.2583e+06
Ilf3	interleukin enhancer binding factor 3	5		1.01807e+07	7.10427e+06	7.08289e+06	8.28866e+06	5.85373e+06	#DIV/0!	6.41537e+06	1.38434e+07	1.02833e+07	6.05166e+06	8.27484e+06	6.98631e+06	8.03853e+06	5.55286e+06	7.65728e+06		9.44618e+06	7.13113e+06	5.12102e+06	5.93164e+06	6.50853e+06
Immt	inner membrane protein, mitochondrial	6		1.10322e+08	1.41867e+08	9.42248e+07	5.23196e+07	1.58353e+08	1.21685e+08	1.12053e+08	1.07072e+08	1.11843e+08	1.48491e+08	1.23351e+08	1.53759e+08	7.76186e+07	1.24477e+08	8.0579e+07	3.07845e+07	7.20303e+07	5.41441e+07	1.80622e+08	1.30792e+08	1.63646e+08	1.3983e+08		1.03539e+08
Imp3	IMP3, U3 small nucleolar ribonucleoprotein	1		838354	#DIV/0!	#DIV/0!	#DIV/0!	#DIV/0!	#DIV/0!			838354
Imp4	IMP4, U3 small nucleolar ribonucleoprotein	3		3.24784e+06	3.49679e+06	#DIV/0!	#DIV/0!	5.94275e+06	#DIV/0!		3.67268e+06	2.823e+06			3.49679e+06									5.94275e+06
Impa1	inositol (myo)-1(or 4)-monophosphatase 1	6		1.60305e+07	1.19939e+07	1.08694e+07	1.53749e+07	7.64353e+06	9.91582e+06	1.50859e+07	1.49994e+07	1.80063e+07	1.14878e+07	1.19698e+07	1.25241e+07	1.12459e+07	1.04928e+07		1.65084e+07	1.32989e+07	1.63173e+07		6.90543e+06	8.38163e+06	9.91582e+06
Impad1	inositol monophosphatase domain containing 1	1		#DIV/0!	#DIV/0!	#DIV/0!	#DIV/0!	1.96514e+06	#DIV/0!															1.96514e+06
Impdh2	inosine monophosphate dehydrogenase 2	5		3.51656e+07	2.06097e+07	1.16368e+07	1.91415e+07	9.14819e+06	#DIV/0!	2.31723e+07	4.40122e+07	3.83122e+07	2.09087e+07	2.3651e+07	1.72692e+07	7.95263e+06	1.05132e+07	1.64445e+07		1.91415e+07		5.52062e+06	1.28557e+07	9.0683e+06
Inpp5d	inositol polyphosphate-5-phosphatase D	1		#DIV/0!	#DIV/0!	#DIV/0!	3.60833e+06	#DIV/0!	#DIV/0!												3.60833e+06
Insl5	insulin-like 5	1		#DIV/0!	#DIV/0!	#DIV/0!	1.83987e+07	#DIV/0!	#DIV/0!											1.83987e+07
Ints3	integrator complex subunit 3	1		2.26174e+06	#DIV/0!	#DIV/0!	#DIV/0!	#DIV/0!	#DIV/0!		2.26174e+06
Ints4	integrator complex subunit 4	1		1.06358e+06	#DIV/0!	#DIV/0!	#DIV/0!	#DIV/0!	#DIV/0!		1.06358e+06
Ipo4	importin 4	1		#DIV/0!	#DIV/0!	1.083e+06	#DIV/0!	#DIV/0!	#DIV/0!									1.083e+06
Ipo5	importin 5	5		1.26694e+07	7.63565e+06	7.84314e+06	#DIV/0!	8.97032e+06	1.03347e+07	2.21791e+07	1.01847e+07	5.64444e+06	1.14338e+07	6.9525e+06	4.52065e+06			7.84314e+06				9.58336e+06	1.06231e+07	6.70451e+06	1.03347e+07
Ipo7	importin 7	4		6.80874e+06	6.32759e+06	7.54349e+06	#DIV/0!	5.37917e+06	#DIV/0!	4.97305e+06	7.79058e+06	7.66259e+06	5.75945e+06	5.99114e+06	7.23218e+06			7.54349e+06					5.2174e+06	5.54094e+06
Ipo9	importin 9	1		591451	#DIV/0!	#DIV/0!	#DIV/0!	#DIV/0!	#DIV/0!			591451
Iqgap1	IQ motif containing GTPase activating protein 1	6		8.512e+07	9.71897e+07	7.47114e+07	8.52713e+07	1.25e+08	8.21426e+07	7.80394e+07	7.92716e+07	9.8049e+07	1.07391e+08	9.85191e+07	8.56589e+07	6.53734e+07	7.72322e+07	8.15284e+07	5.31955e+07	1.13012e+08	8.96065e+07	1.04578e+08	1.33041e+08	1.3738e+08	7.65288e+07		8.77563e+07
Iqgap2	IQ motif containing GTPase activating protein 2	5		6.20101e+06	8.29054e+06	9.1415e+06	#DIV/0!	1.07747e+07	1.01903e+07	6.22309e+06	5.13168e+06	7.24824e+06	8.29034e+06	7.24121e+06	9.34006e+06			9.1415e+06				1.17773e+07	1.10252e+07	9.52178e+06	1.01903e+07
Irf2bp1	interferon regulatory factor 2 binding protein 1	1		5.55556e+06	#DIV/0!	#DIV/0!	#DIV/0!	#DIV/0!	#DIV/0!		5.55556e+06
Irf2bp2	interferon regulatory factor 2 binding protein 2	4		1.2452e+07	8.45176e+06	7.92237e+06	#DIV/0!	7.04618e+06	#DIV/0!	9.12251e+06	1.46805e+07	1.35529e+07	8.14848e+06	8.48981e+06	8.717e+06			7.92237e+06					7.94216e+06	6.15019e+06
Irf3	interferon regulatory factor 3	1		1.883e+06	#DIV/0!	#DIV/0!	#DIV/0!	#DIV/0!	#DIV/0!			1.883e+06
Irf6	interferon regulatory factor 6	1		1.17971e+06	#DIV/0!	#DIV/0!	#DIV/0!	#DIV/0!	#DIV/0!			1.17971e+06
Irgm1	immunity-related GTPase family M member 1	5		5.15686e+06	5.20072e+06	5.89394e+06	#DIV/0!	5.50878e+06	5.24714e+06	5.26061e+06	5.2829e+06	4.92707e+06	5.22645e+06	4.9672e+06	5.40851e+06			5.89394e+06				6.47209e+06	5.03374e+06	5.0205e+06	5.24714e+06
Isca2	iron-sulfur cluster assembly 2	6		2.83349e+06	2.93149e+06	3.84666e+06	3.89367e+06	3.26228e+06	3.70797e+06	2.75401e+06	3.19747e+06	2.549e+06	2.49136e+06	3.03507e+06	3.26805e+06		4.30416e+06	3.38917e+06		3.89367e+06		3.73247e+06	3.05026e+06	3.0041e+06			3.70797e+06
Isg15	ISG15 ubiquitin-like modifier	1		#DIV/0!	#DIV/0!	#DIV/0!	#DIV/0!	394509	#DIV/0!														394509
Isoc1	isochorismatase domain containing 1	4		3.93956e+06	4.53666e+06	#DIV/0!	8.74445e+06	3.13449e+06	#DIV/0!	4.16014e+06	3.75271e+06	3.90584e+06	4.53666e+06						4.99897e+06	6.79103e+06	1.44433e+07		3.13449e+06
Isoc2a	isochorismatase domain containing 2a	1		#DIV/0!	2.47352e+06	#DIV/0!	#DIV/0!	#DIV/0!	#DIV/0!				3.23604e+06		1.71099e+06
Ist1	increased sodium tolerance 1 homolog (yeast)	2		3.31574e+06	#DIV/0!	#DIV/0!	#DIV/0!	2.97122e+06	#DIV/0!		3.31574e+06											3.8191e+06	2.12333e+06
Isy1	ISY1 splicing factor homolog	1		5.19179e+06	#DIV/0!	#DIV/0!	#DIV/0!	#DIV/0!	#DIV/0!		5.19179e+06
Isyna1	myo-inositol 1-phosphate synthase A1	5		1.70068e+07	1.37611e+07	8.84634e+06	1.2515e+07	9.1818e+06	#DIV/0!	1.48855e+07	2.18647e+07	1.42702e+07	1.38896e+07	1.46754e+07	1.27183e+07	7.5949e+06	7.98522e+06	1.09589e+07		1.2404e+07	1.2626e+07	5.45482e+06	1.00933e+07	1.19972e+07
Itch	itchy, E3 ubiquitin protein ligase	1		#DIV/0!	#DIV/0!	4.28867e+06	#DIV/0!	#DIV/0!	#DIV/0!									4.28867e+06
Itga2	integrin alpha 2	5		3.94041e+06	4.61101e+06	6.424e+06	#DIV/0!	3.4334e+06	6.61358e+06	3.96146e+06	3.86383e+06	3.99593e+06	4.77775e+06	3.2642e+06	5.79108e+06	4.53446e+06	7.57072e+06	7.16681e+06				3.76495e+06	3.10186e+06		6.61358e+06
Itga3	integrin alpha 3	5		3.51066e+06	3.86137e+06	4.14833e+06	#DIV/0!	3.07905e+06	4.29433e+06	3.82731e+06	3.16177e+06	3.5429e+06	4.52285e+06	3.26987e+06	3.7914e+06			4.14833e+06					3.36622e+06	2.79187e+06	4.29433e+06
Itga6	integrin alpha 6	6		1.54113e+07	1.41442e+07	1.2661e+07	1.25697e+07	1.20648e+07	1.12972e+07	1.48813e+07	1.68098e+07	1.45428e+07	1.62024e+07	1.39697e+07	1.22604e+07	1.14251e+07	1.36236e+07	1.29343e+07		1.39455e+07	1.11938e+07	1.28298e+07	1.23294e+07	1.10351e+07	1.34332e+07		9.16117e+06
Itgb1	integrin beta 1 (fibronectin receptor beta)	6		1.3356e+07	1.26664e+07	1.28698e+07	1.38811e+07	1.14194e+07	1.52843e+07	1.46287e+07	1.22002e+07	1.32391e+07	1.22358e+07	1.19823e+07	1.37812e+07	1.30641e+07	1.55542e+07	9.99102e+06	1.15317e+07	1.72166e+07	1.28949e+07	1.47366e+07	8.99443e+06	1.05271e+07	1.55963e+07		1.49724e+07
Itgb4	integrin beta 4	6		2.40343e+07	3.18349e+07	2.30121e+07	1.4009e+07	2.69487e+07	2.11384e+07	2.12182e+07	2.68385e+07	2.40461e+07	3.76775e+07	2.49338e+07	3.28935e+07	1.96878e+07	2.48786e+07	2.44698e+07	1.01172e+07	2.44512e+07	7.45874e+06	2.09087e+07	2.89669e+07	3.09707e+07	2.59944e+07		1.62823e+07
Itih2	inter-alpha trypsin inhibitor, heavy chain 2	3		#DIV/0!	2.68427e+06	#DIV/0!	#DIV/0!	5.23406e+06	5.64875e+06						2.68427e+06							5.23406e+06			5.64875e+06
Itm2b	integral membrane protein 2B	1		#DIV/0!	#DIV/0!	#DIV/0!	1.45068e+06	#DIV/0!	#DIV/0!												1.45068e+06
Itpa	inosine triphosphatase (nucleoside triphosphate pyrophosphatase)	6		8.37931e+06	4.82306e+06	4.46254e+06	4.74705e+06	4.39338e+06	3.67777e+06		8.37931e+06		4.90425e+06	5.00938e+06	4.55557e+06	3.95542e+06	4.45224e+06	4.97995e+06	4.74705e+06				4.39338e+06		3.67777e+06
Itpr3	inositol 1,4,5-triphosphate receptor 3	4		4.14248e+06	4.87196e+06	#DIV/0!	#DIV/0!	5.5836e+06	5.12067e+06	4.38091e+06	3.85687e+06	4.18965e+06	5.60856e+06	4.81332e+06	4.19401e+06							5.38532e+06	5.66561e+06	5.69988e+06	5.12067e+06
Ivd	isovaleryl coenzyme A dehydrogenase	6		4.39876e+07	4.0057e+07	3.50353e+07	2.69403e+07	3.681e+07	2.76651e+07	4.21112e+07	5.12945e+07	3.85573e+07	3.6777e+07	4.05585e+07	4.28354e+07	3.26052e+07	3.8659e+07	3.38417e+07	3.47064e+07	2.06709e+07	2.54436e+07	3.54996e+07	3.42761e+07	4.06542e+07	3.49382e+07		2.0392e+07
Jchain	immunoglobulin joining chain	1		#DIV/0!	#DIV/0!	#DIV/0!	2.83359e+06	#DIV/0!	#DIV/0!												2.83359e+06
Jup	junction plakoglobin	6		4.82269e+07	5.66679e+07	8.67122e+07	1.18204e+08	6.36984e+07	3.03838e+08	4.78031e+07	5.0013e+07	4.68648e+07	5.15583e+07	5.39007e+07	6.45449e+07	1.60345e+08	5.18198e+07	4.79724e+07	1.26644e+08	6.59926e+07	1.61975e+08	6.65991e+07	5.6252e+07	6.82441e+07	6.57642e+07	7.79136e+08	6.6613e+07
Kars1		6		4.00201e+07	3.40472e+07	2.31594e+07	1.72393e+07	4.15157e+07	1.08923e+07	3.43118e+07	3.79422e+07	4.78064e+07	3.63764e+07	3.36289e+07	3.21363e+07	1.21884e+07	2.01517e+07	3.71382e+07		1.72393e+07		3.3288e+07	4.80089e+07	4.32501e+07			1.08923e+07
Katnal2	katanin p60 subunit A-like 2	1		#DIV/0!	#DIV/0!	#DIV/0!	1.07163e+07	#DIV/0!	#DIV/0!												1.07163e+07
Kcnq1	potassium voltage-gated channel, subfamily Q, member 1	1		1.11677e+06	#DIV/0!	#DIV/0!	#DIV/0!	#DIV/0!	#DIV/0!		1.11677e+06
Kctd12	potassium channel tetramerisation domain containing 12	4		#DIV/0!	2.64634e+06	2.15768e+07	2.7811e+08	5.17813e+06	#DIV/0!				2.87096e+06		2.42172e+06	3.4481e+07	1.68086e+07	1.34407e+07	2.37936e+08	1.17046e+08	4.79349e+08	5.17813e+06
Kdm1a	lysine (K)-specific demethylase 1A	1		#DIV/0!	#DIV/0!	#DIV/0!	#DIV/0!	2.66518e+06	#DIV/0!														2.66518e+06
Kdm6b	KDM1 lysine (K)-specific demethylase 6B	1		#DIV/0!	#DIV/0!	#DIV/0!	7.76363e+06	#DIV/0!	#DIV/0!												7.76363e+06
Khdrbs1	KH domain containing, RNA binding, signal transduction associated 1	5		8.61597e+06	7.11835e+06	6.56319e+06	6.05872e+06	6.93763e+06	#DIV/0!	6.698e+06	9.88014e+06	9.26976e+06	6.78962e+06	7.82739e+06	6.73805e+06	5.10472e+06	6.02947e+06	8.55538e+06		5.82974e+06	6.2877e+06		6.30821e+06	7.56705e+06
Khsrp	KH-type splicing regulatory protein	5		8.20388e+07	5.92954e+07	4.76749e+07	4.91221e+07	4.23759e+07	#DIV/0!	6.32736e+07	1.0699e+08	7.58528e+07	5.99269e+07	6.49038e+07	5.30555e+07	3.93075e+07	4.50399e+07	5.86773e+07	3.76958e+07	5.82478e+07	5.14226e+07	2.55089e+07	5.49646e+07	4.66541e+07
Kiaa1522		3		#DIV/0!	2.83398e+06	3.5456e+06	#DIV/0!	3.88558e+06	#DIV/0!						2.83398e+06			3.5456e+06						3.88558e+06
Kiaa2013		1		1.26614e+06	#DIV/0!	#DIV/0!	#DIV/0!	#DIV/0!	#DIV/0!		1.26614e+06
Kif13a	kinesin family member 13A	1		#DIV/0!	#DIV/0!	#DIV/0!	#DIV/0!	528740	#DIV/0!														528740
Kif1a	kinesin family member 1A	4		2.34409e+06	2.61384e+06	#DIV/0!	#DIV/0!	3.33864e+06	2.54971e+06	2.38045e+06	2.13041e+06	2.52141e+06	2.50122e+06	2.72646e+06								3.13123e+06	3.13536e+06	3.74933e+06	2.54971e+06
Kif4	kinesin family member 4	1		1.11229e+06	#DIV/0!	#DIV/0!	#DIV/0!	#DIV/0!	#DIV/0!			1.11229e+06
Kif5b	kinesin family member 5B	6		2.66586e+07	2.85206e+07	2.28818e+07	2.2224e+07	3.11268e+07	2.25422e+07	1.80776e+07	3.05104e+07	3.13878e+07	2.98143e+07	2.71736e+07	2.8574e+07	1.23842e+07	2.49494e+07	3.13117e+07	1.78485e+07	2.57363e+07	2.30874e+07	2.75988e+07	3.10029e+07	3.47787e+07	2.61789e+07		1.89055e+07
Klc4	kinesin light chain 4	5		7.65517e+06	8.79401e+06	9.3972e+06	6.68502e+06	7.93234e+06	#DIV/0!	6.33055e+06	7.82685e+06	8.8081e+06	9.21275e+06	8.27713e+06	8.89214e+06			9.3972e+06		6.68502e+06		5.8443e+06	9.15926e+06	8.79346e+06
Klf13	Kruppel-like factor 13	1		457464	#DIV/0!	#DIV/0!	#DIV/0!	#DIV/0!	#DIV/0!			457464
Klf5	Kruppel-like factor 5	2		6.85154e+06	5.81232e+06	#DIV/0!	#DIV/0!	#DIV/0!	#DIV/0!		7.27391e+06	6.42917e+06	5.85079e+06		5.77384e+06
Klk1	kallikrein 1	5		3.59834e+06	1.30182e+07	1.9301e+07	#DIV/0!	1.53691e+07	6.71567e+06			3.59834e+06	1.23303e+07	1.07483e+07	1.5976e+07	1.20381e+07	1.46744e+07	3.11904e+07					1.23688e+07	1.83694e+07	6.71567e+06
Kpna2	karyopherin (importin) alpha 2	5		8.02478e+06	9.16219e+06	9.18166e+06	#DIV/0!	4.55204e+06	4.38942e+06	6.36752e+06	7.38568e+06	1.03211e+07	1.00063e+07	7.98688e+06	9.49344e+06		5.64327e+06	1.272e+07				4.73194e+06	4.4123e+06	4.51189e+06	4.38942e+06
Kpna3	karyopherin (importin) alpha 3	1		5.69198e+06	#DIV/0!	#DIV/0!	#DIV/0!	#DIV/0!	#DIV/0!		5.69198e+06
Kpnb1	karyopherin (importin) beta 1	6		7.2846e+07	6.52416e+07	4.71926e+07	3.88456e+07	5.69017e+07	2.62237e+07	6.17014e+07	7.7152e+07	7.96847e+07	6.51201e+07	6.63365e+07	6.42681e+07	4.06598e+07	4.34243e+07	5.74937e+07	3.53498e+07	4.51243e+07	3.60626e+07	5.06058e+07	7.00897e+07	5.00095e+07	4.49993e+07	1.41118e+07	1.956e+07
Krt1	keratin 1	6		2.00439e+07	2.46897e+07	3.87778e+07	5.74364e+07	2.94158e+07	5.32799e+07	1.86142e+07	3.04133e+07	1.11042e+07	2.39812e+07	3.10761e+07	1.90119e+07	5.03923e+07	5.15797e+07	1.43615e+07	8.28271e+07	3.68587e+07	5.26234e+07	2.99967e+07	2.64158e+07	3.18348e+07	5.23142e+07		5.42455e+07
Krt26	keratin 26	1		#DIV/0!	#DIV/0!	#DIV/0!	2.27553e+07	#DIV/0!	#DIV/0!												2.27553e+07
Krt76	keratin 76	6		9.79539e+07	1.40386e+07	1.57047e+09	6.93834e+08	6.54038e+08	1.08158e+10	9.79539e+07				1.40386e+07		3.05749e+09		8.34437e+07	1.12182e+09		2.65843e+08	6.54038e+08			3.39444e+08	2.12921e+10
Krt8	keratin 8	6		5.47491e+09	9.01291e+09	5.97321e+09	8.48933e+09	1.39307e+10	9.03925e+09	6.48653e+09	5.00492e+09	4.93328e+09	9.97728e+09	7.86391e+09	9.19753e+09	6.9079e+09	7.57711e+09	3.43461e+09	9.77331e+09	7.0384e+09	8.65628e+09	1.52026e+10	1.28549e+10	1.37346e+10	1.26122e+10	2.58443e+09	1.19211e+10
Ktn1	kinectin 1	5		4.64659e+06	4.95289e+06	3.91424e+06	2.98211e+06	4.81923e+06	#DIV/0!	4.06296e+06	3.96036e+06	5.91645e+06	4.69177e+06	4.95997e+06	5.20692e+06			3.91424e+06		2.98211e+06		4.38456e+06	4.86801e+06	5.20512e+06
Kyat3		1		#DIV/0!	2.5059e+06	#DIV/0!	#DIV/0!	#DIV/0!	#DIV/0!						2.5059e+06
L1cam	L1 cell adhesion molecule	1		#DIV/0!	#DIV/0!	#DIV/0!	2.19943e+06	#DIV/0!	#DIV/0!												2.19943e+06
L2hgdh	L-2-hydroxyglutarate dehydrogenase	1		1.4745e+06	#DIV/0!	#DIV/0!	#DIV/0!	#DIV/0!	#DIV/0!	1.69717e+06		1.25182e+06
Lad1	ladinin	6		6.68871e+07	5.7352e+07	1.73075e+07	2.01961e+07	6.27177e+07	2.37825e+07	5.19025e+07	8.77928e+07	6.09659e+07	5.68832e+07	5.5121e+07	6.00516e+07	7.93336e+06	2.36297e+07	2.03595e+07	1.83173e+07	2.20748e+07		4.46204e+07	7.6354e+07	6.71787e+07	2.37825e+07
Lage3	L antigen family, member 3	1		2.14969e+06	#DIV/0!	#DIV/0!	#DIV/0!	#DIV/0!	#DIV/0!		2.14969e+06
Lama1	laminin, alpha 1	1		9.92888e+06	#DIV/0!	#DIV/0!	#DIV/0!	#DIV/0!	#DIV/0!		9.92888e+06
Lamp2	lysosomal-associated membrane protein 2	1		1.07694e+06	#DIV/0!	#DIV/0!	#DIV/0!	#DIV/0!	#DIV/0!			1.07694e+06
Lamtor1	late endosomal/lysosomal adaptor, MAPK and MTOR activator 1	3		4.41851e+06	5.14825e+06	#DIV/0!	#DIV/0!	5.80603e+06	#DIV/0!		4.92468e+06	3.91234e+06	5.38681e+06	5.42466e+06	4.63327e+06								5.16236e+06	6.4497e+06
Lamtor3	late endosomal/lysosomal adaptor, MAPK and MTOR activator 3	5		4.97202e+06	4.90122e+06	#DIV/0!	8.14848e+06	5.78584e+06	8.4259e+06	5.49619e+06	5.05472e+06	4.36515e+06	4.46213e+06	5.56211e+06	4.67943e+06					8.14848e+06			6.66743e+06	4.90425e+06	8.4259e+06
Lamtor4	late endosomal/lysosomal adaptor, MAPK and MTOR activator 4	3		2.96397e+06	3.43672e+06	#DIV/0!	#DIV/0!	3.45959e+06	#DIV/0!	2.96397e+06			3.43672e+06									3.4777e+06		3.44149e+06
Lamtor5	late endosomal/lysosomal adaptor, MAPK and MTOR activator 5	1		#DIV/0!	#DIV/0!	#DIV/0!	2.09367e+06	#DIV/0!	#DIV/0!												2.09367e+06
Lap3	leucine aminopeptidase 3	6		4.04167e+07	4.17678e+07	5.19341e+07	7.17291e+07	3.68007e+07	2.70532e+07	3.93211e+07	4.52182e+07	3.67108e+07	3.57143e+07	4.42232e+07	4.53657e+07	4.37597e+07	5.50371e+07	5.70056e+07	7.11914e+07	6.68118e+07	7.71841e+07	3.05973e+07	4.30229e+07	3.67821e+07	2.73758e+07	1.78658e+07	3.59179e+07
Larp1	La ribonucleoprotein domain family, member 1	4		9.19279e+06	7.70637e+06	6.76379e+06	#DIV/0!	6.86343e+06	#DIV/0!	9.35431e+06	1.01833e+07	8.04076e+06	7.34535e+06	8.6742e+06	7.09957e+06			6.76379e+06					6.35958e+06	7.36728e+06
Larp4	La ribonucleoprotein domain family, member 4	3		5.51183e+06	3.69641e+06	#DIV/0!	#DIV/0!	3.64225e+06	#DIV/0!		5.51183e+06		3.57919e+06	3.66759e+06	3.84246e+06								3.70977e+06	3.57472e+06
Larp4b	La ribonucleoprotein domain family, member 4B	1		786180	#DIV/0!	#DIV/0!	#DIV/0!	#DIV/0!	#DIV/0!			786180
Lars	leucyl-tRNA synthetase	5		5.61431e+06	4.61533e+06	6.93133e+06	5.00591e+06	4.42348e+06	#DIV/0!		5.33183e+06	5.8968e+06	5.26025e+06	4.68722e+06	3.89853e+06			6.93133e+06		5.00591e+06			4.86126e+06	3.9857e+06
Lars2	leucyl-tRNA synthetase, mitochondrial	1		9.20166e+06	#DIV/0!	#DIV/0!	#DIV/0!	#DIV/0!	#DIV/0!	1.53965e+07	3.00681e+06
Lasp1	LIM and SH3 protein 1	6		4.36597e+07	4.70736e+07	5.52538e+07	6.01584e+07	5.33574e+07	1.25341e+07	3.03186e+07	5.67061e+07	4.39543e+07	4.13304e+07	5.54583e+07	4.44321e+07	4.54665e+07	4.57193e+07	7.45756e+07	6.47825e+07	5.8975e+07	5.67179e+07	4.53595e+07	6.57323e+07	4.89804e+07	9.48161e+06		1.55866e+07
Lbr	lamin B receptor	6		3.54365e+07	3.96822e+07	2.82798e+07	1.66914e+07	3.0986e+07	2.31263e+07	3.48922e+07	3.44333e+07	3.69841e+07	3.94658e+07	3.63009e+07	4.32801e+07	2.48975e+07	3.37902e+07	2.61517e+07	1.52531e+07	2.45633e+07	1.02577e+07	2.49632e+07	3.56822e+07	3.23127e+07	2.6101e+07		2.01517e+07
Lclat1	lysocardiolipin acyltransferase 1	1		2.731e+06	#DIV/0!	#DIV/0!	#DIV/0!	#DIV/0!	#DIV/0!		2.731e+06
Lcp1	lymphocyte cytosolic protein 1	2		#DIV/0!	#DIV/0!	#DIV/0!	#DIV/0!	1.78687e+06	5.69356e+06													1.78687e+06			5.69356e+06
Ldha	lactate dehydrogenase A	6		1.554e+08	1.93971e+08	1.60572e+08	2.31077e+08	2.41498e+08	7.18354e+07	1.82485e+08	1.31967e+08	1.51748e+08	1.80022e+08	1.75537e+08	2.26353e+08	1.37619e+08	1.77187e+08	1.66911e+08	2.52044e+08	2.18446e+08	2.22742e+08	2.01975e+08	2.91233e+08	2.31286e+08	7.36203e+07	7.07438e+07	7.11421e+07
Ldhb	lactate dehydrogenase B	2		3.23537e+06	#DIV/0!	#DIV/0!	3.9099e+06	#DIV/0!	#DIV/0!		3.23537e+06										3.9099e+06
Lemd2	LEM domain containing 2	1		#DIV/0!	2.66924e+06	#DIV/0!	#DIV/0!	#DIV/0!	#DIV/0!						2.66924e+06
Lemd3	LEM domain containing 3	1		#DIV/0!	2.50481e+06	#DIV/0!	#DIV/0!	#DIV/0!	#DIV/0!					2.37567e+06	2.63396e+06
Letm1	leucine zipper-EF-hand containing transmembrane protein 1	6		5.75525e+07	6.97615e+07	4.52937e+07	3.15514e+07	7.82927e+07	5.80803e+07	6.11394e+07	5.57976e+07	5.57203e+07	7.83212e+07	6.24111e+07	6.85522e+07	3.86429e+07	5.99892e+07	3.7249e+07	2.29263e+07	3.39169e+07	3.78109e+07	9.44338e+07	7.13099e+07	6.91344e+07	9.16162e+07	1.69926e+07	6.56322e+07
Lgals2	lectin, galactose-binding, soluble 2	2		#DIV/0!	6.05334e+06	1.04732e+07	#DIV/0!	#DIV/0!	#DIV/0!						6.05334e+06			1.04732e+07
Lgals3	lectin, galactose binding, soluble 3	6		4.76837e+07	1.05131e+08	4.63835e+07	6.0676e+07	1.45644e+08	1.10726e+08	4.5948e+07	4.00778e+07	5.70253e+07	9.82736e+07	1.04897e+08	1.12224e+08	4.20995e+07	6.74961e+07	2.9555e+07	5.60069e+07	7.23405e+07	5.36807e+07	1.11518e+08	1.57645e+08	1.67769e+08	1.32113e+08	2.28406e+07	1.77224e+08
Lgals3bp	lectin, galactoside-binding, soluble, 3 binding protein	1		1.36342e+06	#DIV/0!	#DIV/0!	#DIV/0!	#DIV/0!	#DIV/0!	1.36342e+06
Lgals4	lectin, galactose binding, soluble 4	6		2.86044e+08	3.88845e+08	5.76111e+08	4.89208e+08	4.15645e+08	3.35212e+08	2.48333e+08	2.8382e+08	3.25978e+08	4.28286e+08	4.05605e+08	3.32643e+08	5.18116e+08	5.25895e+08	6.84322e+08	3.90054e+08	6.47857e+08	4.29714e+08	3.206e+08	4.79581e+08	4.46752e+08	2.8323e+08	2.70171e+08	4.52236e+08
Lgals9	lectin, galactose binding, soluble 9	1		#DIV/0!	#DIV/0!	5.93534e+06	#DIV/0!	#DIV/0!	#DIV/0!									5.93534e+06
Lias	lipoic acid synthetase	1		824809	#DIV/0!	#DIV/0!	#DIV/0!	#DIV/0!	#DIV/0!			824809
Lig1	ligase I, DNA, ATP-dependent	2		1.33425e+07	4.65551e+06	#DIV/0!	#DIV/0!	#DIV/0!	#DIV/0!	1.23628e+07	2.17363e+07	5.92835e+06	3.57249e+06	6.61496e+06	3.77907e+06
Lima1	LIM domain and actin binding 1	6		5.84442e+07	7.31181e+07	6.83628e+07	1.47661e+08	7.569e+07	5.5724e+07	5.68793e+07	5.96864e+07	5.87669e+07	7.08616e+07	8.19307e+07	6.65622e+07	7.48241e+07	7.23706e+07	5.78936e+07	1.54315e+08	1.34973e+08	1.53696e+08	6.64009e+07	7.67147e+07	8.39542e+07	6.65161e+07	2.39413e+07	7.67147e+07
Limd1	LIM domains containing 1	3		1.5146e+07	8.77997e+06	#DIV/0!	#DIV/0!	8.84175e+06	#DIV/0!		1.39804e+07	1.63117e+07	1.00417e+07	8.28804e+06	8.01016e+06									8.84175e+06
Limd2	LIM domain containing 2	1		#DIV/0!	#DIV/0!	#DIV/0!	2.36728e+06	#DIV/0!	#DIV/0!												2.36728e+06
Lin7c	lin-7 homolog C (C. elegans)	5		1.09954e+07	1.28963e+07	9.61032e+06	#DIV/0!	7.87007e+06	1.41059e+07	9.07647e+06	1.19417e+07	1.19682e+07	1.2212e+07	1.50817e+07	1.1395e+07		8.0547e+06	1.11659e+07				7.08335e+06	8.65679e+06				1.41059e+07
Llgl2	LLGL2 scribble cell polarity complex component	4		5.78132e+06	6.19633e+06	5.60545e+06	#DIV/0!	5.3262e+06	#DIV/0!		5.72562e+06	5.83702e+06	6.72126e+06	6.21232e+06	5.65541e+06			5.60545e+06					5.03723e+06	5.61518e+06
Lman1	lectin, mannose-binding, 1	6		1.08477e+07	1.51197e+07	3.27959e+07	6.82591e+06	1.24892e+07	1.39383e+07	9.56279e+06	8.31797e+06	1.46622e+07	1.57375e+07	1.34976e+07	1.61239e+07	2.87628e+07	3.47546e+07	3.48704e+07	7.92621e+06		5.72562e+06	1.2074e+07	1.26313e+07	1.27624e+07	1.39775e+07		1.38992e+07
Lman2	lectin, mannose-binding 2	5		4.12725e+06	7.10348e+06	7.95733e+06	#DIV/0!	7.58326e+06	6.53883e+06	4.45533e+06	2.85944e+06	5.067e+06	8.15074e+06	6.06258e+06	7.09711e+06	7.13707e+06	8.72365e+06	8.01127e+06				1.00028e+07	6.90065e+06	5.84633e+06	6.53883e+06
Lmna	lamin A	6		3.65614e+08	5.5223e+08	4.01082e+08	3.29641e+08	8.96066e+08	5.7259e+08	3.74658e+08	3.75751e+08	3.46433e+08	5.69255e+08	5.54457e+08	5.32978e+08	3.90785e+08	4.89183e+08	3.23278e+08	2.77594e+08	4.42745e+08	2.68584e+08	8.37086e+08	8.88687e+08	9.62426e+08	7.37108e+08	2.94155e+08	6.86507e+08
Lmnb1	lamin B1	6		3.73237e+08	3.51288e+08	2.59089e+08	2.61261e+08	3.01725e+08	1.80989e+08	3.40883e+08	4.082e+08	3.70629e+08	3.38012e+08	3.53982e+08	3.61871e+08	2.73014e+08	2.84805e+08	2.19447e+08	2.4223e+08	3.0531e+08	2.36244e+08	2.96468e+08	3.13654e+08	2.95053e+08	2.46908e+08	5.71956e+07	2.38862e+08
Lmnb2	lamin B2	6		5.52161e+07	4.9237e+07	5.40935e+07	6.58964e+07	4.80131e+07	3.83365e+07	5.13087e+07	6.21521e+07	5.21875e+07	4.94032e+07	4.79923e+07	5.03155e+07	5.18845e+07	6.71368e+07	4.32591e+07	7.42609e+07	6.64424e+07	5.69858e+07	4.88346e+07	4.59895e+07	4.92152e+07	4.67836e+07	1.16336e+07	5.65922e+07
Lnpk		1		420428	#DIV/0!	#DIV/0!	#DIV/0!	#DIV/0!	#DIV/0!			420428
Lonp1	lon peptidase 1, mitochondrial	6		3.48629e+07	3.95947e+07	1.66367e+07	1.36743e+07	3.19244e+07	1.23656e+07	3.92258e+07	3.47763e+07	3.05867e+07	3.91443e+07	3.23083e+07	4.73316e+07	9.76914e+06	2.14415e+07	1.86995e+07		1.46409e+07	1.27077e+07	4.29156e+07	2.68217e+07	2.60359e+07	1.97891e+07		4.94212e+06
Lonp2	lon peptidase 2, peroxisomal	1		#DIV/0!	3.10702e+06	#DIV/0!	#DIV/0!	#DIV/0!	#DIV/0!						3.10702e+06
Lpp	LIM domain containing preferred translocation partner in lipoma	6		1.08467e+07	7.84853e+06	6.58415e+06	4.74557e+06	7.04773e+06	7.49242e+06	8.73999e+06	1.46561e+07	9.14404e+06	5.66404e+06	8.58091e+06	9.30065e+06		4.98755e+06	8.18074e+06		5.21523e+06	4.27591e+06		5.54363e+06	8.55182e+06			7.49242e+06
Lrba	LPS-responsive beige-like anchor	5		5.32628e+06	6.54228e+06	6.12339e+06	8.47746e+06	9.22938e+06	#DIV/0!	5.31449e+06	5.54901e+06	5.11534e+06	7.41749e+06	6.22568e+06	5.98367e+06			6.12339e+06		8.47746e+06		7.2377e+06	1.26409e+07	7.80951e+06
Lrmp	lymphoid-restricted membrane protein	1		#DIV/0!	#DIV/0!	#DIV/0!	1.23064e+07	#DIV/0!	#DIV/0!										1.23064e+07
Lrpap1	low density lipoprotein receptor-related protein associated protein 1	2		3.0273e+06	3.00941e+06	#DIV/0!	#DIV/0!	#DIV/0!	#DIV/0!		3.0273e+06			3.28327e+06	2.73555e+06
Lrpprc	leucine-rich PPR-motif containing	6		3.96582e+07	3.60606e+07	2.30993e+07	1.62877e+07	3.17346e+07	2.43995e+07	4.11246e+07	3.56278e+07	4.22222e+07	3.76331e+07	3.48293e+07	3.57193e+07	1.99157e+07	2.56046e+07	2.37776e+07		2.00764e+07	1.24989e+07	4.288e+07	2.60341e+07	2.62898e+07	2.62916e+07		2.25075e+07
Lrrc40	leucine rich repeat containing 40	1		#DIV/0!	#DIV/0!	#DIV/0!	#DIV/0!	976324	#DIV/0!														976324
Lrrc47	leucine rich repeat containing 47	3		8.16023e+06	6.29182e+06	#DIV/0!	#DIV/0!	5.64601e+06	#DIV/0!	5.9144e+06	9.75696e+06	8.80932e+06	5.87354e+06	6.71009e+06									5.64601e+06
Lrrc59	leucine rich repeat containing 59	6		3.86614e+07	5.47533e+07	4.87822e+07	1.48762e+07	6.07328e+07	3.34292e+07	3.9537e+07	3.33527e+07	4.30945e+07	5.16405e+07	4.20324e+07	7.0587e+07	3.11127e+07	3.93075e+07	7.59265e+07		1.48762e+07		5.97527e+07	6.3011e+07	5.94346e+07	4.19713e+07		2.48872e+07
Lrrfip1	leucine rich repeat (in FLII) interacting protein 1	3		1.87505e+06	2.1605e+06	#DIV/0!	#DIV/0!	2.55324e+06	#DIV/0!		1.87505e+06			2.08267e+06	2.23834e+06								2.55324e+06
Lrrfip2	leucine rich repeat (in FLII) interacting protein 2	2		2.97014e+06	3.43137e+06	#DIV/0!	#DIV/0!	#DIV/0!	#DIV/0!	2.97014e+06				3.59062e+06	3.27213e+06
Lsm2	LSM2 homolog, U6 small nuclear RNA and mRNA degradation associated	2		5.74982e+06	5.21451e+06	#DIV/0!	#DIV/0!	#DIV/0!	#DIV/0!		5.14094e+06	6.3587e+06			5.21451e+06
Lsm3	LSM3 homolog, U6 small nuclear RNA and mRNA degradation associated	5		5.68671e+06	4.80221e+06	5.4552e+06	4.43899e+06	4.53648e+06	#DIV/0!	4.924e+06	6.51665e+06	5.61946e+06	4.34191e+06	5.53749e+06	4.52724e+06			5.4552e+06		5.41376e+06	3.46422e+06		4.75594e+06	4.31701e+06
Lsm4	LSM4 homolog, U6 small nuclear RNA and mRNA degradation associated	1		1.5125e+06	#DIV/0!	#DIV/0!	#DIV/0!	#DIV/0!	#DIV/0!			1.5125e+06
Lsm6	LSM6 homolog, U6 small nuclear RNA and mRNA degradation associated	3		4.89599e+06	3.86276e+06	#DIV/0!	#DIV/0!	4.57423e+06	#DIV/0!	4.61276e+06	5.17921e+06			3.86276e+06								3.21436e+06		5.93411e+06
Lsm8	LSM8 homolog, U6 small nuclear RNA associated	5		9.58492e+06	9.49439e+06	8.25026e+06	8.99868e+06	1.01347e+07	#DIV/0!	8.60355e+06	9.23705e+06	1.09142e+07	9.69359e+06	9.21019e+06	9.57937e+06		7.83173e+06	8.66879e+06		9.34718e+06	8.65019e+06		1.01347e+07
Lsr	lipolysis stimulated lipoprotein receptor	4		6.52841e+06	4.58219e+06	7.89469e+06	#DIV/0!	4.59407e+06	#DIV/0!		6.52841e+06		4.2973e+06	5.22754e+06	4.22172e+06		5.37264e+06	1.04167e+07					4.12711e+06	5.06103e+06
Lta4h	leukotriene A4 hydrolase	6		2.435e+07	2.07803e+07	2.34164e+07	2.63152e+07	1.82427e+07	1.6482e+07	2.55922e+07	2.54471e+07	2.20107e+07	1.80663e+07	2.15428e+07	2.27317e+07	2.23737e+07	2.36838e+07	2.41916e+07	2.63372e+07	3.4668e+07	1.79403e+07	1.39079e+07	2.40628e+07	1.67575e+07	9.18215e+06	2.36396e+07	1.66244e+07
Luc7l2	LUC7-like 2 (S. cerevisiae)	5		1.16661e+07	9.79177e+06	9.31661e+06	1.38517e+07	8.37672e+06	#DIV/0!	7.59806e+06	1.58645e+07	1.15357e+07	9.09789e+06	9.63665e+06	1.06408e+07		8.52519e+06	1.0108e+07		1.60026e+07	1.17008e+07	7.02906e+06	9.5053e+06	8.5958e+06
Luc7l3	LUC7-like 3 (S. cerevisiae)	2		1.61019e+06	1.39675e+06	#DIV/0!	#DIV/0!	#DIV/0!	#DIV/0!		1.61019e+06		1.362e+06	1.4315e+06
Luzp1	leucine zipper protein 1	2		1.3601e+06	1.17857e+06	#DIV/0!	#DIV/0!	#DIV/0!	#DIV/0!	1.13921e+06	1.58099e+06		1.17857e+06
Lyar	Ly1 antibody reactive clone	1		2.36049e+06	#DIV/0!	#DIV/0!	#DIV/0!	#DIV/0!	#DIV/0!		2.36794e+06	2.35305e+06
Lyn	LYN proto-oncogene, Src family tyrosine kinase	1		#DIV/0!	#DIV/0!	#DIV/0!	5.80313e+06	#DIV/0!	#DIV/0!												5.80313e+06
Lypla1	lysophospholipase 1	5		5.32334e+06	4.15892e+06	4.11739e+06	#DIV/0!	4.54149e+06	5.38532e+06	5.32334e+06			3.80483e+06	3.77855e+06	4.89338e+06			4.11739e+06					4.16273e+06	4.92025e+06	5.38532e+06
Lyplal1	lysophospholipase-like 1	1		#DIV/0!	#DIV/0!	1.13259e+06	#DIV/0!	#DIV/0!	#DIV/0!									1.13259e+06
Lyrm4	LYR motif containing 4	1		869122	#DIV/0!	#DIV/0!	#DIV/0!	#DIV/0!	#DIV/0!		869122
Lyz1	lysozyme 1	1		#DIV/0!	#DIV/0!	#DIV/0!	9.95576e+06	#DIV/0!	#DIV/0!												9.95576e+06
Lzic	leucine zipper and CTNNBIP1 domain containing	1		#DIV/0!	#DIV/0!	#DIV/0!	2.19547e+06	#DIV/0!	#DIV/0!												2.19547e+06
M6pr	mannose-6-phosphate receptor, cation dependent	1		686928	#DIV/0!	#DIV/0!	#DIV/0!	#DIV/0!	#DIV/0!	686928
Mad2l1	MAD2 mitotic arrest deficient-like 1	1		943917	#DIV/0!	#DIV/0!	#DIV/0!	#DIV/0!	#DIV/0!		943917
Magohb	mago homolog B, exon junction complex core component	4		7.46119e+06	6.31767e+06	5.86904e+06	#DIV/0!	6.32529e+06	#DIV/0!	7.29107e+06		7.63131e+06	5.29757e+06	7.22717e+06	6.42827e+06		5.7157e+06	6.02237e+06						6.32529e+06
Magt1	magnesium transporter 1	5		3.64542e+06	4.12169e+06	4.00203e+06	#DIV/0!	4.27417e+06	3.75505e+06	3.77384e+06	3.39199e+06	3.77044e+06	4.3329e+06	4.10599e+06	3.92619e+06			4.00203e+06				4.69567e+06	4.39125e+06	3.73558e+06			3.75505e+06
Mal2	mal, T cell differentiation protein 2	5		4.84831e+06	5.60876e+06	5.37448e+06	#DIV/0!	6.49149e+06	8.54457e+06	4.84646e+06		4.85016e+06	6.38254e+06	5.29317e+06	5.15057e+06		7.58806e+06	3.16089e+06				1.02961e+07	4.6655e+06	4.51283e+06	8.49275e+06		8.59639e+06
Man2a1	mannosidase 2, alpha 1	5		2.48308e+06	2.62698e+06	2.99059e+06	4.16447e+06	2.958e+06	#DIV/0!	2.48308e+06			2.97901e+06		2.27494e+06			2.99059e+06			4.16447e+06	3.01369e+06	2.97818e+06	2.88212e+06
Man2b1	mannosidase 2, alpha B1	5		3.98393e+06	4.0136e+06	3.64251e+06	#DIV/0!	4.54382e+06	5.09977e+06	4.67845e+06	3.28942e+06		3.73661e+06	3.91994e+06	4.38425e+06			3.64251e+06				4.96135e+06	4.45687e+06	4.21324e+06	5.09977e+06
Manba	mannosidase, beta A, lysosomal	1		#DIV/0!	#DIV/0!	#DIV/0!	#DIV/0!	2.59194e+06	#DIV/0!														2.59194e+06
Maoa	monoamine oxidase A	6		9.66561e+07	1.8239e+08	7.66447e+07	1.94697e+07	2.20858e+08	2.64215e+08	1.2348e+08	7.2642e+07	9.38465e+07	2.38167e+08	1.35677e+08	1.73324e+08	7.81639e+07	1.30892e+08	2.08783e+07	5.86338e+06	2.49373e+07	2.76083e+07	3.06328e+08	1.90155e+08	1.66091e+08	3.04169e+08		2.2426e+08
Maob	monoamine oxidase B	4		5.71174e+06	9.25095e+06	#DIV/0!	#DIV/0!	1.51416e+07	1.20139e+07			5.71174e+06	9.38223e+06	8.98383e+06	9.38679e+06							1.99212e+07	1.3932e+07	1.15717e+07	1.20139e+07
Map2	microtubule-associated protein 2	1		#DIV/0!	#DIV/0!	#DIV/0!	2.37139e+06	#DIV/0!	#DIV/0!												2.37139e+06
Map2k1	mitogen-activated protein kinase kinase 1	4		1.38981e+07	1.68864e+07	1.50431e+07	#DIV/0!	2.11331e+07	#DIV/0!	1.20172e+07		1.5779e+07	1.73592e+07	1.63581e+07	1.6942e+07		1.69385e+07	1.31476e+07				1.81743e+07	2.09174e+07	2.43075e+07
Map2k2	mitogen-activated protein kinase kinase 2	1		1.81772e+06	#DIV/0!	#DIV/0!	#DIV/0!	#DIV/0!	#DIV/0!		1.81772e+06
Map2k4	mitogen-activated protein kinase kinase 4	1		#DIV/0!	#DIV/0!	#DIV/0!	1.54139e+06	#DIV/0!	#DIV/0!											1.54139e+06
Map2k6	mitogen-activated protein kinase kinase 6	1		2.24114e+06	#DIV/0!	#DIV/0!	#DIV/0!	#DIV/0!	#DIV/0!			2.24114e+06
Map3k19	mitogen-activated protein kinase kinase kinase 19	1		#DIV/0!	#DIV/0!	#DIV/0!	2.88987e+07	#DIV/0!	#DIV/0!											2.88987e+07
Map4	microtubule-associated protein 4	4		9.4043e+06	7.84395e+06	#DIV/0!	7.90849e+06	1.03891e+07	#DIV/0!	7.16085e+06	9.57141e+06	1.14806e+07	8.01905e+06	8.53761e+06	6.97518e+06					8.72183e+06	7.09514e+06	1.39591e+07	8.44637e+06	8.76183e+06
Map7	microtubule-associated protein 7	5		5.65108e+06	5.32968e+06	7.32235e+06	4.9834e+06	5.19704e+06	#DIV/0!		5.28437e+06	6.01778e+06	5.38494e+06	5.39391e+06	5.21017e+06		5.81642e+06	8.82827e+06		4.9834e+06		3.83342e+06	5.88822e+06	5.86947e+06
Mapk1	mitogen-activated protein kinase 1	6		1.61182e+07	1.39257e+07	1.55717e+07	2.0908e+07	1.26471e+07	1.18415e+07	1.39368e+07	1.84882e+07	1.59295e+07	1.53624e+07	1.51866e+07	1.1228e+07	1.7648e+07	1.37631e+07	1.53039e+07	2.66457e+07	1.88701e+07	1.72083e+07	1.18789e+07	1.41785e+07	1.18839e+07	1.10183e+07		1.26646e+07
Mapk13	mitogen-activated protein kinase 13	3		3.1269e+06	2.79846e+06	#DIV/0!	#DIV/0!	2.03303e+06	#DIV/0!	3.15389e+06	3.09992e+06				2.79846e+06								2.03303e+06
Mapk14	mitogen-activated protein kinase 14	1		3.30519e+06	#DIV/0!	#DIV/0!	#DIV/0!	#DIV/0!	#DIV/0!		3.30519e+06
Mapk1ip1l	mitogen-activated protein kinase 1 interacting protein 1-like	1		#DIV/0!	#DIV/0!	#DIV/0!	4.4994e+06	#DIV/0!	#DIV/0!											4.4994e+06
Mapk3	mitogen-activated protein kinase 3	6		4.17737e+07	4.82638e+07	5.00408e+07	7.81851e+07	4.55672e+07	3.94848e+07	3.49696e+07	4.56876e+07	4.46637e+07	4.75717e+07	4.79192e+07	4.93005e+07	4.54854e+07	5.00824e+07	5.45547e+07	9.00611e+07	6.68165e+07	7.76779e+07	4.13218e+07	4.93552e+07	4.60245e+07	4.07953e+07		3.81743e+07
Mapre1	microtubule-associated protein, RP/EB family, member 1	6		2.68121e+07	2.18801e+07	1.84556e+07	1.78849e+07	2.0624e+07	1.5193e+07	2.37562e+07	2.77715e+07	2.89087e+07	2.03257e+07	2.2213e+07	2.31018e+07	1.55963e+07	1.45236e+07	2.52468e+07	1.29478e+07	2.60467e+07	1.46602e+07	1.75139e+07	2.18147e+07	2.25434e+07	1.5193e+07
Mapre2	microtubule-associated protein, RP/EB family, member 2	2		#DIV/0!	3.10594e+06	#DIV/0!	#DIV/0!	3.27682e+06	#DIV/0!					3.10594e+06								2.79129e+06		3.76234e+06
Marc2		6		9.91042e+06	1.45035e+07	8.88361e+06	8.25479e+06	2.76949e+07	1.35851e+07	1.15533e+07	8.41831e+06	9.75966e+06	1.83287e+07	1.29146e+07	1.22672e+07		9.80577e+06	7.96145e+06	8.25479e+06			3.90495e+07	2.12153e+07	2.28201e+07	1.80325e+07		9.1377e+06
Marcks	myristoylated alanine rich protein kinase C substrate	5		2.08315e+07	1.96352e+07	1.48958e+07	8.77921e+06	1.60263e+07	#DIV/0!	1.97781e+07	2.01447e+07	2.25715e+07	1.85061e+07	1.76884e+07	2.27112e+07			1.48958e+07		1.0811e+07	6.7474e+06	1.045e+07	2.16026e+07
Marcksl1	MARCKS-like 1	3		#DIV/0!	4.76419e+06	7.70857e+06	1.78359e+07	#DIV/0!	#DIV/0!						4.76419e+06	8.15583e+06		7.26132e+06		9.57805e+06	2.60937e+07
Mark2	MAP/microtubule affinity regulating kinase 2	1		#DIV/0!	1.31342e+06	#DIV/0!	#DIV/0!	#DIV/0!	#DIV/0!					1.31342e+06
Mars	methionine-tRNA synthetase	5		8.18862e+06	7.06947e+06	8.22452e+06	5.14843e+06	6.42404e+06	#DIV/0!	6.97664e+06	8.53287e+06	9.05636e+06	6.41759e+06	6.98292e+06	7.80788e+06			8.22452e+06		5.14843e+06		6.04998e+06	6.62138e+06	6.60076e+06
Mat2a	methionine adenosyltransferase II, alpha	6		2.42016e+07	1.94145e+07	1.6009e+07	1.36231e+07	1.75919e+07	9.2473e+06	2.12698e+07	2.86851e+07	2.26499e+07	2.01196e+07	2.01573e+07	1.79664e+07	1.52986e+07	1.37269e+07	1.90014e+07	1.14703e+07	1.47458e+07	1.46531e+07	1.2735e+07	2.26562e+07	1.73845e+07	9.2473e+06
Mat2b	methionine adenosyltransferase II, beta	4		7.24515e+06	5.972e+06	#DIV/0!	1.15717e+07	6.13627e+06	#DIV/0!	6.10094e+06	9.10293e+06	6.53158e+06	5.33701e+06	7.02614e+06	5.55286e+06					1.15717e+07		5.48972e+06	7.37239e+06	5.54671e+06
Matk	megakaryocyte-associated tyrosine kinase	1		#DIV/0!	#DIV/0!	#DIV/0!	4.81332e+06	#DIV/0!	#DIV/0!												4.81332e+06
Matr3	matrin 3	6		4.18834e+07	3.02629e+07	2.85052e+07	2.48706e+07	2.7639e+07	1.19078e+07	3.65609e+07	4.45308e+07	4.45586e+07	3.06546e+07	2.90775e+07	3.10567e+07	2.70364e+07	2.78969e+07	3.05824e+07	1.40649e+07	3.3938e+07	2.66088e+07	2.62261e+07	3.0483e+07	2.62079e+07	1.19078e+07
Mavs	mitochondrial antiviral signaling protein	3		#DIV/0!	9.00158e+06	1.141e+07	#DIV/0!	1.09759e+07	#DIV/0!					8.77763e+06	9.22553e+06			1.141e+07					1.08223e+07	1.11296e+07
Mbd2	methyl-CpG binding domain protein 2	3		4.08102e+06	4.54386e+06	#DIV/0!	#DIV/0!	3.71518e+06	#DIV/0!	4.08102e+06			3.76365e+06	5.32408e+06								3.71518e+06
Mbd3	methyl-CpG binding domain protein 3	1		753527	#DIV/0!	#DIV/0!	#DIV/0!	#DIV/0!	#DIV/0!			753527
Mbnl1	muscleblind like splicing factor 1	1		#DIV/0!	#DIV/0!	#DIV/0!	1.89741e+06	#DIV/0!	#DIV/0!												1.89741e+06
Mbnl2	muscleblind like splicing factor 2	1		#DIV/0!	#DIV/0!	#DIV/0!	1.84156e+06	#DIV/0!	#DIV/0!											1.84156e+06
Mboat1	membrane bound O-acyltransferase domain containing 1	2		#DIV/0!	3.90719e+06	#DIV/0!	#DIV/0!	2.78935e+06	#DIV/0!				3.90719e+06										2.78935e+06
Mcat	malonyl CoA:ACP acyltransferase (mitochondrial)	1		2.34637e+06	#DIV/0!	#DIV/0!	#DIV/0!	#DIV/0!	#DIV/0!			2.34637e+06
Mccc1	methylcrotonoyl-Coenzyme A carboxylase 1 (alpha)	6		1.02888e+07	1.02445e+07	1.06693e+07	7.67428e+06	1.09357e+07	9.16158e+06	1.16837e+07	1.05059e+07	8.67661e+06	9.88151e+06	9.79762e+06	1.10543e+07	8.97699e+06	1.37669e+07	9.26398e+06		7.67428e+06		1.27342e+07	1.20339e+07	8.03909e+06	1.07267e+07		7.59648e+06
Mccc2	methylcrotonoyl-Coenzyme A carboxylase 2 (beta)	6		1.05286e+07	9.06516e+06	7.37756e+06	4.07763e+06	7.75843e+06	6.60863e+06	9.52574e+06	1.21159e+07	9.94404e+06	8.69829e+06	9.71714e+06	8.78006e+06		8.86445e+06	5.89067e+06		4.07763e+06		7.8611e+06	7.25327e+06	8.16092e+06	7.36728e+06		5.84998e+06
Mcee	methylmalonyl CoA epimerase	3		7.71797e+06	5.73464e+06	#DIV/0!	#DIV/0!	4.8283e+06	#DIV/0!	8.59103e+06	6.84491e+06		5.97124e+06	7.01737e+06	4.21529e+06								5.16344e+06	4.49316e+06
Mcfd2	multiple coagulation factor deficiency 2	1		#DIV/0!	#DIV/0!	#DIV/0!	#DIV/0!	918042	#DIV/0!															918042
Mcm2	minichromosome maintenance complex component 2	5		2.93614e+07	1.34932e+07	5.6511e+06	1.14568e+07	8.35823e+06	#DIV/0!	2.40644e+07	3.15317e+07	3.24879e+07	1.54993e+07	1.38291e+07	1.11512e+07	4.30953e+06	3.99178e+06	8.65199e+06		1.14568e+07			8.66399e+06	8.05247e+06
Mcm3	minichromosome maintenance complex component 3	6		5.49404e+07	2.42225e+07	1.17103e+07	1.65683e+07	1.44723e+07	6.36929e+06	4.17624e+07	5.99518e+07	6.31071e+07	3.08871e+07	2.40061e+07	1.77744e+07	7.55866e+06	1.16208e+07	1.59516e+07	7.30777e+06	3.30925e+07	9.30452e+06	9.32906e+06	1.75164e+07	1.65715e+07	6.36929e+06
Mcm4	minichromosome maintenance complex component 4	6		4.40486e+07	2.05287e+07	8.14273e+06	1.18845e+07	9.62037e+06	2.89093e+06	3.06291e+07	5.94346e+07	4.2082e+07	2.09116e+07	2.67493e+07	1.39253e+07		4.05733e+06	1.22281e+07		1.46358e+07	9.13327e+06	6.06931e+06	1.19508e+07	1.0841e+07	2.89093e+06
Mcm5	minichromosome maintenance complex component 5	5		3.05843e+07	1.51714e+07	1.25728e+07	2.94875e+07	1.02178e+07	#DIV/0!	2.76026e+07	3.58856e+07	2.82647e+07	1.61206e+07	1.6067e+07	1.33265e+07			1.25728e+07		2.94875e+07		9.72725e+06	1.14322e+07	9.4941e+06
Mcm6	minichromosome maintenance complex component 6	5		2.71289e+07	1.43036e+07	1.00315e+07	9.51584e+06	8.47326e+06	#DIV/0!	2.38172e+07	3.09256e+07	2.66439e+07	1.16127e+07	1.88675e+07	1.24307e+07		8.9857e+06	1.10773e+07		9.51584e+06		6.9689e+06	9.7983e+06	8.65259e+06
Mcm7	minichromosome maintenance complex component 7	6		4.47915e+07	1.99323e+07	1.44821e+07	8.74488e+06	1.10582e+07	3.25426e+06	3.61251e+07	5.31844e+07	4.50649e+07	1.96156e+07	2.42352e+07	1.59461e+07	1.26866e+07	1.35539e+07	1.72059e+07		1.14878e+07	6.00195e+06	7.26988e+06	1.42445e+07	1.16603e+07	3.25426e+06
Mcmbp	minichromosome maintenance complex binding protein	1		1.03629e+06	#DIV/0!	#DIV/0!	#DIV/0!	#DIV/0!	#DIV/0!			1.03629e+06
Mcpt1	mast cell protease 1	1		2.20096e+06	#DIV/0!	#DIV/0!	#DIV/0!	#DIV/0!	#DIV/0!	2.20096e+06
Mcrip2		1		2.40933e+06	#DIV/0!	#DIV/0!	#DIV/0!	#DIV/0!	#DIV/0!		2.40933e+06
Mcu	mitochondrial calcium uniporter	5		8.89424e+06	1.055e+07	5.7451e+06	#DIV/0!	1.25065e+07	1.29594e+07		9.5165e+06	8.27197e+06	1.39108e+07	1.02009e+07	7.53826e+06			5.7451e+06				1.572e+07	9.29292e+06		1.29594e+07
Mdc1	mediator of DNA damage checkpoint 1	1		1.22047e+06	#DIV/0!	#DIV/0!	#DIV/0!	#DIV/0!	#DIV/0!			1.22047e+06
Mdh1	malate dehydrogenase 1, NAD (soluble)	6		1.89584e+08	1.65724e+08	1.86664e+08	1.8157e+08	1.47583e+08	7.57013e+07	2.03507e+08	1.97859e+08	1.67386e+08	1.63782e+08	1.64385e+08	1.69006e+08	1.56784e+08	2.01332e+08	2.01877e+08	1.7082e+08	1.81614e+08	1.92276e+08	9.8485e+07	1.81501e+08	1.62763e+08	5.93029e+07	6.45986e+07	1.03202e+08
Mdh2	malate dehydrogenase 2, NAD (mitochondrial)	6		6.22103e+08	6.87202e+08	5.86362e+08	4.29472e+08	6.0103e+08	5.27333e+08	6.68244e+08	6.39868e+08	5.58197e+08	6.0931e+08	6.58496e+08	7.938e+08	5.03424e+08	7.18045e+08	5.37616e+08	3.70603e+08	4.6495e+08	4.52863e+08	5.43536e+08	6.15592e+08	6.43962e+08	6.72333e+08	2.59561e+08	6.50106e+08
Mdp1	magnesium-dependent phosphatase 1	4		7.21616e+06	5.33323e+06	6.60643e+06	#DIV/0!	4.59287e+06	#DIV/0!		7.21616e+06		5.46959e+06	5.4367e+06	5.09341e+06		5.79228e+06	7.42058e+06					4.61372e+06	4.57202e+06
Me1	malic enzyme 1, NADP(+)-dependent, cytosolic	1		1.94846e+06	#DIV/0!	#DIV/0!	#DIV/0!	#DIV/0!	#DIV/0!		1.94846e+06
Me2	malic enzyme 2, NAD(+)-dependent, mitochondrial	6		4.96854e+07	5.69364e+07	3.44195e+07	3.09977e+07	5.32699e+07	5.27543e+07	5.72789e+07	4.18058e+07	4.99714e+07	5.64042e+07	4.58621e+07	6.85427e+07		4.72169e+07	2.16221e+07		3.73059e+07	2.46896e+07	7.62746e+07	3.94467e+07	4.40885e+07	4.95094e+07		5.59991e+07
Mecr	mitochondrial trans-2-enoyl-CoA reductase	6		3.76991e+07	4.22665e+07	1.99393e+07	1.26272e+07	6.56235e+07	3.01164e+07	3.20473e+07	4.01557e+07	4.08944e+07	3.70148e+07	3.89009e+07	5.08837e+07	1.41716e+07	3.14313e+07	1.42149e+07	1.10214e+07	2.36773e+07	3.1831e+06	5.73504e+07	6.17399e+07	7.77802e+07	2.51612e+07		3.50716e+07
Med8	mediator complex subunit 8	1		466624	#DIV/0!	#DIV/0!	#DIV/0!	#DIV/0!	#DIV/0!		466624
Memo1	mediator of cell motility 1	3		2.60448e+06	2.15134e+06	#DIV/0!	#DIV/0!	1.95454e+06	#DIV/0!		2.55945e+06	2.64952e+06	2.47003e+06		1.83265e+06									1.95454e+06
Metap2	methionine aminopeptidase 2	3		6.25754e+06	3.92218e+06	#DIV/0!	#DIV/0!	2.85488e+06	#DIV/0!		6.28465e+06	6.23043e+06	3.47577e+06	3.95487e+06	4.3359e+06								2.85488e+06
Mettl16	methyltransferase like 16	1		#DIV/0!	#DIV/0!	#DIV/0!	841848	#DIV/0!	#DIV/0!											841848
Mettl7b	methyltransferase like 7B	5		1.86625e+07	2.83731e+07	1.54472e+07	#DIV/0!	2.06779e+07	3.79526e+07	2.33513e+07	1.53539e+07	1.72824e+07	3.52666e+07	2.08696e+07	2.89829e+07	1.90475e+07	2.25856e+07	4.70838e+06				3.56846e+07	1.21647e+07	1.41844e+07	4.07557e+07		3.51495e+07
Mfap1b	microfibrillar-associated protein 1B	1		1.19303e+06	#DIV/0!	#DIV/0!	#DIV/0!	#DIV/0!	#DIV/0!			1.19303e+06
Mff	mitochondrial fission factor	1		#DIV/0!	6.81556e+06	#DIV/0!	#DIV/0!	#DIV/0!	#DIV/0!					6.81556e+06
Mgat4a	mannoside acetylglucosaminyltransferase 4, isoenzyme A	1		#DIV/0!	#DIV/0!	#DIV/0!	2.0844e+06	#DIV/0!	#DIV/0!												2.0844e+06
Mgat4b	mannoside acetylglucosaminyltransferase 4, isoenzyme B	1		#DIV/0!	#DIV/0!	#DIV/0!	#DIV/0!	1.11267e+06	#DIV/0!															1.11267e+06
Mgme1	mitochondrial genome maintenance exonuclease 1	1		1.14467e+06	#DIV/0!	#DIV/0!	#DIV/0!	#DIV/0!	#DIV/0!			1.14467e+06
Mgst1	microsomal glutathione S-transferase 1	2		4.28392e+06	2.42844e+06	#DIV/0!	#DIV/0!	#DIV/0!	#DIV/0!		4.28392e+06			2.42844e+06
Mgst3	microsomal glutathione S-transferase 3	1		#DIV/0!	2.45008e+06	#DIV/0!	#DIV/0!	#DIV/0!	#DIV/0!				2.45008e+06
Mical1	microtubule associated monooxygenase, calponin and LIM domain containing 1	2		#DIV/0!	#DIV/0!	2.85884e+06	#DIV/0!	1.22458e+06	#DIV/0!									2.85884e+06					1.22233e+06	1.22683e+06
Micos13		3		4.32539e+06	5.53518e+06	#DIV/0!	#DIV/0!	6.45864e+06	#DIV/0!	4.32539e+06			5.53518e+06									6.45864e+06
Micu2	mitochondrial calcium uptake 2	1		#DIV/0!	#DIV/0!	#DIV/0!	1.00391e+06	#DIV/0!	#DIV/0!												1.00391e+06
Mif	macrophage migration inhibitory factor (glycosylation-inhibiting factor)	4		2.69265e+07	1.39388e+07	1.06962e+07	#DIV/0!	7.13139e+06	#DIV/0!	3.18679e+07	2.57488e+07	2.31627e+07	1.39388e+07					1.06962e+07				5.88985e+06	8.37292e+06
Mindy1		1		#DIV/0!	#DIV/0!	#DIV/0!	1.09888e+06	#DIV/0!	#DIV/0!												1.09888e+06
Mink1	misshapen-like kinase 1 (zebrafish)	1		529951	#DIV/0!	#DIV/0!	#DIV/0!	#DIV/0!	#DIV/0!		529951
Misp	mitotic spindle positioning	6		5.38937e+07	6.50748e+07	4.80006e+07	3.99359e+07	5.49002e+07	6.71685e+07	5.00338e+07	5.73981e+07	5.42493e+07	6.21909e+07	6.71461e+07	6.58874e+07	5.34468e+07	4.95953e+07	4.09596e+07	4.66056e+07	3.79843e+07	3.52178e+07	6.27625e+07	5.19493e+07	4.99887e+07	8.91975e+07	3.94139e+07	7.28942e+07
Mki67	antigen identified by monoclonal antibody Ki 67	6		5.71702e+07	4.06828e+07	5.37437e+06	3.62714e+06	6.35622e+06	4.47141e+06	4.19946e+07	6.95477e+07	5.99684e+07	2.96145e+07	5.5906e+07	3.6528e+07		3.58838e+06	7.16036e+06		3.62714e+06		2.50903e+06	8.00128e+06	8.55834e+06	4.47141e+06
Mlec	malectin	6		1.11879e+07	1.52587e+07	1.80915e+07	1.80666e+07	1.62389e+07	1.55544e+07	1.10803e+07	1.01361e+07	1.23474e+07	1.76089e+07	1.22731e+07	1.58942e+07	1.70847e+07	2.16131e+07	1.55768e+07	1.89974e+07	1.94168e+07	1.57855e+07	1.73376e+07	1.57113e+07	1.56678e+07	1.42395e+07		1.68693e+07
Mlf2	myeloid leukemia factor 2	1		#DIV/0!	#DIV/0!	#DIV/0!	1.67985e+06	#DIV/0!	#DIV/0!											1.67985e+06
Mlycd	malonyl-CoA decarboxylase	1		#DIV/0!	#DIV/0!	#DIV/0!	#DIV/0!	#DIV/0!	1.68907e+06																		1.68907e+06
Mmaa	methylmalonic aciduria (cobalamin deficiency) type A	1		784221	#DIV/0!	#DIV/0!	#DIV/0!	#DIV/0!	#DIV/0!			784221
Mmab	methylmalonic aciduria (cobalamin deficiency) cblB type homolog (human)	3		1.32973e+06	1.52414e+06	#DIV/0!	#DIV/0!	2.9175e+06	#DIV/0!			1.32973e+06	1.53011e+06		1.51817e+06								2.9175e+06
Mmgt1	membrane magnesium transporter 1	1		2.7909e+06	#DIV/0!	#DIV/0!	#DIV/0!	#DIV/0!	#DIV/0!		2.7909e+06
Mmut	Methylmalonyl-CoA mutase, mitochondrial	6		2.10307e+07	2.39072e+07	2.07366e+07	2.37208e+07	2.16723e+07	2.51547e+07	2.35986e+07	2.0521e+07	1.89724e+07	2.33724e+07	2.20886e+07	2.62607e+07	1.74292e+07	2.66051e+07	1.81756e+07	1.23679e+07	3.28002e+07	2.59944e+07	2.11477e+07	2.13554e+07	2.25137e+07	1.88388e+07		3.14706e+07
Mnd1	meiotic nuclear divisions 1	1		#DIV/0!	#DIV/0!	#DIV/0!	8.6113e+06	#DIV/0!	#DIV/0!											8.6113e+06
Mob1b	MOB kinase activator 1B	4		4.40436e+06	3.57552e+06	#DIV/0!	#DIV/0!	3.42868e+06	2.90358e+06			4.40436e+06	3.44101e+06	3.71003e+06									3.12928e+06	3.72808e+06	2.90358e+06
Mocs3	molybdenum cofactor synthesis 3	1		#DIV/0!	#DIV/0!	#DIV/0!	7.13064e+06	#DIV/0!	#DIV/0!												7.13064e+06
Mogs	mannosyl-oligosaccharide glucosidase	5		1.04316e+07	1.1145e+07	1.36031e+07	#DIV/0!	1.03744e+07	1.26086e+07	9.36015e+06	1.18707e+07	1.0064e+07	1.15677e+07	1.05212e+07	1.13462e+07	1.19541e+07	1.59826e+07	1.28726e+07				1.12459e+07	9.50595e+06	1.03713e+07	1.26086e+07
Mpc1	mitochondrial pyruvate carrier 1	1		5.37898e+06	#DIV/0!	#DIV/0!	#DIV/0!	#DIV/0!	#DIV/0!			5.37898e+06
Mpp1	membrane protein, palmitoylated	1		590468	#DIV/0!	#DIV/0!	#DIV/0!	#DIV/0!	#DIV/0!		590468
Mpp6	membrane protein, palmitoylated 6 (MAGUK p55 subfamily member 6)	5		4.31406e+06	8.45332e+06	3.36319e+06	#DIV/0!	3.26353e+06	5.31081e+06	3.62337e+06	3.95734e+06	5.36148e+06	8.1955e+06	8.66759e+06	8.49687e+06			3.36319e+06						3.26353e+06	5.31081e+06
Mpst	mercaptopyruvate sulfurtransferase	6		2.13359e+08	3.39841e+08	1.42245e+08	3.79306e+07	1.69803e+08	2.87796e+08	2.39475e+08	1.81564e+08	2.19037e+08	3.32966e+08	2.8143e+08	4.05127e+08	1.02433e+08	2.47114e+08	7.71894e+07	6.80423e+06	8.49494e+07	2.20382e+07	2.16546e+08	1.31292e+08	1.61572e+08	3.46673e+08	2.64103e+07	4.90304e+08
Mptx1	mucosal pentraxin 1	4		#DIV/0!	4.11196e+07	4.94928e+07	#DIV/0!	5.87608e+07	1.00102e+08				4.42232e+07		3.80159e+07		4.11161e+07	5.78695e+07				4.92835e+07	8.89937e+07	3.80054e+07	1.00102e+08
Mpv17	MpV17 mitochondrial inner membrane protein	1		#DIV/0!	#DIV/0!	#DIV/0!	#DIV/0!	516783	#DIV/0!															516783
Mre11		1		1.1004e+06	#DIV/0!	#DIV/0!	#DIV/0!	#DIV/0!	#DIV/0!			1.1004e+06
Mrfap1	Morf4 family associated protein 1	1		912206	#DIV/0!	#DIV/0!	#DIV/0!	#DIV/0!	#DIV/0!			912206
Mri1	methylthioribose-1-phosphate isomerase 1	4		8.34848e+06	7.69265e+06	9.1796e+06	#DIV/0!	5.23034e+06	#DIV/0!	7.78842e+06	1.09802e+07	6.27681e+06	8.52932e+06	8.00572e+06	6.54291e+06			9.1796e+06					5.74151e+06	4.71916e+06
Mrpl1	mitochondrial ribosomal protein L1	2		2.09048e+06	2.52719e+06	#DIV/0!	#DIV/0!	#DIV/0!	#DIV/0!			2.09048e+06			2.52719e+06
Mrpl11	mitochondrial ribosomal protein L11	5		7.217e+06	6.99954e+06	6.18019e+06	#DIV/0!	5.0383e+06	4.07481e+06	6.27333e+06	9.31678e+06	6.0609e+06	6.48152e+06	8.51515e+06	6.00195e+06	4.97029e+06	8.32605e+06	5.24423e+06				5.29647e+06	5.24641e+06	4.57202e+06	4.07481e+06
Mrpl12	mitochondrial ribosomal protein L12	6		6.24809e+07	6.30675e+07	2.67363e+07	1.25505e+07	5.42342e+07	3.61212e+07	5.72233e+07	6.9029e+07	6.11903e+07	6.28322e+07	6.20488e+07	6.43216e+07	1.87112e+07	3.2094e+07	2.94038e+07	8.22338e+06	2.1076e+07	8.35206e+06	4.51274e+07	4.73152e+07	7.026e+07	3.46848e+07		3.75576e+07
Mrpl13	mitochondrial ribosomal protein L13	3		2.78144e+06	2.6748e+06	1.45643e+06	#DIV/0!	#DIV/0!	#DIV/0!		2.78144e+06			2.6748e+06		1.45643e+06
Mrpl15	mitochondrial ribosomal protein L15	4		3.96487e+06	4.71337e+06	2.8146e+06	#DIV/0!	3.36945e+06	#DIV/0!	4.0098e+06	3.91994e+06		5.73316e+06	4.8478e+06	3.55915e+06			2.8146e+06					3.26602e+06	3.47288e+06
Mrpl17	mitochondrial ribosomal protein L17	1		3.00905e+06	#DIV/0!	#DIV/0!	#DIV/0!	#DIV/0!	#DIV/0!	2.86202e+06	3.15607e+06
Mrpl18	mitochondrial ribosomal protein L18	1		3.30817e+06	#DIV/0!	#DIV/0!	#DIV/0!	#DIV/0!	#DIV/0!		3.30817e+06
Mrpl19	mitochondrial ribosomal protein L19	1		#DIV/0!	950812	#DIV/0!	#DIV/0!	#DIV/0!	#DIV/0!					950812
Mrpl2	mitochondrial ribosomal protein L2	1		#DIV/0!	599999	#DIV/0!	#DIV/0!	#DIV/0!	#DIV/0!				599999
Mrpl20	mitochondrial ribosomal protein L20	1		1.33731e+06	#DIV/0!	#DIV/0!	#DIV/0!	#DIV/0!	#DIV/0!		1.33731e+06
Mrpl21	mitochondrial ribosomal protein L21	1		1.35054e+06	#DIV/0!	#DIV/0!	#DIV/0!	#DIV/0!	#DIV/0!	1.35054e+06
Mrpl23	mitochondrial ribosomal protein L23	4		6.05044e+06	6.77541e+06	4.41138e+06	#DIV/0!	4.22431e+06	#DIV/0!	6.71427e+06	5.54555e+06	5.89149e+06	8.15131e+06	5.33997e+06	6.83495e+06			4.41138e+06					4.27028e+06	4.17834e+06
Mrpl24	mitochondrial ribosomal protein L24	5		3.53258e+06	3.2507e+06	2.53701e+06	#DIV/0!	2.96482e+06	2.17307e+06	3.1081e+06	3.95707e+06		3.01913e+06		3.48228e+06			2.53701e+06					1.77268e+06	4.15697e+06	2.17307e+06
Mrpl27	mitochondrial ribosomal protein L27	4		5.41336e+06	5.00934e+06	4.34643e+06	#DIV/0!	3.19194e+06	#DIV/0!	4.7675e+06	6.05922e+06		4.90153e+06	4.91343e+06	5.21306e+06			4.34643e+06					3.19194e+06
Mrpl28	mitochondrial ribosomal protein L28	4		7.68639e+06	7.87432e+06	5.52148e+06	#DIV/0!	7.50488e+06	#DIV/0!	8.03296e+06	8.03797e+06	6.98825e+06	7.4665e+06	7.38005e+06	8.77641e+06		5.63858e+06	5.40439e+06					6.35297e+06	8.65679e+06
Mrpl3	mitochondrial ribosomal protein L3	1		5.42565e+06	#DIV/0!	#DIV/0!	#DIV/0!	#DIV/0!	#DIV/0!	4.7385e+06	6.11279e+06
Mrpl37	mitochondrial ribosomal protein L37	3		3.42657e+06	4.18866e+06	#DIV/0!	#DIV/0!	3.91982e+06	#DIV/0!	3.29512e+06	3.51867e+06	3.4659e+06	4.94384e+06	3.67166e+06	3.95049e+06							4.12111e+06	3.71853e+06
Mrpl38	mitochondrial ribosomal protein L38	1		1.40234e+06	#DIV/0!	#DIV/0!	#DIV/0!	#DIV/0!	#DIV/0!			1.40234e+06
Mrpl39	mitochondrial ribosomal protein L39	3		2.69415e+06	2.18976e+06	#DIV/0!	#DIV/0!	2.45433e+06	#DIV/0!		2.69415e+06		1.9467e+06	2.43282e+06										2.45433e+06
Mrpl4	mitochondrial ribosomal protein L4	3		#DIV/0!	3.19792e+06	#DIV/0!	#DIV/0!	3.06403e+06	4.4221e+06				3.46086e+06	3.25178e+06	2.88112e+06									3.06403e+06	4.4221e+06
Mrpl40	mitochondrial ribosomal protein L40	3		7.72998e+06	8.15242e+06	#DIV/0!	#DIV/0!	7.22222e+06	#DIV/0!	7.92017e+06	8.37583e+06	6.89395e+06	7.43809e+06	7.36983e+06	9.64935e+06							6.64897e+06	7.44066e+06	7.57702e+06
Mrpl41	mitochondrial ribosomal protein L41	3		5.2597e+06	4.67234e+06	#DIV/0!	#DIV/0!	4.57675e+06	#DIV/0!	6.49726e+06	4.87442e+06	4.40741e+06	4.81465e+06	5.43218e+06	3.77017e+06								4.94727e+06	4.20624e+06
Mrpl43	mitochondrial ribosomal protein L43	3		5.88842e+06	6.70451e+06	#DIV/0!	#DIV/0!	#DIV/0!	3.82784e+06		5.74151e+06	6.03532e+06			6.70451e+06										3.82784e+06
Mrpl45	mitochondrial ribosomal protein L45	4		4.73853e+06	4.75785e+06	3.34228e+06	#DIV/0!	5.0327e+06	#DIV/0!	4.29194e+06	5.33479e+06	4.58885e+06	4.77345e+06	5.20548e+06	4.29462e+06			3.34228e+06						5.0327e+06
Mrpl46	mitochondrial ribosomal protein L46	4		6.59381e+06	6.34913e+06	#DIV/0!	#DIV/0!	6.56539e+06	4.20039e+06	5.59963e+06	8.07707e+06	6.10475e+06	5.71491e+06	6.5907e+06	6.74179e+06							4.60127e+06	9.58269e+06	5.51221e+06	4.08018e+06		4.3206e+06
Mrpl47	mitochondrial ribosomal protein L47	1		2.06327e+06	#DIV/0!	#DIV/0!	#DIV/0!	#DIV/0!	#DIV/0!			2.06327e+06
Mrpl48	mitochondrial ribosomal protein L48	1		#DIV/0!	3.34344e+06	#DIV/0!	#DIV/0!	#DIV/0!	#DIV/0!						3.34344e+06
Mrpl49	mitochondrial ribosomal protein L49	3		3.66427e+06	3.50431e+06	#DIV/0!	#DIV/0!	3.49437e+06	#DIV/0!	4.47979e+06		2.84875e+06	3.50431e+06										3.49437e+06
Mrpl50	mitochondrial ribosomal protein L50	4		6.01348e+06	5.28105e+06	#DIV/0!	#DIV/0!	5.71752e+06	4.11027e+06	5.87436e+06	6.56062e+06	5.60545e+06	5.5818e+06	4.9803e+06								5.6664e+06	5.76864e+06		4.11027e+06
Mrpl53	mitochondrial ribosomal protein L53	3		2.56089e+06	3.64731e+06	#DIV/0!	#DIV/0!	2.62721e+06	#DIV/0!	2.57957e+06	2.33437e+06	2.76874e+06			3.64731e+06									2.62721e+06
Mrpl54	mitochondrial ribosomal protein L54	1		3.00222e+06	#DIV/0!	#DIV/0!	#DIV/0!	#DIV/0!	#DIV/0!		3.00222e+06
Mrpl55	mitochondrial ribosomal protein L55	1		1.36182e+06	#DIV/0!	#DIV/0!	#DIV/0!	#DIV/0!	#DIV/0!			1.36182e+06
Mrpl58		3		5.72411e+06	5.39639e+06	#DIV/0!	#DIV/0!	5.22582e+06	#DIV/0!	5.29794e+06	6.75301e+06	5.12138e+06	5.09694e+06	5.10897e+06	5.98326e+06							5.51795e+06	5.42955e+06	4.72997e+06
Mrpl9	mitochondrial ribosomal protein L9	2		#DIV/0!	2.94625e+06	#DIV/0!	#DIV/0!	2.59284e+06	#DIV/0!				2.94391e+06		2.9486e+06								2.59284e+06
Mrps11	mitochondrial ribosomal protein S11	3		2.25254e+06	2.13315e+06	#DIV/0!	#DIV/0!	2.21396e+06	#DIV/0!	2.06127e+06	2.44381e+06		2.11599e+06	2.14211e+06	2.14137e+06									2.21396e+06
Mrps12	mitochondrial ribosomal protein S12	1		1.03903e+06	#DIV/0!	#DIV/0!	#DIV/0!	#DIV/0!	#DIV/0!		1.03903e+06
Mrps14	mitochondrial ribosomal protein S14	1		#DIV/0!	#DIV/0!	#DIV/0!	#DIV/0!	2.27747e+06	#DIV/0!															2.27747e+06
Mrps15	mitochondrial ribosomal protein S15	3		3.39203e+06	3.58089e+06	#DIV/0!	#DIV/0!	2.80079e+06	#DIV/0!	3.32587e+06	2.92783e+06	3.92239e+06	3.689e+06	3.46951e+06	3.58415e+06									2.80079e+06
Mrps2	mitochondrial ribosomal protein S2	4		5.37038e+06	6.54387e+06	4.25138e+06	#DIV/0!	5.20475e+06	#DIV/0!	4.24079e+06	6.30515e+06	5.56519e+06	5.9477e+06	6.6035e+06	7.0804e+06			4.25138e+06				5.31633e+06	4.50002e+06	5.7979e+06
Mrps21	mitochondrial ribosomal protein S21	4		2.79419e+06	4.51846e+06	2.74429e+06	#DIV/0!	2.87762e+06	#DIV/0!			2.79419e+06			4.51846e+06			2.74429e+06				2.91063e+06		2.84461e+06
Mrps22	mitochondrial ribosomal protein S22	6		8.79323e+06	9.24146e+06	5.2928e+06	5.84066e+06	6.94525e+06	5.65659e+06	9.41089e+06	9.32001e+06	7.64879e+06	9.31097e+06	8.97574e+06	9.43767e+06			5.2928e+06		5.84066e+06		8.05917e+06	6.66928e+06	6.10729e+06			5.65659e+06
Mrps23	mitochondrial ribosomal protein S23	5		9.10536e+06	9.67569e+06	7.11385e+06	#DIV/0!	1.01672e+07	8.67601e+06	9.92063e+06	8.90448e+06	8.49098e+06	9.23256e+06	7.89167e+06	1.19028e+07			7.11385e+06				1.03613e+07		9.97303e+06	8.67601e+06
Mrps26	mitochondrial ribosomal protein S26	2		#DIV/0!	#DIV/0!	9.76102e+06	#DIV/0!	#DIV/0!	6.85488e+06								9.76102e+06										6.85488e+06
Mrps27	mitochondrial ribosomal protein S27	6		7.91949e+06	7.85843e+06	5.79933e+06	5.63819e+06	7.22499e+06	8.13437e+06	8.59878e+06	7.24021e+06		7.58701e+06	7.03491e+06	8.95337e+06	5.81481e+06		5.78386e+06		5.63819e+06		7.99075e+06	6.7577e+06	6.92652e+06	8.13437e+06
Mrps28	mitochondrial ribosomal protein S28	3		4.9938e+06	5.17376e+06	#DIV/0!	#DIV/0!	4.34389e+06	#DIV/0!	4.73325e+06	5.51259e+06	4.73555e+06	5.45898e+06	4.70936e+06	5.35294e+06								4.33169e+06	4.35608e+06
Mrps30	mitochondrial ribosomal protein S30	3		3.54069e+06	2.77258e+06	#DIV/0!	#DIV/0!	2.61261e+06	#DIV/0!			3.54069e+06	2.77258e+06									3.25381e+06	1.97141e+06
Mrps31	mitochondrial ribosomal protein S31	1		#DIV/0!	3.12755e+06	#DIV/0!	#DIV/0!	#DIV/0!	#DIV/0!				3.12755e+06
Mrps33	mitochondrial ribosomal protein S33	1		#DIV/0!	#DIV/0!	#DIV/0!	1.06742e+06	#DIV/0!	#DIV/0!											1.06742e+06
Mrps34	mitochondrial ribosomal protein S34	3		2.95737e+06	3.22296e+06	#DIV/0!	#DIV/0!	2.68486e+06	#DIV/0!	2.82457e+06	3.1734e+06	2.87414e+06		3.0511e+06	3.39481e+06								2.79032e+06	2.57939e+06
Mrps35	mitochondrial ribosomal protein S35	4		1.12114e+07	9.83535e+06	4.37918e+06	#DIV/0!	8.32816e+06	#DIV/0!	1.03398e+07	1.06378e+07	1.26567e+07	8.7013e+06	1.0984e+07	9.82074e+06		4.06268e+06	4.69567e+06					7.24674e+06	9.40959e+06
Mrps36	mitochondrial ribosomal protein S36	6		1.56196e+07	1.85123e+07	1.39038e+07	9.87358e+06	1.65868e+07	1.60259e+07	1.44794e+07	1.67598e+07		1.55995e+07	2.14251e+07		1.45236e+07	1.36339e+07	1.35539e+07	1.14838e+07	1.12358e+07	6.90112e+06	1.47714e+07	1.68261e+07	1.8163e+07	1.60259e+07
Mrps5	mitochondrial ribosomal protein S5	3		7.88492e+06	6.70203e+06	5.72296e+06	#DIV/0!	#DIV/0!	#DIV/0!	6.3609e+06	9.40893e+06		6.47299e+06	6.52072e+06	7.11238e+06	5.83378e+06	5.37748e+06	5.9576e+06
Mrps6	mitochondrial ribosomal protein S6	1		#DIV/0!	4.20507e+06	#DIV/0!	#DIV/0!	#DIV/0!	#DIV/0!						4.20507e+06
Mrps7	mitchondrial ribosomal protein S7	3		5.53081e+06	4.74024e+06	#DIV/0!	#DIV/0!	4.11699e+06	#DIV/0!		5.0684e+06	5.99322e+06	4.73653e+06	4.65484e+06	4.82936e+06							4.66033e+06	3.39246e+06	4.2982e+06
Mrps9	mitochondrial ribosomal protein S9	3		3.06252e+06	2.83592e+06	#DIV/0!	#DIV/0!	2.42777e+06	#DIV/0!	2.90599e+06	3.21904e+06		3.25201e+06	2.82359e+06	2.43215e+06								2.42777e+06
Mrrf	mitochondrial ribosome recycling factor	3		3.32406e+06	3.45971e+06	#DIV/0!	#DIV/0!	3.06e+06	#DIV/0!	3.52575e+06	3.33811e+06	3.10831e+06	3.10358e+06	3.77488e+06	3.50067e+06								3.06e+06
Msh2	mutS homolog 2	3		2.32691e+06	1.59122e+06	#DIV/0!	#DIV/0!	1.55988e+06	#DIV/0!	2.43856e+06	2.17668e+06	2.36548e+06	1.59122e+06										1.55988e+06
Msh6	mutS homolog 6	2		7.08978e+06	3.76455e+06	#DIV/0!	#DIV/0!	#DIV/0!	#DIV/0!	6.68641e+06	7.79707e+06	6.78586e+06		3.99233e+06	3.53677e+06
Msi2	musashi RNA-binding protein 2	4		2.50903e+06	2.62733e+06	3.47216e+06	#DIV/0!	3.27281e+06	#DIV/0!		2.50869e+06	2.50938e+06		2.50903e+06	2.74562e+06			3.47216e+06					3.27281e+06
Msra	methionine sulfoxide reductase A	6		1.99925e+07	1.42029e+07	1.01924e+07	8.27254e+06	7.46338e+06	5.03002e+06	1.77498e+07	2.17393e+07	2.04883e+07	1.39204e+07	1.55015e+07	1.31869e+07	7.70947e+06	9.48752e+06	1.33802e+07	7.47426e+06	9.07081e+06		6.60625e+06	7.17377e+06	8.61011e+06	5.22935e+06		4.8307e+06
Mta2	metastasis-associated gene family, member 2	5		1.5407e+07	1.50158e+07	8.80446e+06	1.33072e+07	1.52129e+07	#DIV/0!	1.27121e+07	1.75638e+07	1.5945e+07	1.57244e+07	1.55866e+07	1.37364e+07	5.80353e+06	1.02378e+07	1.03721e+07		1.33072e+07		1.59008e+07	1.56418e+07	1.40962e+07
Mta3	metastasis associated 3	2		1.38226e+06	1.65776e+06	#DIV/0!	#DIV/0!	#DIV/0!	#DIV/0!		1.04938e+06	1.71515e+06			1.65776e+06
Mtatp8		1		#DIV/0!	#DIV/0!	#DIV/0!	1.56363e+07	#DIV/0!	#DIV/0!												1.56363e+07
Mtch2	mitochondrial carrier 2	4		6.16425e+06	9.69455e+06	#DIV/0!	#DIV/0!	8.54421e+06	1.12561e+07	8.04856e+06	5.28217e+06	5.162e+06	1.07133e+07	9.13074e+06	9.23961e+06							1.0752e+07	9.09599e+06	5.78466e+06	1.12561e+07
Mtco2		6		7.84281e+07	8.75669e+07	7.75714e+07	8.56245e+07	1.01792e+08	8.09412e+07	9.66121e+07	6.27669e+07	7.59054e+07	8.07131e+07	9.28952e+07	8.90925e+07	7.74145e+07	1.0176e+08	5.35395e+07	9.72638e+07	8.35305e+07	7.60793e+07	1.29296e+08	8.38205e+07	9.22599e+07	1.05488e+08	3.99641e+07	9.73718e+07
Mtdh	metadherin	5		1.24532e+07	1.4433e+07	1.44289e+07	#DIV/0!	1.57325e+07	1.13475e+07	1.0811e+07	1.39339e+07	1.26147e+07	1.39397e+07	1.44925e+07	1.48669e+07	1.30668e+07	1.55068e+07	1.47131e+07					1.43934e+07	1.70717e+07	1.14942e+07		1.12008e+07
Mthfd1	methylenetetrahydrofolate dehydrogenase (NADP+ dependent), methenyltetrahydrofolate cyclohydrolase, formyltetrahydrofolate synthase	6		1.65123e+08	9.91519e+07	4.51057e+07	5.59054e+07	6.58284e+07	1.42396e+07	1.56155e+08	1.58829e+08	1.80384e+08	9.10402e+07	1.06479e+08	9.99359e+07	3.48994e+07	4.89057e+07	5.15118e+07	1.62778e+07	9.67059e+07	5.47327e+07	4.00417e+07	7.56376e+07	8.18058e+07	1.7939e+07		1.05402e+07
Mthfd1l	methylenetetrahydrofolate dehydrogenase (NADP+ dependent) 1-like	3		5.67181e+06	5.81635e+06	#DIV/0!	#DIV/0!	6.95721e+06	#DIV/0!	5.86663e+06	6.08742e+06	5.06138e+06	6.15147e+06	5.7455e+06	5.55209e+06							8.31797e+06	7.31233e+06	5.24132e+06
Mtif2	mitochondrial translational initiation factor 2	1		#DIV/0!	#DIV/0!	#DIV/0!	#DIV/0!	428430	#DIV/0!													428430
Mtnd4		1		#DIV/0!	601540	#DIV/0!	#DIV/0!	#DIV/0!	#DIV/0!						601540
Mtpn	myotrophin	5		8.31547e+06	6.37972e+06	8.91996e+06	9.41805e+06	6.35916e+06	#DIV/0!	6.2149e+06	1.20673e+07	6.6642e+06	6.06931e+06	7.40465e+06	5.66522e+06		9.48555e+06	8.35437e+06	9.09536e+06	9.74074e+06		6.50988e+06	6.20844e+06
Mtx1	metaxin 1	1		1.77575e+06	#DIV/0!	#DIV/0!	#DIV/0!	#DIV/0!	#DIV/0!			1.77575e+06
Mtx2	metaxin 2	1		#DIV/0!	#DIV/0!	#DIV/0!	#DIV/0!	2.89614e+06	#DIV/0!														2.89614e+06
Muc13	mucin 13, epithelial transmembrane	6		1.65721e+07	2.96293e+07	2.71562e+07	2.13922e+07	3.84467e+07	4.71345e+07	2.21684e+07	1.31067e+07	1.44413e+07	3.36289e+07	2.52976e+07	2.99614e+07	2.56721e+07	2.94957e+07	2.63007e+07	2.46862e+07	1.8528e+07	2.09624e+07	4.35147e+07	3.55045e+07	3.6321e+07	5.06093e+07		4.36597e+07
Muc2	mucin 2	6		2.79556e+07	9.0966e+07	2.48175e+08	8.51484e+06	6.9022e+07	9.52101e+07	4.04854e+07	1.40163e+07	2.93651e+07	8.14832e+07	8.53626e+07	1.06052e+08	1.90551e+08	2.24385e+08	3.29591e+08		1.0927e+07	6.10263e+06	7.77533e+07	7.10731e+07	5.82397e+07	1.74445e+08	1.28842e+07	9.83008e+07
Mvb12a	multivesicular body subunit 12A	1		272406	#DIV/0!	#DIV/0!	#DIV/0!	#DIV/0!	#DIV/0!			272406
Mvd	mevalonate (diphospho) decarboxylase	1		#DIV/0!	3.54978e+06	#DIV/0!	#DIV/0!	#DIV/0!	#DIV/0!						3.54978e+06
Mvk	mevalonate kinase	1		#DIV/0!	#DIV/0!	#DIV/0!	#DIV/0!	3.87913e+06	#DIV/0!														3.87913e+06
Mvp	major vault protein	6		1.34456e+08	2.14061e+08	2.03949e+08	2.14968e+08	1.82463e+08	7.41958e+07	1.24623e+08	1.29251e+08	1.49493e+08	1.86681e+08	2.17102e+08	2.38399e+08	1.50157e+08	2.12546e+08	2.49143e+08	2.31783e+08	1.89931e+08	2.2319e+08	1.39782e+08	2.10406e+08	1.97202e+08	7.56481e+07	3.20318e+07	1.14908e+08
Myadm	myeloid-associated differentiation marker	1		#DIV/0!	#DIV/0!	309461	#DIV/0!	#DIV/0!	#DIV/0!									309461
Mybbp1a	MYB binding protein (P160) 1a	6		3.2684e+07	2.3496e+07	8.4318e+06	6.06839e+06	1.51022e+07	3.03613e+06	2.67234e+07	3.3971e+07	3.73576e+07	2.01587e+07	2.13984e+07	2.89307e+07	5.30639e+06	9.07333e+06	1.09157e+07		8.47276e+06	3.66403e+06	1.84754e+07	1.2251e+07	1.45801e+07	3.03613e+06
Mycbp	MYC binding protein	1		2.63962e+06	#DIV/0!	#DIV/0!	#DIV/0!	#DIV/0!	#DIV/0!		2.63962e+06
Mydgf	myeloid derived growth factor	6		1.92743e+07	3.10941e+07	3.6486e+07	1.51731e+07	2.44852e+07	1.80305e+07	2.07456e+07	1.63706e+07	2.07068e+07	2.74423e+07	2.59782e+07	3.98617e+07	2.50412e+07	3.99447e+07	4.44722e+07	1.3786e+07	2.05395e+07	1.11938e+07	1.85382e+07	2.85364e+07	2.63811e+07	1.86983e+07		1.73628e+07
Myef2	myelin basic protein expression factor 2, repressor	1		642350	#DIV/0!	#DIV/0!	#DIV/0!	#DIV/0!	#DIV/0!			642350
Myg1	melanocyte proliferating gene 1	4		4.84413e+06	3.52314e+06	5.30566e+06	#DIV/0!	4.19785e+06	#DIV/0!		5.32039e+06	4.36787e+06	3.42174e+06	3.3497e+06	3.79798e+06			5.30566e+06					4.97064e+06	3.42507e+06
Myh11	myosin, heavy polypeptide 11, smooth muscle	6		3.58648e+08	6.60407e+08	6.90829e+08	6.64681e+07	5.79086e+08	2.3463e+09	5.021e+08	2.65236e+08	3.08608e+08	7.33845e+08	3.5992e+08	8.87456e+08	7.4445e+08	1.2056e+09	1.2244e+08	8.70596e+07	4.91674e+07	6.31772e+07	8.90413e+08	2.03775e+08	6.4307e+08	2.74071e+09	3.0521e+07	4.26767e+09
Myh14	myosin, heavy polypeptide 14	6		2.71247e+08	4.04822e+08	2.87671e+08	2.78265e+08	3.87098e+08	3.58232e+08	2.98385e+08	2.6647e+08	2.48884e+08	4.27693e+08	3.25481e+08	4.6129e+08	3.04676e+08	3.69116e+08	1.89221e+08	3.20178e+08	2.19523e+08	2.95094e+08	4.52142e+08	3.11509e+08	3.97643e+08	5.49331e+08	3.40063e+07	4.91358e+08
Myh9	myosin, heavy polypeptide 9, non-muscle	6		9.32671e+08	8.83141e+08	8.18076e+08	5.28217e+08	8.20186e+08	5.17759e+08	8.04379e+08	1.05779e+09	9.35849e+08	8.36738e+08	9.18561e+08	8.94124e+08	6.96428e+08	7.82817e+08	9.74982e+08	4.45176e+08	6.52996e+08	4.86478e+08	7.21388e+08	8.70579e+08	8.6859e+08	7.00447e+08	1.03877e+08	7.48953e+08
Myl12b	myosin, light chain 12B, regulatory	6		3.14819e+07	3.4709e+07	2.55784e+07	2.22079e+07	3.5656e+07	3.5163e+07	3.45696e+07	2.88366e+07	3.10395e+07	3.60701e+07	3.32419e+07	3.48149e+07	2.3776e+07	2.47238e+07	2.82354e+07	1.77277e+07	2.26734e+07	2.62225e+07	3.6326e+07	3.36733e+07	3.69687e+07	3.01509e+07		4.01751e+07
Myl6	myosin, light polypeptide 6, alkali, smooth muscle and non-muscle	6		1.58973e+08	1.77209e+08	1.63471e+08	1.23359e+08	1.67724e+08	1.37125e+08	1.45475e+08	1.69534e+08	1.61908e+08	1.8203e+08	1.8392e+08	1.65677e+08	1.37647e+08	1.96003e+08	1.56762e+08	1.00443e+08	1.48131e+08	1.21502e+08	1.63385e+08	1.74833e+08	1.64955e+08	1.50366e+08	5.4619e+07	2.0639e+08
Myl9	myosin, light polypeptide 9, regulatory	1		1.8253e+06	#DIV/0!	#DIV/0!	#DIV/0!	#DIV/0!	#DIV/0!			1.8253e+06
Mylk	myosin, light polypeptide kinase	5		6.63087e+06	1.49471e+07	1.29762e+07	#DIV/0!	1.40015e+07	8.38209e+07	9.92544e+06	5.62765e+06	4.33951e+06	1.31586e+07	7.22817e+06	2.44546e+07	1.59583e+07	2.01545e+07	2.81597e+06				2.22191e+07	5.01389e+06	1.47714e+07	8.24034e+07		8.52384e+07
Myo18a	myosin XVIIIA	6		8.90596e+06	9.74225e+06	8.61277e+06	1.11754e+07	1.05062e+07	1.89801e+07	8.0575e+06	7.97526e+06	1.06851e+07	9.46322e+06	7.28451e+06	1.2479e+07		9.10356e+06	8.12198e+06		7.25126e+06	1.50995e+07	9.58801e+06	1.03347e+07	1.15958e+07	1.0304e+07		2.76562e+07
Myo1a	myosin IA	6		2.72196e+07	3.95312e+07	3.58534e+07	7.3066e+07	5.00979e+07	5.50903e+07	2.95039e+07	2.61336e+07	2.60215e+07	4.20295e+07	3.62858e+07	4.02783e+07	1.9598e+07	4.77203e+07	4.0242e+07	5.88402e+07	8.0579e+07	7.97787e+07	4.84536e+07	5.90404e+07	4.27998e+07	5.61079e+07		5.40728e+07
Myo1b	myosin IB	5		5.70058e+06	4.40761e+06	7.53521e+06	3.81465e+07	2.67202e+06	#DIV/0!	5.32814e+06	6.37856e+06	5.39503e+06	4.11112e+06	5.63233e+06	3.47938e+06	4.8724e+06	7.39849e+06	1.03347e+07	3.24632e+07	4.21229e+07	3.98534e+07			2.67202e+06
Myo1c	myosin IC	1		425854	#DIV/0!	#DIV/0!	#DIV/0!	#DIV/0!	#DIV/0!			425854
Myo1d	myosin ID	6		2.32904e+07	3.50643e+07	1.99649e+07	1.25726e+07	3.45777e+07	3.01086e+07	2.21838e+07	2.12094e+07	2.64782e+07	3.63588e+07	3.13182e+07	3.75159e+07	1.99405e+07	1.87567e+07	2.11976e+07	1.34537e+07	1.18987e+07	1.23654e+07	3.63789e+07	3.66421e+07	3.0712e+07	3.11861e+07		2.90312e+07
Myo5b	myosin VB	3		3.03011e+06	3.58719e+06	#DIV/0!	#DIV/0!	3.16857e+06	#DIV/0!		2.88572e+06	3.1745e+06	4.13026e+06	3.04413e+06									3.16857e+06
Myo6	myosin VI	6		2.23948e+07	3.25237e+07	1.45239e+07	1.68736e+07	2.95196e+07	1.24738e+07	1.99903e+07	2.35823e+07	2.36117e+07	3.59752e+07	2.93794e+07	3.22166e+07	1.0615e+07	1.1888e+07	2.10687e+07	1.01466e+07	1.98619e+07	2.06123e+07	2.8993e+07	3.19785e+07	2.75873e+07	1.86258e+07		6.32178e+06
Myo7b	myosin VIIB	4		3.6349e+06	3.31104e+06	2.97447e+06	#DIV/0!	2.49138e+06	#DIV/0!		3.73843e+06	3.53138e+06	2.92195e+06	3.0376e+06	3.97356e+06			2.97447e+06				2.72798e+06	3.29466e+06	1.45149e+06
Myof	myoferlin	1		#DIV/0!	#DIV/0!	#DIV/0!	#DIV/0!	1.13873e+06	#DIV/0!														1.13873e+06
Naa10	N(alpha)-acetyltransferase 10, NatA catalytic subunit	3		4.56631e+06	2.26384e+06	#DIV/0!	#DIV/0!	1.61131e+06	#DIV/0!		5.56828e+06	3.56433e+06		2.46798e+06	2.0597e+06								1.61131e+06
Naa15	N(alpha)-acetyltransferase 15, NatA auxiliary subunit	1		3.32873e+06	#DIV/0!	#DIV/0!	#DIV/0!	#DIV/0!	#DIV/0!		2.98045e+06	3.67701e+06
Naa25	N(alpha)-acetyltransferase 25, NatB auxiliary subunit	1		2.14196e+06	#DIV/0!	#DIV/0!	#DIV/0!	#DIV/0!	#DIV/0!	2.14196e+06
Naa50	N(alpha)-acetyltransferase 50, NatE catalytic subunit	1		7.51478e+06	#DIV/0!	#DIV/0!	#DIV/0!	#DIV/0!	#DIV/0!		7.51478e+06
Naca	nascent polypeptide-associated complex alpha polypeptide	6		4.81139e+07	4.40504e+07	2.76997e+07	3.88832e+07	2.87242e+07	1.19685e+07	3.63764e+07	5.21368e+07	5.58286e+07	4.17797e+07	5.58092e+07	3.45624e+07	1.84767e+07	2.15816e+07	4.30408e+07	2.06466e+07	5.14476e+07	4.45555e+07	1.97411e+07	3.91145e+07	2.73171e+07		9.7732e+06	1.41638e+07
Nadk2	NAD kinase 2, mitochondrial	2		2.54018e+06	2.90902e+06	#DIV/0!	#DIV/0!	#DIV/0!	#DIV/0!		2.54018e+06		2.90902e+06
Naga	N-acetyl galactosaminidase, alpha	3		#DIV/0!	8.4492e+06	1.48834e+07	#DIV/0!	1.36922e+07	#DIV/0!				7.53512e+06	1.0257e+07	7.55552e+06			1.48834e+07				1.02059e+07	1.71785e+07
Nagk	N-acetylglucosamine kinase	1		479410	#DIV/0!	#DIV/0!	#DIV/0!	#DIV/0!	#DIV/0!			479410
Nampt	nicotinamide phosphoribosyltransferase	3		2.38402e+06	2.67721e+06	3.23201e+06	#DIV/0!	#DIV/0!	#DIV/0!		2.49672e+06	2.27132e+06		2.67721e+06				3.23201e+06
Nanp	N-acetylneuraminic acid phosphatase	1		714612	#DIV/0!	#DIV/0!	#DIV/0!	#DIV/0!	#DIV/0!			714612
Nans	N-acetylneuraminic acid synthase (sialic acid synthase)	6		7.25809e+07	1.11645e+08	1.73872e+08	9.32192e+07	1.54241e+08	7.48688e+07	6.40103e+07	8.24719e+07	7.12605e+07	1.06398e+08	1.13861e+08	1.14677e+08	1.36839e+08	1.63113e+08	2.21664e+08	6.83909e+07	1.43682e+08	6.7585e+07	1.04723e+08	2.04496e+08	1.53504e+08	4.07868e+07		1.08951e+08
Nap1l1	nucleosome assembly protein 1-like 1	4		1.23897e+07	6.13516e+06	7.60175e+06	#DIV/0!	5.32518e+06	#DIV/0!	1.07774e+07	1.30967e+07	1.32952e+07	5.18927e+06	6.34373e+06	6.87248e+06			7.60175e+06					4.90527e+06	5.7451e+06
Nap1l4	nucleosome assembly protein 1-like 4	5		9.45042e+06	8.47201e+06	8.01738e+06	1.16047e+07	9.03202e+06	#DIV/0!	8.38803e+06	9.84118e+06	1.01221e+07	9.38418e+06	8.30472e+06	7.72712e+06			8.01738e+06		1.16047e+07			8.69286e+06	9.37118e+06
Napa	N-ethylmaleimide sensitive fusion protein attachment protein alpha	6		4.98988e+06	5.65372e+06	5.91437e+06	4.34858e+06	5.98393e+06	4.0073e+06	4.64581e+06	4.85083e+06	5.473e+06	5.6378e+06	4.95276e+06	6.37061e+06	5.65463e+06		6.17411e+06	4.89643e+06	3.67573e+06	4.47359e+06	4.64163e+06	5.99987e+06	7.3103e+06	4.0073e+06
Napg	N-ethylmaleimide sensitive fusion protein attachment protein gamma	1		#DIV/0!	#DIV/0!	#DIV/0!	#DIV/0!	2.3211e+06	#DIV/0!														2.30766e+06	2.33453e+06
Naprt	nicotinate phosphoribosyltransferase	2		2.93901e+06	2.88572e+06	#DIV/0!	#DIV/0!	#DIV/0!	#DIV/0!		2.93901e+06			2.88572e+06
NARS1		4		1.0814e+07	9.13865e+06	1.20832e+07	#DIV/0!	6.93765e+06	#DIV/0!	7.61546e+06	1.35126e+07	1.1314e+07	7.49553e+06	1.05453e+07	9.37508e+06			1.20832e+07					7.68919e+06	6.18611e+06
Nasp	nuclear autoantigenic sperm protein (histone-binding)	5		3.4503e+07	1.56222e+07	1.16833e+07	1.42914e+07	1.17274e+07	#DIV/0!	2.42688e+07	3.91986e+07	4.00417e+07	1.60015e+07	1.96674e+07	1.11977e+07	1.22816e+07		1.1085e+07	8.35727e+06	2.0608e+07	1.39089e+07		1.02349e+07	1.32198e+07
Nat10	N-acetyltransferase 10	2		2.49658e+06	2.13087e+06	#DIV/0!	#DIV/0!	#DIV/0!	#DIV/0!		2.03289e+06	2.96028e+06	2.19243e+06	2.19943e+06	2.00074e+06
Naxd		4		7.38052e+06	7.81088e+06	7.81276e+06	#DIV/0!	7.97512e+06	#DIV/0!	6.93421e+06	7.69932e+06	7.50801e+06	7.36115e+06	7.20766e+06	8.86384e+06			7.81276e+06				7.94712e+06	7.64932e+06	8.32893e+06
Naxe		3		6.94996e+06	7.66523e+06	#DIV/0!	#DIV/0!	7.44394e+06	#DIV/0!	6.50402e+06	6.57792e+06	7.76794e+06	7.6329e+06	6.02404e+06	9.33876e+06							7.78626e+06	7.08629e+06	7.45925e+06
Ncapd2	non-SMC condensin I complex, subunit D2	1		1.38562e+06	#DIV/0!	#DIV/0!	#DIV/0!	#DIV/0!	#DIV/0!			1.38562e+06
Ncaph	non-SMC condensin I complex, subunit H	2		1.94559e+06	1.45723e+06	#DIV/0!	#DIV/0!	#DIV/0!	#DIV/0!		2.02235e+06	1.86882e+06	1.45723e+06
Nccrp1	non-specific cytotoxic cell receptor protein 1 homolog (zebrafish)	1		#DIV/0!	#DIV/0!	573288	#DIV/0!	#DIV/0!	#DIV/0!									573288
Nck2	non-catalytic region of tyrosine kinase adaptor protein 2	1		1.33592e+06	#DIV/0!	#DIV/0!	#DIV/0!	#DIV/0!	#DIV/0!			1.33592e+06
Nckap1l	NCK associated protein 1 like	1		#DIV/0!	#DIV/0!	1.71788e+06	#DIV/0!	#DIV/0!	#DIV/0!							1.71788e+06
Ncl	nucleolin	6		4.29306e+08	2.85998e+08	2.29779e+08	2.57164e+08	1.70592e+08	7.7781e+07	3.82186e+08	4.59535e+08	4.46195e+08	2.70359e+08	3.13654e+08	2.73981e+08	1.99374e+08	2.17781e+08	2.72183e+08	1.92182e+08	3.63707e+08	2.15603e+08	1.12699e+08	2.19554e+08	1.79524e+08	4.35117e+07	1.10196e+08	7.9635e+07
Ncln	nicalin	2		#DIV/0!	3.83448e+06	2.8644e+06	#DIV/0!	#DIV/0!	#DIV/0!						3.83448e+06			2.8644e+06
Ncoa5	nuclear receptor coactivator 5	2		2.43908e+06	1.8486e+06	#DIV/0!	#DIV/0!	#DIV/0!	#DIV/0!		2.90962e+06	1.96855e+06		1.8486e+06
Ncor1	nuclear receptor co-repressor 1	1		#DIV/0!	#DIV/0!	#DIV/0!	#DIV/0!	479975	#DIV/0!															479975
Ncstn	nicastrin	1		#DIV/0!	#DIV/0!	#DIV/0!	828189	#DIV/0!	#DIV/0!												828189
Ndrg1	N-myc downstream regulated gene 1	5		#DIV/0!	9.97352e+06	2.41151e+07	9.35941e+06	8.23805e+06	8.47452e+06				8.5063e+06	1.16248e+07	9.78947e+06	1.58524e+07	2.17167e+07	3.47763e+07	1.26558e+07	6.11788e+06	9.30452e+06		9.22233e+06	7.25377e+06	8.47452e+06
Ndrg2	N-myc downstream regulated gene 2	3		#DIV/0!	5.41987e+06	3.89313e+06	#DIV/0!	8.67141e+06	#DIV/0!				6.63884e+06	5.74112e+06	3.87966e+06			3.89313e+06				5.73674e+06	8.40432e+06	1.18732e+07
Ndufa10	NADH:ubiquinone oxidoreductase subunit A10	6		2.7321e+07	3.22117e+07	1.74803e+07	1.4698e+07	3.33384e+07	2.78736e+07	2.75605e+07	3.06759e+07	2.37266e+07	3.49696e+07	2.85522e+07	3.31131e+07	1.26164e+07	2.23504e+07	1.74739e+07	1.76651e+07	1.17308e+07		4.38843e+07	2.76754e+07	2.84554e+07	2.99967e+07		2.57506e+07
Ndufa12	NADH:ubiquinone oxidoreductase subunit A12	5		1.07021e+07	1.23677e+07	8.52124e+06	#DIV/0!	1.34659e+07	1.15421e+07	1.2212e+07	9.83436e+06	1.00598e+07	1.41628e+07	1.13179e+07	1.16224e+07		9.40959e+06	7.6329e+06				1.70256e+07	1.21613e+07	1.12109e+07	1.15421e+07
Ndufa13	NADH:ubiquinone oxidoreductase subunit A13	5		1.43613e+07	2.01691e+07	1.40124e+07	#DIV/0!	1.9171e+07	1.89843e+07	1.5848e+07	1.59594e+07	1.12764e+07	2.23954e+07	1.95505e+07	1.85614e+07			1.40124e+07				2.14727e+07	1.94114e+07	1.6629e+07	1.89843e+07
Ndufa2	NADH:ubiquinone oxidoreductase subunit A2	6		2.34982e+07	2.53047e+07	2.24442e+07	1.2286e+07	2.32496e+07	2.25311e+07	2.05054e+07	2.75472e+07	2.2442e+07	2.51944e+07	2.59153e+07	2.48045e+07		2.58382e+07	1.90502e+07	1.5707e+07		8.86507e+06	2.44495e+07	2.23396e+07	2.29597e+07	2.49926e+07		2.00695e+07
Ndufa3	NADH:ubiquinone oxidoreductase subunit A3	5		7.5127e+06	9.02777e+06	6.03282e+06	#DIV/0!	9.73001e+06	6.66558e+06	7.52051e+06	7.50489e+06		1.16224e+07	6.43318e+06				6.03282e+06				1.0814e+07		8.64599e+06	6.66558e+06
Ndufa4	Ndufa4, mitochondrial complex associated	6		4.58871e+07	5.30925e+07	6.65633e+07	3.75445e+07	4.62533e+07	3.85682e+07	3.95507e+07	5.31144e+07	4.49962e+07	6.22729e+07	5.13265e+07	4.56781e+07	7.01724e+07	6.78291e+07	6.16886e+07	3.75445e+07			4.69395e+07	4.97675e+07	4.20528e+07	4.82257e+07		2.89107e+07
Ndufa5	NADH:ubiquinone oxidoreductase subunit A5	6		1.55251e+07	1.96184e+07	1.97416e+07	1.7291e+07	1.84984e+07	1.61292e+07	1.45801e+07	1.59915e+07	1.60037e+07	2.23164e+07	2.01127e+07	1.64263e+07		2.53047e+07	1.41785e+07	1.36908e+07	2.08913e+07		1.81933e+07	2.25153e+07	1.47867e+07	1.70433e+07		1.52151e+07
Ndufa6	NADH:ubiquinone oxidoreductase subunit A6	5		1.74364e+07	1.82773e+07	1.39532e+07	#DIV/0!	2.68777e+07	1.70848e+07	1.71583e+07	1.23594e+07	2.27916e+07	1.43854e+07	1.43346e+07	2.61118e+07	1.56179e+07	1.24652e+07	1.37764e+07				3.3436e+07	1.82564e+07	2.89408e+07	1.87593e+07		1.54104e+07
Ndufa7	NADH:ubiquinone oxidoreductase subunit A7	6		3.57648e+07	3.76132e+07	2.33479e+07	1.79751e+07	4.19264e+07	2.59278e+07	3.40559e+07	4.12045e+07	3.2034e+07	3.93238e+07	3.34268e+07	4.00889e+07	2.45378e+07	2.50898e+07	2.0416e+07		1.79751e+07		4.50711e+07	3.44213e+07	4.62869e+07	2.67883e+07		2.50672e+07
Ndufa8	NADH:ubiquinone oxidoreductase subunit A8	6		4.12199e+07	5.27742e+07	3.45887e+07	2.49223e+07	4.84977e+07	3.36033e+07	4.24924e+07	4.72693e+07	3.38981e+07	5.00407e+07	5.29233e+07	5.53584e+07	3.42002e+07	3.77245e+07	3.18414e+07	2.09493e+07	2.40611e+07	2.97565e+07	4.56401e+07	4.99437e+07	4.99091e+07	3.4231e+07		3.29757e+07
Ndufa9	NADH:ubiquinone oxidoreductase subunit A9	6		4.26901e+07	4.60415e+07	2.57192e+07	1.55311e+07	5.15464e+07	4.1919e+07	4.81556e+07	3.7824e+07	4.20908e+07	5.80503e+07	4.96503e+07	3.04239e+07	1.55144e+07	2.974e+07	3.19032e+07		1.48576e+07	1.62046e+07	5.32545e+07	5.56084e+07	4.57764e+07	4.1919e+07
Ndufab1	NADH:ubiquinone oxidoreductase subunit AB1	5		5.57071e+06	7.34326e+06	3.59293e+06	#DIV/0!	5.92605e+06	5.05893e+06	6.53747e+06	5.32518e+06	4.84948e+06	6.93565e+06	5.74629e+06	9.34783e+06		3.71106e+06	3.4748e+06				6.39361e+06	5.82166e+06	5.56288e+06	5.05893e+06
Ndufaf7	NADH:ubiquinone oxidoreductase complex assembly factor 7	1		#DIV/0!	#DIV/0!	#DIV/0!	#DIV/0!	1.03751e+06	#DIV/0!															1.03751e+06
Ndufb1	NADH:ubiquinone oxidoreductase subunit B1	6		1.43092e+07	1.85699e+07	1.71618e+07	9.27876e+06	1.70581e+07	1.43387e+07	1.21647e+07	1.66256e+07	1.41373e+07	2.02708e+07	1.65922e+07	1.88466e+07	1.22527e+07	2.36773e+07	1.55553e+07		9.27876e+06		1.62936e+07	1.78225e+07		1.51037e+07		1.35736e+07
Ndufb10	NADH:ubiquinone oxidoreductase subunit B10	6		2.41018e+07	3.34107e+07	1.92126e+07	1.23031e+07	3.77502e+07	2.16805e+07	2.33934e+07	2.51525e+07	2.37595e+07	4.10762e+07	2.58632e+07	3.32926e+07	1.2963e+07	2.15921e+07	2.30826e+07	1.09369e+07	1.66498e+07	9.32259e+06	4.48405e+07	3.9699e+07	2.8711e+07	2.06623e+07		2.26986e+07
Ndufb11	NADH:ubiquinone oxidoreductase subunit B11	4		2.18826e+07	2.2021e+07	#DIV/0!	#DIV/0!	3.14184e+07	2.34015e+07	1.89606e+07	2.48045e+07		2.33109e+07	2.07312e+07								3.73861e+07	2.54507e+07		2.34015e+07
Ndufb2	NADH:ubiquinone oxidoreductase subunit B2	1		#DIV/0!	#DIV/0!	#DIV/0!	#DIV/0!	1.04025e+07	#DIV/0!													8.65379e+06		1.21512e+07
Ndufb3	NADH:ubiquinone oxidoreductase subunit B3	6		1.53515e+07	1.92131e+07	1.2211e+07	6.28073e+06	2.1884e+07	1.28563e+07	1.29532e+07	1.64399e+07	1.66613e+07	1.72465e+07	1.61508e+07	2.42419e+07	9.29356e+06	1.3449e+07	1.38905e+07		6.28073e+06		2.08913e+07	1.90475e+07	2.57131e+07	1.4834e+07		1.08787e+07
Ndufb4	NADH:ubiquinone oxidoreductase subunit B4	6		2.41334e+07	2.92288e+07	2.55884e+07	1.9718e+07	3.22896e+07	2.68527e+07	2.5156e+07	2.31964e+07	2.40478e+07	3.34708e+07	2.68701e+07	2.73455e+07	2.58328e+07	2.86454e+07	2.2287e+07	2.06738e+07	2.03285e+07	1.81517e+07	3.82989e+07	3.1251e+07	2.7319e+07	3.08251e+07		2.28803e+07
Ndufb5	NADH:ubiquinone oxidoreductase subunit B5	5		7.08827e+06	7.74334e+06	7.39551e+06	#DIV/0!	8.42509e+06	8.18187e+06	6.47568e+06	7.96035e+06	6.8288e+06	7.1892e+06	6.7948e+06	9.24601e+06	6.00403e+06	8.69889e+06	7.48359e+06				9.14657e+06	8.75272e+06	7.37596e+06	8.18187e+06
Ndufb6	NADH:ubiquinone oxidoreductase subunit B6	6		1.53141e+07	1.75253e+07	1.73506e+07	8.30357e+06	2.157e+07	1.44248e+07	1.52489e+07	1.63547e+07	1.43386e+07	2.2697e+07	1.59959e+07	1.38828e+07	1.72393e+07	1.98454e+07	1.49672e+07		8.30357e+06		2.45667e+07	2.17906e+07	1.83528e+07	1.7767e+07		1.10827e+07
Ndufb7	NADH:ubiquinone oxidoreductase subunit B7	4		8.82377e+06	9.1892e+06	7.69825e+06	#DIV/0!	1.17267e+07	#DIV/0!	8.8081e+06	9.39525e+06	8.26796e+06	1.17887e+07	8.69949e+06	7.07942e+06			7.69825e+06				1.13132e+07	1.21403e+07
Ndufb8	NADH:ubiquinone oxidoreductase subunit B8	5		1.96379e+07	2.36763e+07	1.95876e+07	#DIV/0!	2.46173e+07	2.19545e+07	1.69291e+07	2.2084e+07	1.99005e+07	2.43345e+07	2.38585e+07	2.28359e+07	1.75516e+07	2.14757e+07	1.97356e+07				2.62862e+07	2.19026e+07	2.56632e+07	2.64049e+07		1.75042e+07
Ndufb9	NADH:ubiquinone oxidoreductase subunit B9	5		8.15222e+06	9.726e+06	8.57683e+06	#DIV/0!	8.57588e+06	8.02405e+06	7.4546e+06	9.50859e+06	7.49346e+06	8.69166e+06	9.81529e+06	1.06711e+07	8.76547e+06	9.70973e+06	7.25528e+06				9.703e+06	7.57125e+06	8.4534e+06	8.02405e+06
Ndufc2	NADH:ubiquinone oxidoreductase subunit C2	6		1.81909e+07	2.24674e+07	1.70546e+07	8.19925e+06	2.3591e+07	1.9971e+07	2.07254e+07	1.92974e+07	1.45498e+07	2.58507e+07	2.30107e+07	1.85408e+07	1.58953e+07	1.88819e+07	1.63864e+07		1.20264e+07	4.37212e+06	2.78138e+07	2.38535e+07	1.91057e+07	2.07873e+07		1.91548e+07
Ndufs1	NADH:ubiquinone oxidoreductase core subunit S1	6		8.86422e+07	1.05078e+08	8.53839e+07	4.64487e+07	1.23617e+08	8.92794e+07	9.08763e+07	9.78182e+07	7.72322e+07	1.14486e+08	9.77369e+07	1.03009e+08	8.32184e+07	9.13879e+07	8.15454e+07	3.86268e+07	5.55699e+07	4.51493e+07	1.5979e+08	1.0722e+08	1.03841e+08	1.11441e+08		6.71182e+07
Ndufs2	NADH:ubiquinone oxidoreductase core subunit S2	6		7.26149e+06	7.68393e+06	8.45464e+06	1.09427e+07	9.58476e+06	1.17178e+07	8.16884e+06	6.22482e+06	7.3908e+06	9.54491e+06	6.45685e+06	7.05004e+06	8.48981e+06	8.41948e+06			1.13926e+07	1.04928e+07	1.29379e+07	8.09837e+06	7.71802e+06	1.17178e+07
Ndufs3	NADH:ubiquinone oxidoreductase core subunit S3	6		3.92365e+07	4.98967e+07	2.72423e+07	1.49421e+07	5.12612e+07	3.29185e+07	4.07727e+07	4.236e+07	3.45768e+07	5.77093e+07	4.08887e+07	5.10922e+07	2.57184e+07	2.77869e+07	2.82217e+07	1.2845e+07	1.69467e+07	1.50348e+07	5.86692e+07	5.44602e+07	4.06542e+07	4.20528e+07		2.37842e+07
Ndufs4	NADH:ubiquinone oxidoreductase core subunit S4	6		1.30117e+07	1.16339e+07	1.94275e+07	1.23004e+07	1.1211e+07	1.63261e+07	1.4284e+07	1.34621e+07	1.12889e+07	9.30194e+06	1.1743e+07	1.38569e+07		1.94275e+07			1.23004e+07		1.04442e+07	1.09308e+07	1.22578e+07	1.23448e+07		2.03074e+07
Ndufs5	NADH:ubiquinone oxidoreductase core subunit S5	2		#DIV/0!	5.63671e+06	#DIV/0!	#DIV/0!	3.77514e+06	#DIV/0!				6.25813e+06		5.01528e+06								3.77514e+06
Ndufs6	NADH:ubiquinone oxidoreductase core subunit S6	6		2.46915e+07	2.70904e+07	2.83394e+07	1.55422e+07	3.02385e+07	2.44766e+07	2.33788e+07	2.81162e+07	2.25793e+07	2.61535e+07	2.80345e+07	2.70833e+07	2.00153e+07	4.6319e+07	1.8684e+07	1.86452e+07	1.57965e+07	1.2185e+07	3.14618e+07	2.96391e+07	2.96145e+07	2.28866e+07		2.60666e+07
Ndufs7	NADH:ubiquinone oxidoreductase core subunit S7	5		4.51174e+06	5.22998e+06	4.56491e+06	#DIV/0!	4.83902e+06	4.92537e+06	3.66251e+06	4.81766e+06	5.05507e+06	3.95707e+06	5.05017e+06	6.6827e+06	5.55633e+06	3.57348e+06					5.33405e+06	3.84193e+06	5.34108e+06	4.92537e+06
Ndufs8	NADH:ubiquinone oxidoreductase core subunit S8	5		7.50825e+06	7.77352e+06	6.78445e+06	#DIV/0!	9.59477e+06	6.78343e+06	5.9263e+06	1.02279e+07	6.37061e+06	7.64614e+06	8.04522e+06	7.6292e+06			6.78445e+06				1.02179e+07	8.81482e+06	9.75155e+06	7.61916e+06		5.9477e+06
Ndufv1	NADH:ubiquinone oxidoreductase core subunit V1	6		1.7497e+07	2.48376e+07	1.48605e+07	1.41144e+07	2.71427e+07	1.89955e+07	1.94033e+07	1.45751e+07	1.85125e+07	2.73626e+07	2.01252e+07	2.70252e+07	1.46856e+07	1.71476e+07	1.27483e+07		7.83825e+06	2.03906e+07	2.5944e+07	2.55496e+07	2.99344e+07	1.6606e+07		2.13851e+07
Ndufv2	NADH:ubiquinone oxidoreductase core subunit V2	6		1.87539e+07	2.68417e+07	1.48788e+07	1.07759e+07	2.55056e+07	1.55293e+07	2.03835e+07	1.67726e+07	1.91057e+07	2.68273e+07	2.12167e+07	3.24812e+07	1.1649e+07	1.76602e+07	1.53273e+07		1.07759e+07		2.72396e+07	2.49494e+07	2.43278e+07	1.87463e+07		1.23123e+07
Ndufv3	NADH:ubiquinone oxidoreductase core subunit V3	6		1.96954e+07	2.29157e+07	1.7315e+07	1.91973e+07	2.09574e+07	2.18955e+07	1.66821e+07	1.64365e+07	2.59674e+07	2.12197e+07	2.10804e+07	2.6447e+07		2.15323e+07	1.30976e+07	1.86983e+07	1.5523e+07	2.33707e+07	2.11595e+07	1.69185e+07	2.47942e+07	1.89383e+07		2.48527e+07
Nebl	nebulette	1		#DIV/0!	#DIV/0!	#DIV/0!	2.5678e+06	#DIV/0!	#DIV/0!											2.5678e+06
Necap2	NECAP endocytosis associated 2	1		#DIV/0!	856207	#DIV/0!	#DIV/0!	#DIV/0!	#DIV/0!				856207
Nectin2		1		1.17563e+06	#DIV/0!	#DIV/0!	#DIV/0!	#DIV/0!	#DIV/0!			1.17563e+06
Nedd4	neural precursor cell expressed, developmentally down-regulated 4	2		2.15462e+06	1.58023e+06	#DIV/0!	#DIV/0!	#DIV/0!	#DIV/0!		2.15462e+06				1.58023e+06
Nedd4l	neural precursor cell expressed, developmentally down-regulated gene 4-like	1		1.60118e+06	#DIV/0!	#DIV/0!	#DIV/0!	#DIV/0!	#DIV/0!			1.60118e+06
Nedd8	neural precursor cell expressed, developmentally down-regulated gene 8	6		1.92722e+07	1.64817e+07	2.0028e+07	2.54627e+07	1.03519e+07	1.19618e+07	1.71844e+07	2.28169e+07	1.78151e+07	1.62868e+07	1.95885e+07	1.35698e+07	1.36198e+07	1.93885e+07	2.70758e+07	1.52489e+07	2.72528e+07	3.38863e+07	7.52677e+06	1.05183e+07	1.30107e+07	8.57081e+06		1.53528e+07
Nelfa	negative elongation factor complex member A, Whsc2	1		2.73252e+06	#DIV/0!	#DIV/0!	#DIV/0!	#DIV/0!	#DIV/0!		2.73252e+06
Nelfe	negative elongation factor complex member E, Rdbp	1		2.04156e+06	#DIV/0!	#DIV/0!	#DIV/0!	#DIV/0!	#DIV/0!		1.62623e+06	2.45689e+06
Neu1	neuraminidase 1	1		#DIV/0!	#DIV/0!	297391	#DIV/0!	#DIV/0!	#DIV/0!									297391
Nfib	nuclear factor I/B	1		1.21229e+06	#DIV/0!	#DIV/0!	#DIV/0!	#DIV/0!	#DIV/0!			1.21229e+06
Nfs1	nitrogen fixation gene 1 (S. cerevisiae)	3		#DIV/0!	6.88482e+06	6.23227e+06	#DIV/0!	6.02456e+06	#DIV/0!				6.92412e+06	7.06521e+06	6.66512e+06		6.40071e+06	6.06384e+06					6.17069e+06	5.87843e+06
Nfu1	NFU1 iron-sulfur cluster scaffold	4		4.01488e+06	5.83276e+06	4.7084e+06	#DIV/0!	3.4449e+06	#DIV/0!	3.87913e+06	4.29016e+06	3.87536e+06	4.94315e+06	6.63746e+06	5.91768e+06	5.20115e+06	5.87232e+06	3.05174e+06				4.05902e+06	2.23602e+06	4.03965e+06
Ngef	neuronal guanine nucleotide exchange factor	1		665602	#DIV/0!	#DIV/0!	#DIV/0!	#DIV/0!	#DIV/0!		665602
Nhlrc3	NHL repeat containing 3	3		2.32311e+06	2.64538e+06	#DIV/0!	#DIV/0!	2.82841e+06	#DIV/0!	2.75878e+06	1.88744e+06		3.03234e+06	2.48394e+06	2.41987e+06								3.11047e+06	2.54635e+06
Nhp2	NHP2 ribonucleoprotein	1		#DIV/0!	#DIV/0!	784438	#DIV/0!	#DIV/0!	#DIV/0!									784438
Nifk	nucleolar protein interacting with the FHA domain of MKI67	4		5.36802e+06	4.27397e+06	3.99759e+06	#DIV/0!	2.41485e+06	#DIV/0!		5.46959e+06	5.26645e+06	3.70232e+06	4.59171e+06	4.52787e+06			3.99759e+06					2.41485e+06
Nin	ninein	1		1.63959e+06	#DIV/0!	#DIV/0!	#DIV/0!	#DIV/0!	#DIV/0!		1.63959e+06
Nipsnap1	nipsnap homolog 1	6		1.2714e+07	1.16651e+07	1.08629e+07	1.66198e+07	1.13035e+07	1.03097e+07	1.32198e+07	1.23859e+07	1.25362e+07	1.07341e+07	9.76575e+06	1.44955e+07			1.08629e+07			1.66198e+07	1.43704e+07	1.08478e+07	8.69226e+06	1.03097e+07
Nipsnap3b	nipsnap homolog 3B	4		1.22898e+07	9.14972e+06	#DIV/0!	#DIV/0!	1.07354e+07	1.7799e+07	1.33756e+07	1.12039e+07		8.32662e+06	1.12576e+07	7.86492e+06							1.0289e+07	1.1883e+07	1.0034e+07	1.457e+07		2.10279e+07
Nit1	nitrilase 1	1		#DIV/0!	#DIV/0!	#DIV/0!	#DIV/0!	2.82117e+06	#DIV/0!														2.44686e+06	3.19548e+06
Nit2	nitrilase family, member 2	5		5.6465e+06	4.95022e+06	3.45088e+06	5.04142e+06	3.79193e+06	#DIV/0!	5.7165e+06	6.18053e+06	5.04247e+06	5.03584e+06	4.49223e+06	5.3226e+06		3.87697e+06	3.02478e+06		5.04142e+06			3.79193e+06
Nle1	notchless homolog 1	1		1.13881e+06	#DIV/0!	#DIV/0!	#DIV/0!	#DIV/0!	#DIV/0!		1.13881e+06
Nln	neurolysin (metallopeptidase M3 family)	4		2.38595e+06	2.38263e+06	2.47535e+06	#DIV/0!	2.52406e+06	#DIV/0!	2.59733e+06	2.35468e+06	2.20585e+06	2.28633e+06	2.12525e+06	2.73631e+06			2.47535e+06					2.60364e+06	2.44449e+06
Nlrx1	NLR family member X1	3		#DIV/0!	1.08048e+07	#DIV/0!	#DIV/0!	1.05169e+07	9.92888e+06				8.71821e+06		1.28913e+07							1.05169e+07			9.92888e+06
Nmd3	NMD3 ribosome export adaptor	1		1.08563e+06	#DIV/0!	#DIV/0!	#DIV/0!	#DIV/0!	#DIV/0!		1.08563e+06
Nme1	NME/NM23 nucleoside diphosphate kinase 1	6		7.69719e+07	6.93365e+07	5.75236e+07	4.5294e+07	5.70731e+07	2.7742e+07	7.0299e+07	7.96516e+07	8.09653e+07	6.6835e+07	7.07683e+07	7.04062e+07	5.57551e+07	3.99253e+07	7.68904e+07		5.27037e+07	3.78844e+07	4.39147e+07	5.65608e+07	7.07438e+07	2.65572e+07	2.89267e+07
Nme2	NME/NM23 nucleoside diphosphate kinase 2	2		#DIV/0!	5.26627e+06	#DIV/0!	#DIV/0!	7.1902e+06	#DIV/0!				5.75267e+06	5.1663e+06	4.87983e+06								7.1902e+06
Nme3	NME/NM23 nucleoside diphosphate kinase 3	1		742278	#DIV/0!	#DIV/0!	#DIV/0!	#DIV/0!	#DIV/0!			742278
Nmes1		5		4.14748e+07	8.35775e+07	2.84894e+07	#DIV/0!	9.0153e+07	6.67009e+07	4.33582e+07	3.75576e+07	4.35087e+07	7.38247e+07	7.11273e+07	1.05781e+08	2.81748e+07	3.79922e+07	1.93014e+07				7.91508e+07	9.29596e+07	9.83485e+07	6.65576e+07		6.68442e+07
Nmt1	N-myristoyltransferase 1	4		7.49239e+06	3.65204e+06	4.69242e+06	#DIV/0!	3.7775e+06	#DIV/0!		7.28653e+06	7.69825e+06	3.7013e+06	4.0447e+06	3.21013e+06			4.69242e+06					3.7775e+06
Nob1	NIN1/RPN12 binding protein 1 homolog	1		711597	#DIV/0!	#DIV/0!	#DIV/0!	#DIV/0!	#DIV/0!			711597
Nol7	nucleolar protein 7	1		854428	#DIV/0!	#DIV/0!	#DIV/0!	#DIV/0!	#DIV/0!		854428
Nol9	nucleolar protein 9	1		1.17091e+06	#DIV/0!	#DIV/0!	#DIV/0!	#DIV/0!	#DIV/0!	1.17091e+06
Nolc1	nucleolar and coiled-body phosphoprotein 1	6		4.5033e+07	3.62843e+07	1.90509e+07	8.9602e+06	2.5092e+07	1.76529e+07	3.65508e+07	5.2905e+07	4.56433e+07	3.15405e+07	3.51982e+07	4.21141e+07	1.19931e+07	2.35856e+07	2.15741e+07		8.9602e+06		2.38784e+07	2.07197e+07	3.0678e+07	1.76529e+07
Nomo1	nodal modulator 1	5		5.21611e+06	7.05068e+06	6.39317e+06	3.2059e+06	5.82914e+06	#DIV/0!	5.32113e+06	5.11109e+06		6.49591e+06	6.74693e+06	7.9092e+06		6.39317e+06			3.2059e+06			6.07183e+06	5.58645e+06
Nono	non-POU-domain-containing, octamer binding protein	6		1.12346e+08	8.12214e+07	7.8916e+07	8.19089e+07	6.99359e+07	1.6972e+07	9.384e+07	1.32104e+08	1.11094e+08	6.69184e+07	9.66791e+07	8.00668e+07	7.43021e+07	6.74212e+07	9.50248e+07	8.35247e+07	8.76834e+07	7.45187e+07	5.13051e+07	7.25464e+07	8.59563e+07	2.21177e+07		1.18263e+07
Nop10	NOP10 ribonucleoprotein	1		#DIV/0!	#DIV/0!	#DIV/0!	#DIV/0!	2.55378e+06	#DIV/0!														2.55378e+06
Nop14	NOP14 nucleolar protein	1		709036	#DIV/0!	#DIV/0!	#DIV/0!	#DIV/0!	#DIV/0!			709036
Nop2	NOP2 nucleolar protein	3		5.90489e+06	5.07763e+06	#DIV/0!	#DIV/0!	3.51589e+06	#DIV/0!	5.59653e+06	6.86154e+06	5.25661e+06	5.03304e+06	4.22611e+06	5.97373e+06								3.17759e+06	3.8542e+06
Nop56	NOP56 ribonucleoprotein	6		2.57655e+07	2.23914e+07	1.56935e+07	1.2199e+07	1.95503e+07	1.17536e+07	2.50395e+07	2.75949e+07	2.46622e+07	2.48338e+07	2.14014e+07	2.09392e+07	1.35953e+07	1.82438e+07	1.52415e+07	8.29092e+06	1.731e+07	1.09962e+07	1.89935e+07	2.36183e+07	1.60392e+07	1.17536e+07
Nop58	NOP58 ribonucleoprotein	6		1.26897e+07	1.19173e+07	8.86691e+06	1.83783e+07	1.20574e+07	8.42824e+06	1.17601e+07	1.27571e+07	1.3552e+07	1.10474e+07	1.35943e+07	1.11103e+07		8.86691e+06				1.83783e+07		1.0479e+07	1.36358e+07	8.42824e+06
Notch2	notch 2	1		#DIV/0!	#DIV/0!	#DIV/0!	2.98397e+06	#DIV/0!	#DIV/0!											2.98397e+06
Noxa1	NADPH oxidase activator 1	1		8.0407e+06	#DIV/0!	#DIV/0!	#DIV/0!	#DIV/0!	#DIV/0!	7.13163e+06	9.76982e+06	7.22066e+06
Npepl1	aminopeptidase-like 1	4		2.26966e+06	1.96861e+06	1.84706e+06	#DIV/0!	2.14565e+06	#DIV/0!	2.04235e+06	2.79206e+06	1.97456e+06	2.27337e+06	1.66386e+06				1.84706e+06					2.69976e+06	1.59155e+06
Npepps	aminopeptidase puromycin sensitive	5		9.25972e+06	8.79099e+06	6.72298e+06	9.4134e+06	8.39379e+06	#DIV/0!	9.46322e+06	9.0069e+06	9.30903e+06	8.23079e+06	6.83685e+06	1.13053e+07	6.97954e+06	5.18424e+06	8.00517e+06	1.01361e+07	8.22395e+06	9.88014e+06	8.88598e+06	8.85524e+06	7.44015e+06
Npm1	nucleophosmin 1	6		2.14565e+08	1.47386e+08	1.35941e+08	1.42192e+08	1.12248e+08	7.36202e+07	1.63589e+08	2.60444e+08	2.1966e+08	1.23771e+08	1.58686e+08	1.59701e+08	1.17078e+08	1.27066e+08	1.6368e+08	1.01887e+08	1.91756e+08	1.32931e+08	1.04549e+08	1.14059e+08	1.18138e+08	6.7482e+07	8.10832e+07	7.22954e+07
Npm3	nucleoplasmin 3	3		1.45176e+07	6.90017e+06	#DIV/0!	#DIV/0!	6.67159e+06	#DIV/0!		1.45176e+07		6.90017e+06										6.67159e+06
Nqo1	NAD(P)H dehydrogenase, quinone 1	3		1.34555e+07	1.22946e+07	#DIV/0!	#DIV/0!	5.39819e+06	#DIV/0!	1.1599e+07	1.36113e+07	1.51562e+07	1.25937e+07	1.20231e+07	1.22672e+07							4.45903e+06	6.23172e+06	5.50381e+06
Nr3c1	nuclear receptor subfamily 3, group C, member 1	1		#DIV/0!	#DIV/0!	#DIV/0!	#DIV/0!	1.32063e+06	#DIV/0!														1.32063e+06
Nras	neuroblastoma ras oncogene	6		6.73486e+06	6.76477e+06	6.8416e+06	7.2367e+06	6.86918e+06	8.42649e+06	6.93517e+06	6.08869e+06	7.18073e+06	7.44376e+06	6.53928e+06	6.31127e+06		7.26383e+06	6.41937e+06		7.2367e+06		6.96987e+06	7.20716e+06	6.4305e+06	8.42649e+06
Nsdhl	NAD(P) dependent steroid dehydrogenase-like	2		#DIV/0!	1.98087e+06	#DIV/0!	#DIV/0!	2.59607e+06	#DIV/0!						1.98087e+06								2.59607e+06
Nsf	N-ethylmaleimide sensitive fusion protein	6		6.63611e+06	7.34421e+06	8.35e+06	6.8693e+06	7.45189e+06	6.75792e+06	6.25639e+06	6.46223e+06	7.1897e+06	7.07942e+06	7.49034e+06	7.46287e+06	7.68173e+06	8.69588e+06	8.6724e+06		6.09883e+06	7.63978e+06	6.83448e+06	7.67641e+06	7.84477e+06	6.8544e+06		6.66143e+06
Nsfl1c	NSFL1 (p97) cofactor (p47)	6		1.97135e+07	1.53587e+07	2.0612e+07	4.26746e+07	1.32066e+07	7.03247e+06	1.58689e+07	2.4158e+07	1.91137e+07	1.36737e+07	1.74715e+07	1.49309e+07	1.76958e+07	1.81655e+07	2.59746e+07	4.73053e+07	3.68587e+07	4.38599e+07	9.20381e+06	1.61072e+07	1.43088e+07	7.03247e+06
Nsun2	NOL1/NOP2/Sun domain family member 2	4		1.02512e+07	7.35696e+06	7.28831e+06	#DIV/0!	5.44953e+06	#DIV/0!	9.79694e+06	1.12811e+07	9.67547e+06	7.68599e+06	7.13163e+06	7.25327e+06		5.81844e+06	8.75818e+06					6.13189e+06	4.76716e+06
Nt5c	5',3'-nucleotidase, cytosolic	6		2.60566e+07	2.69422e+07	2.94148e+07	2.64548e+07	2.92889e+07	1.52457e+07	2.09464e+07	3.18591e+07	2.53644e+07	2.65904e+07	2.81787e+07	2.60576e+07		1.75565e+07	4.12731e+07	1.50515e+07	3.78581e+07		2.16716e+07	3.86268e+07	2.75682e+07	1.52457e+07
Nt5c3a		5		1.73184e+06	1.95561e+06	2.81831e+06	3.25765e+06	2.39945e+06	#DIV/0!	1.82264e+06	1.68498e+06	1.6879e+06	1.96814e+06	1.82151e+06	2.07719e+06	2.81831e+06				3.25765e+06		2.25219e+06	2.69583e+06	2.25032e+06
Ntmt1	N-terminal Xaa-Pro-Lys N-methyltransferase 1	1		1.17546e+06	#DIV/0!	#DIV/0!	#DIV/0!	#DIV/0!	#DIV/0!			1.17546e+06
Ntpcr	nucleoside-triphosphatase, cancer-related	1		#DIV/0!	#DIV/0!	836207	#DIV/0!	#DIV/0!	#DIV/0!									836207
Nubpl	nucleotide binding protein-like	1		#DIV/0!	#DIV/0!	#DIV/0!	#DIV/0!	437099	#DIV/0!															437099
Nucb1	nucleobindin 1	6		9.69015e+07	1.36228e+08	1.41186e+08	5.30315e+07	1.43885e+08	7.29731e+07	8.62189e+07	9.35154e+07	1.1097e+08	1.17909e+08	1.37323e+08	1.53451e+08	1.04999e+08	1.33707e+08	1.84853e+08	4.46978e+07	6.46569e+07	4.97399e+07	1.2348e+08	1.43175e+08	1.65001e+08	9.28437e+07	3.66675e+07	8.9408e+07
Nucb2	nucleobindin 2	2		#DIV/0!	#DIV/0!	6.55471e+06	#DIV/0!	2.98025e+06	#DIV/0!									6.55471e+06					2.98025e+06
Nucks1	nuclear casein kinase and cyclin-dependent kinase substrate 1	5		1.35404e+07	1.03804e+07	9.22233e+06	9.38156e+06	7.78303e+06	#DIV/0!	8.44344e+06	1.86374e+07		8.17054e+06	1.33886e+07	9.58203e+06		8.65859e+06	9.78608e+06		9.79423e+06	8.9689e+06		7.78303e+06
Nudc	nudC nuclear distribution protein	6		2.56712e+07	1.29086e+07	9.68319e+06	1.33037e+07	5.27998e+06	6.2742e+06	1.92399e+07	3.1707e+07	2.60666e+07	1.14806e+07	1.72597e+07	9.98548e+06	8.89769e+06	8.18868e+06	1.19632e+07		1.55262e+07	1.10811e+07		5.27998e+06		6.2742e+06
Nudcd2	NudC domain containing 2	1		1.54513e+06	#DIV/0!	#DIV/0!	#DIV/0!	#DIV/0!	#DIV/0!			1.54513e+06
Nudt14	nudix (nucleoside diphosphate linked moiety X)-type motif 14	1		901708	#DIV/0!	#DIV/0!	#DIV/0!	#DIV/0!	#DIV/0!			901708
Nudt16	nudix (nucleoside diphosphate linked moiety X)-type motif 16	1		604465	#DIV/0!	#DIV/0!	#DIV/0!	#DIV/0!	#DIV/0!		604465
Nudt19	nudix (nucleoside diphosphate linked moiety X)-type motif 19	3		3.13297e+06	4.79859e+06	#DIV/0!	#DIV/0!	4.30028e+06	#DIV/0!		3.13297e+06		4.55715e+06		5.04003e+06								4.30028e+06
Nudt21	nudix (nucleoside diphosphate linked moiety X)-type motif 21	4		6.34629e+06	4.70716e+06	3.23285e+06	#DIV/0!	4.21194e+06	#DIV/0!	4.80932e+06	7.16681e+06	7.06276e+06	4.77312e+06	4.4172e+06	4.93117e+06		3.35458e+06	3.11111e+06				3.45032e+06	4.03993e+06	5.14557e+06
Nudt5	nudix (nucleoside diphosphate linked moiety X)-type motif 5	4		2.87953e+06	1.43283e+06	1.89899e+06	#DIV/0!	1.54964e+06	#DIV/0!		2.87953e+06			1.6479e+06	1.21776e+06			1.89899e+06					1.54964e+06
Nufip2	nuclear fragile X mental retardation protein interacting protein 2	3		3.30954e+06	2.0954e+06	#DIV/0!	#DIV/0!	2.01997e+06	#DIV/0!		3.30954e+06		1.95834e+06	2.23246e+06									2.01997e+06
Nup133	nucleoporin 133	3		2.29701e+06	2.10558e+06	#DIV/0!	#DIV/0!	1.66305e+06	#DIV/0!	2.06456e+06	2.52946e+06		2.00004e+06	2.31166e+06	2.00504e+06							1.66305e+06
Nup155	nucleoporin 155	1		#DIV/0!	2.06212e+06	#DIV/0!	#DIV/0!	#DIV/0!	#DIV/0!						2.06212e+06
Nup210	nucleoporin 210	2		3.67372e+06	3.26145e+06	#DIV/0!	#DIV/0!	#DIV/0!	#DIV/0!		3.65997e+06	3.68747e+06	3.16111e+06		3.36179e+06
Nup214	nucleoporin 214	4		2.83048e+06	2.28723e+06	3.01599e+06	#DIV/0!	2.45587e+06	#DIV/0!	2.48343e+06	2.44839e+06	3.55964e+06	2.25782e+06	2.61504e+06	1.98885e+06			3.01599e+06					2.45587e+06
Nup37	nucleoporin 37	1		1.22241e+06	#DIV/0!	#DIV/0!	#DIV/0!	#DIV/0!	#DIV/0!			1.22241e+06
Nup43	nucleoporin 43	2		2.1314e+06	2.05613e+06	#DIV/0!	#DIV/0!	#DIV/0!	#DIV/0!		2.17623e+06	2.08657e+06			2.05613e+06
Nup50	nucleoporin 50	1		2.9256e+06	#DIV/0!	#DIV/0!	#DIV/0!	#DIV/0!	#DIV/0!			2.9256e+06
Nup58		1		920846	#DIV/0!	#DIV/0!	#DIV/0!	#DIV/0!	#DIV/0!		920846
Nup62	nucleoporin 62	1		1.21338e+06	#DIV/0!	#DIV/0!	#DIV/0!	#DIV/0!	#DIV/0!		1.21338e+06
Nup88	nucleoporin 88	1		4.12854e+06	#DIV/0!	#DIV/0!	#DIV/0!	#DIV/0!	#DIV/0!	4.12854e+06
Nup93	nucleoporin 93	5		8.52262e+06	9.03074e+06	6.29598e+06	#DIV/0!	7.59747e+06	8.18471e+06	7.53878e+06	8.80994e+06	9.21914e+06	1.00417e+07	8.65319e+06	8.39733e+06			6.29598e+06				7.07746e+06	8.11748e+06		8.18471e+06
Nup98	nucleoporin 98	1		2.18e+06	#DIV/0!	#DIV/0!	#DIV/0!	#DIV/0!	#DIV/0!	2.18e+06
Nutf2	nuclear transport factor 2	1		#DIV/0!	#DIV/0!	#DIV/0!	5.26828e+06	#DIV/0!	#DIV/0!												5.26828e+06
Nvl	nuclear VCP-like	2		1.15489e+06	838877	#DIV/0!	#DIV/0!	#DIV/0!	#DIV/0!	1.15792e+06	902270	1.40448e+06		838877
Nxf1	nuclear RNA export factor 1	1		#DIV/0!	1.76056e+06	#DIV/0!	#DIV/0!	#DIV/0!	#DIV/0!						1.76056e+06
Oas1a	2'-5' oligoadenylate synthetase 1A	1		#DIV/0!	#DIV/0!	#DIV/0!	#DIV/0!	1.22657e+06	#DIV/0!														1.22657e+06
Oat	ornithine aminotransferase	6		2.48445e+08	1.79037e+08	1.27505e+08	6.56102e+07	1.08528e+08	7.53282e+07	2.84884e+08	2.37524e+08	2.22928e+08	1.60656e+08	1.47721e+08	2.28735e+08	9.04364e+07	1.5219e+08	1.39888e+08	4.64798e+07	8.3867e+07	6.64838e+07	1.15547e+08	9.59248e+07	1.14114e+08	1.07302e+08	3.9147e+07	7.95357e+07
Ociad1	OCIA domain containing 1	6		7.35468e+06	7.8322e+06	8.01866e+06	6.28247e+06	6.28893e+06	6.09502e+06	6.03072e+06	8.66399e+06	7.36932e+06	6.71288e+06	8.82889e+06	7.95483e+06		9.62063e+06	6.4167e+06		6.28247e+06		6.6827e+06	5.94976e+06	6.23432e+06	6.09502e+06
Ociad2	OCIA domain containing 2	6		3.6969e+07	4.02858e+07	2.38496e+07	3.41973e+07	3.31738e+07	2.79308e+07	3.01844e+07	4.29484e+07	3.77743e+07	4.41008e+07	3.70713e+07	3.96853e+07	3.69328e+07	2.06366e+07	1.39794e+07	2.34519e+07	2.56526e+07	5.34876e+07	4.005e+07	1.85344e+07	4.09369e+07	2.90231e+07		2.68385e+07
Ocln	occludin	1		1.55815e+06	#DIV/0!	#DIV/0!	#DIV/0!	#DIV/0!	#DIV/0!			1.55815e+06
Ogdh	oxoglutarate (alpha-ketoglutarate) dehydrogenase (lipoamide)	6		9.72741e+07	1.36838e+08	1.10225e+08	3.35343e+07	1.28953e+08	1.06381e+08	9.79132e+07	9.83758e+07	9.55333e+07	1.4845e+08	1.13759e+08	1.48306e+08	9.31337e+07	1.20128e+08	1.17412e+08	2.28834e+07	2.94569e+07	4.82625e+07	1.45093e+08	1.22228e+08	1.19538e+08	1.18622e+08		9.41397e+07
Ogt	O-linked N-acetylglucosamine (GlcNAc) transferase (UDP-N-acetylglucosamine:polypeptide-N-acetylglucosaminyl transferase)	3		2.44004e+06	1.69332e+06	1.99147e+06	#DIV/0!	#DIV/0!	#DIV/0!	2.62757e+06	2.74638e+06	1.94616e+06	1.68358e+06	1.70306e+06				1.99147e+06
Ola1	Obg-like ATPase 1	6		1.25181e+07	1.19289e+07	1.19867e+07	1.27228e+07	1.16406e+07	9.35877e+06	1.16183e+07	1.18272e+07	1.41089e+07	1.02271e+07	1.40328e+07	1.15269e+07		9.72792e+06	1.42455e+07		1.08493e+07	1.45963e+07	1.1052e+07	1.2585e+07	1.1285e+07	8.32028e+06		1.03973e+07
Opa1	OPA1, mitochondrial dynamin like GTPase	4		8.97233e+06	1.01023e+07	#DIV/0!	#DIV/0!	1.19202e+07	1.16022e+07	9.14024e+06	8.64539e+06	9.13137e+06	1.04218e+07	9.10104e+06	1.07841e+07							1.43974e+07	1.07878e+07	1.05753e+07	1.16022e+07
Ormdl2	ORM1-like 2 (S. cerevisiae)	1		2.06456e+06	#DIV/0!	#DIV/0!	#DIV/0!	#DIV/0!	#DIV/0!			2.06456e+06
Osbp	oxysterol binding protein	4		2.49132e+06	2.49205e+06	3.42696e+06	#DIV/0!	2.89e+06	#DIV/0!	2.45825e+06		2.52438e+06	2.49205e+06					3.42696e+06					2.78588e+06	2.99412e+06
Osgep	O-sialoglycoprotein endopeptidase	1		6.28116e+06	#DIV/0!	#DIV/0!	#DIV/0!	#DIV/0!	#DIV/0!			6.28116e+06
Osm	oncostatin M	1		#DIV/0!	#DIV/0!	#DIV/0!	1.33858e+07	#DIV/0!	#DIV/0!												1.33858e+07
Ostf1	osteoclast stimulating factor 1	5		5.22118e+06	4.94223e+06	5.92918e+06	8.78493e+06	5.56047e+06	#DIV/0!	5.8968e+06	4.75528e+06	5.01146e+06	4.42547e+06	5.45898e+06				5.92918e+06			8.78493e+06	4.61244e+06	6.67206e+06	5.3969e+06
Otc	ornithine transcarbamylase	6		4.27353e+07	3.1719e+07	1.12937e+07	1.02474e+07	1.69887e+07	1.63361e+07	4.64766e+07	3.46463e+07	4.70829e+07	3.11818e+07	3.20962e+07	3.18789e+07	7.22617e+06	1.37412e+07	1.29137e+07	6.41581e+06	8.86691e+06	1.54596e+07	1.52976e+07	1.67761e+07	1.88924e+07	2.14846e+07		1.11876e+07
Otub1	OTU domain, ubiquitin aldehyde binding 1	6		6.82978e+06	6.56027e+06	7.88347e+06	1.27598e+07	6.39373e+06	5.06735e+06	6.65451e+06	5.71848e+06	8.11635e+06	6.39627e+06	5.07825e+06	8.2063e+06			7.88347e+06	1.34883e+07		1.20314e+07	6.18611e+06	7.19518e+06	5.79991e+06	5.06735e+06
Oxa1l	oxidase assembly 1-like	1		#DIV/0!	#DIV/0!	#DIV/0!	1.47389e+06	#DIV/0!	#DIV/0!											1.47389e+06
Oxct1	3-oxoacid CoA transferase 1	6		3.0841e+07	3.16449e+07	3.18563e+07	4.22709e+07	4.24926e+07	4.53896e+07	3.61051e+07	2.77984e+07	2.86196e+07	3.08999e+07	3.61302e+07	2.79046e+07	2.54948e+07	4.68745e+07	2.31997e+07	2.75223e+07	4.39512e+07	5.53393e+07	3.52911e+07	4.5694e+07	4.64927e+07	3.25375e+07	4.46359e+07	5.89954e+07
Oxsm	3-oxoacyl-ACP synthase, mitochondrial	5		4.8828e+06	5.32479e+06	3.93518e+06	#DIV/0!	5.59632e+06	5.66404e+06	5.2917e+06	4.4739e+06		5.63311e+06	4.67683e+06	5.66443e+06			3.93518e+06					5.68883e+06	5.50381e+06	5.66404e+06
Oxsr1	oxidative-stress responsive 1	3		1.97306e+06	2.38435e+06	#DIV/0!	#DIV/0!	1.72465e+06	#DIV/0!	1.97306e+06			2.42558e+06		2.34312e+06								1.71467e+06	1.73463e+06
P2rx4	purinergic receptor P2X, ligand-gated ion channel 4	1		#DIV/0!	#DIV/0!	4.16938e+06	#DIV/0!	#DIV/0!	#DIV/0!									4.16938e+06
P4hb	prolyl 4-hydroxylase, beta polypeptide	6		4.31802e+08	6.56146e+08	8.29127e+08	2.95719e+08	6.27767e+08	4.18762e+08	4.76236e+08	3.98913e+08	4.20258e+08	5.9934e+08	6.14569e+08	7.54528e+08	6.3426e+08	8.52604e+08	1.00052e+09	2.49818e+08	3.23076e+08	3.14264e+08	6.12952e+08	6.46422e+08	6.23926e+08	5.45536e+08	1.71306e+08	5.39445e+08
Pa2g4	proliferation-associated 2G4	5		5.72967e+07	4.18538e+07	2.69401e+07	2.07958e+07	3.08903e+07	#DIV/0!	5.02319e+07	5.89219e+07	6.27364e+07	3.99668e+07	4.16554e+07	4.3939e+07		2.03257e+07	33554432		2.63701e+07	1.52214e+07	1.94329e+07	3.86349e+07	3.46031e+07
Pabpc1	poly(A) binding protein, cytoplasmic 1	6		1.42129e+08	1.16553e+08	9.89921e+07	8.01565e+07	7.03092e+07	1.29449e+07	1.2674e+08	1.57492e+08	1.42156e+08	1.02582e+08	1.29934e+08	1.17143e+08	6.9678e+07	9.29596e+07	1.34339e+08	6.30984e+07	1.06672e+08	7.06997e+07	4.43245e+07	9.90463e+07	6.75569e+07	2.59674e+07	4.58885e+06	8.27828e+06
Pabpn1	poly(A) binding protein, nuclear 1	6		1.62654e+07	1.30396e+07	1.49056e+07	1.53741e+07	1.17688e+07	7.61071e+06	1.44193e+07	1.81115e+07				1.30396e+07	1.40357e+07	1.53688e+07	1.53124e+07		1.53741e+07		8.69708e+06	1.25754e+07	1.40338e+07	7.61071e+06
Pacsin2	protein kinase C and casein kinase substrate in neurons 2	3		4.40101e+06	5.28796e+06	#DIV/0!	#DIV/0!	5.30632e+06	#DIV/0!	4.94041e+06	3.75011e+06	4.51251e+06	4.7385e+06	5.83742e+06									5.62336e+06	4.98928e+06
Paf1	Paf1, RNA polymerase II complex component	2		2.62848e+06	2.32807e+06	#DIV/0!	#DIV/0!	#DIV/0!	#DIV/0!			2.62848e+06	2.32807e+06
Pafah1b1	platelet-activating factor acetylhydrolase, isoform 1b, subunit 1	3		3.24638e+06	3.37712e+06	#DIV/0!	#DIV/0!	3.67701e+06	#DIV/0!		3.24638e+06		2.9908e+06	2.79865e+06	4.34191e+06									3.67701e+06
Pafah1b2	platelet-activating factor acetylhydrolase, isoform 1b, subunit 2	3		#DIV/0!	6.71577e+06	1.08471e+07	#DIV/0!	6.10208e+06	#DIV/0!				6.77411e+06	6.07099e+06	7.3022e+06			1.08471e+07					7.52051e+06	4.68364e+06
Pafah1b3	platelet-activating factor acetylhydrolase, isoform 1b, subunit 3	6		2.16964e+07	1.8432e+07	1.60243e+07	1.6438e+07	2.10914e+07	8.76972e+06	1.71987e+07	2.59818e+07	2.19087e+07	1.81014e+07	1.9598e+07	1.75967e+07	1.49309e+07	1.66244e+07	1.65176e+07	1.7846e+07	1.5305e+07	1.61631e+07	1.62981e+07	2.59818e+07	2.09944e+07	8.76972e+06
Paics	phosphoribosylaminoimidazole carboxylase, phosphoribosylaminoribosylaminoimidazole, succinocarboxamide synthetase	5		1.3825e+07	7.241e+06	4.86126e+06	1.22487e+07	7.69275e+06	#DIV/0!	9.83845e+06	1.95885e+07	1.20481e+07	6.38166e+06	8.27025e+06	7.07108e+06		4.86126e+06			1.72501e+07	7.24724e+06	7.0701e+06	7.98688e+06	8.02127e+06
Pak1	p21 (RAC1) activated kinase 1	1		492137	#DIV/0!	#DIV/0!	#DIV/0!	#DIV/0!	#DIV/0!		492137
Pak2	p21 (RAC1) activated kinase 2	6		1.81002e+07	1.43109e+07	1.7599e+07	1.72215e+07	1.21528e+07	1.6099e+07	1.0213e+07	2.3408e+07	2.06795e+07	1.30668e+07	1.67656e+07	1.31003e+07	1.64206e+07	1.57113e+07	2.06652e+07	1.60871e+07	1.70468e+07	1.85305e+07	8.71821e+06	1.68215e+07	1.09187e+07	1.299e+07		1.92079e+07
Pak4	p21 (RAC1) activated kinase 4	1		#DIV/0!	3.40613e+06	#DIV/0!	#DIV/0!	#DIV/0!	#DIV/0!						3.40613e+06
Palld	palladin, cytoskeletal associated protein	1		951537	#DIV/0!	#DIV/0!	#DIV/0!	#DIV/0!	#DIV/0!		951537
Pam16	presequence translocase-asssociated motor 16 homolog (S. cerevisiae)	1		1.66109e+06	#DIV/0!	#DIV/0!	#DIV/0!	#DIV/0!	#DIV/0!		1.66109e+06
Papola	poly (A) polymerase alpha	1		563322	#DIV/0!	#DIV/0!	#DIV/0!	#DIV/0!	#DIV/0!		563322
Papss1	3'-phosphoadenosine 5'-phosphosulfate synthase 1	5		7.94677e+06	9.55834e+06	1.26556e+07	#DIV/0!	1.25499e+07	8.54649e+06	5.7443e+06	9.30194e+06	8.79407e+06	8.94159e+06	1.07676e+07	8.96579e+06		7.71214e+06	1.75991e+07				1.03541e+07	1.5756e+07	1.15397e+07			8.54649e+06
Papss2	3'-phosphoadenosine 5'-phosphosulfate synthase 2	6		8.99676e+07	2.10204e+08	1.00142e+08	6.63282e+06	8.14271e+07	1.13264e+08	6.58874e+07	7.80719e+07	1.25943e+08	2.3667e+08	1.78024e+08	2.15917e+08	6.02142e+07	7.16866e+07	1.68526e+08		5.14985e+06	8.11579e+06	7.87567e+07	7.09009e+07	9.46238e+07	1.46416e+08		8.01112e+07
Pard3	par-3 family cell polarity regulator	1		497005	#DIV/0!	#DIV/0!	#DIV/0!	#DIV/0!	#DIV/0!			497005
Park7	Parkinson disease (autosomal recessive, early onset) 7	6		3.59815e+07	2.54604e+07	2.70006e+07	2.84006e+07	1.98486e+07	1.41629e+07	3.00883e+07	4.26458e+07	3.52104e+07	2.62316e+07	2.67772e+07	2.33724e+07	1.97534e+07	2.72963e+07	3.39522e+07	2.46759e+07	3.13291e+07	2.91967e+07	1.16967e+07	2.29947e+07	2.48544e+07	8.9882e+06	1.93375e+07
Parp1	poly (ADP-ribose) polymerase family, member 1	4		7.21725e+06	5.33883e+06	3.86169e+06	#DIV/0!	3.28451e+06	#DIV/0!	6.70265e+06	6.65589e+06	8.29321e+06	6.26507e+06	5.72879e+06	4.02261e+06			3.86169e+06					3.66505e+06	2.90398e+06
Parva	parvin, alpha	3		2.27378e+06	3.27417e+06	#DIV/0!	#DIV/0!	3.56657e+06	#DIV/0!	2.38127e+06	2.1663e+06				3.27417e+06							4.96203e+06		2.17111e+06
Pawr	PRKC, apoptosis, WT1, regulator	1		#DIV/0!	#DIV/0!	4.4123e+06	#DIV/0!	#DIV/0!	#DIV/0!									4.4123e+06
Pbdc1	polysaccharide biosynthesis domain containing 1	2		1.72935e+06	1.50653e+06	#DIV/0!	#DIV/0!	#DIV/0!	#DIV/0!		1.72935e+06		1.55955e+06		1.4535e+06
Pbld1	phenazine biosynthesis-like protein domain containing 1	1		#DIV/0!	#DIV/0!	#DIV/0!	#DIV/0!	2.04717e+06	#DIV/0!															2.04717e+06
Pc	phocomelic	6		1.98332e+07	3.43965e+07	2.06598e+07	1.85304e+07	8.42864e+07	3.60232e+07	2.58167e+07	1.75735e+07	1.61094e+07	3.44046e+07	2.88207e+07	3.99641e+07	1.94275e+07	3.0557e+07	1.19948e+07		2.99676e+07	7.09317e+06	9.64715e+07	7.82453e+07	7.81423e+07	5.61896e+07	5.21957e+06	4.66606e+07
Pcbd1	pterin 4 alpha carbinolamine dehydratase/dimerization cofactor of hepatocyte nuclear factor 1 alpha (TCF1) 1	6		1.39382e+07	1.14955e+07	2.35155e+07	2.57363e+07	9.91347e+06	3.57101e+06	1.37297e+07	1.57888e+07	1.22961e+07	1.1169e+07	1.18608e+07	1.14568e+07	1.85845e+07	2.07844e+07	3.11775e+07			2.57363e+07	7.83282e+06	1.22629e+07	9.64467e+06	3.57101e+06
Pcbp1	poly(rC) binding protein 1	6		9.98825e+07	8.91125e+07	1.28781e+08	9.54735e+07	7.45889e+07	4.01728e+07	8.64942e+07	1.26899e+08	8.62547e+07	8.59682e+07	9.92112e+07	8.21581e+07	1.39627e+08	9.13056e+07	1.5541e+08	9.53877e+07	1.15427e+08	7.56061e+07	6.21823e+07	8.38205e+07	7.7764e+07	4.60948e+07	3.3823e+07	4.06007e+07
Pcbp2	poly(rC) binding protein 2	6		2.65677e+07	2.33399e+07	2.61203e+07	2.84323e+07	1.77135e+07	1.59185e+07	2.43025e+07	2.77291e+07	2.76715e+07	2.40378e+07	2.3504e+07	2.24778e+07	2.19771e+07	2.79065e+07	2.84771e+07	2.1628e+07	2.91279e+07	3.45408e+07	1.03233e+07	2.19634e+07	2.08537e+07		1.59185e+07
Pcca	propionyl-Coenzyme A carboxylase, alpha polypeptide	6		3.98736e+07	4.53941e+07	2.36395e+07	1.19811e+07	3.35677e+07	3.66427e+07	5.19421e+07	3.61602e+07	3.15186e+07	4.8189e+07	4.68745e+07	4.11189e+07	1.49755e+07	2.96679e+07	2.62752e+07	1.02733e+07	1.36889e+07		3.59403e+07	3.48221e+07	2.99406e+07	3.99973e+07		3.3288e+07
Pccb	propionyl Coenzyme A carboxylase, beta polypeptide	6		1.55957e+07	1.85997e+07	1.35126e+07	7.97305e+06	1.59918e+07	1.7118e+07	1.72728e+07	1.52944e+07	1.42198e+07	2.10366e+07	1.54972e+07	1.92653e+07	1.50859e+07	1.42356e+07	1.12164e+07	7.57492e+06	8.37118e+06		1.71369e+07	1.62845e+07	1.45539e+07	2.03906e+07		1.38454e+07
Pck1	phosphoenolpyruvate carboxykinase 1, cytosolic	2		#DIV/0!	#DIV/0!	5.79549e+06	#DIV/0!	2.21458e+06	#DIV/0!									5.79549e+06					2.21458e+06
Pck2	phosphoenolpyruvate carboxykinase 2 (mitochondrial)	6		2.58019e+07	2.19375e+07	1.65594e+07	1.74994e+07	1.88378e+07	1.33312e+07	2.49649e+07	2.58632e+07	2.65775e+07	2.37578e+07	2.17528e+07	2.03017e+07		1.71583e+07	1.59605e+07		1.74994e+07		2.05723e+07	2.09116e+07	1.50296e+07	1.33312e+07
Pcmt1	protein-L-isoaspartate (D-aspartate) O-methyltransferase 1	2		4.61541e+06	4.00161e+06	#DIV/0!	#DIV/0!	#DIV/0!	#DIV/0!		5.27157e+06	3.95926e+06	4.16043e+06	3.86946e+06	3.97494e+06
Pcna	proliferating cell nuclear antigen	6		3.61966e+07	2.25282e+07	1.80729e+07	2.01979e+07	9.12647e+06	1.73412e+07	3.62958e+07	3.56748e+07	3.66193e+07	2.04912e+07	2.11565e+07	2.59369e+07	1.80964e+07	2.13999e+07	1.47223e+07		2.01979e+07			8.84726e+06	9.40567e+06		1.73412e+07
Pcnp	PEST proteolytic signal containing nuclear protein	5		1.88057e+07	1.3461e+07	1.41954e+07	1.43954e+07	9.75971e+06	#DIV/0!	1.26576e+07	2.54383e+07	1.83211e+07	1.20289e+07	1.59638e+07	1.23902e+07	1.07483e+07	1.16611e+07	2.01769e+07		1.43954e+07		6.37945e+06	1.22604e+07	1.06393e+07
Pcyox1	prenylcysteine oxidase 1	3		#DIV/0!	2.92803e+06	#DIV/0!	#DIV/0!	5.16344e+06	4.81899e+06					2.92803e+06								5.16344e+06			4.81899e+06
Pcyox1l	prenylcysteine oxidase 1 like	1		1.3604e+06	#DIV/0!	#DIV/0!	#DIV/0!	#DIV/0!	#DIV/0!			1.3604e+06
Pcyt1a	phosphate cytidylyltransferase 1, choline, alpha isoform	1		#DIV/0!	#DIV/0!	#DIV/0!	#DIV/0!	1.59575e+06	#DIV/0!														1.59575e+06
Pcyt2	phosphate cytidylyltransferase 2, ethanolamine	1		1.24957e+06	#DIV/0!	#DIV/0!	#DIV/0!	#DIV/0!	#DIV/0!			1.24957e+06
Pdap1	PDGFA associated protein 1	5		5.64963e+06	5.86848e+06	5.97822e+06	6.34725e+06	5.26534e+06	#DIV/0!	4.26437e+06	6.40337e+06	6.28116e+06	5.52292e+06	5.61985e+06	6.46267e+06		5.78105e+06	6.1754e+06		7.13163e+06	5.56288e+06		6.1455e+06	4.38517e+06
Pdcd10	programmed cell death 10	1		#DIV/0!	#DIV/0!	#DIV/0!	#DIV/0!	3.71934e+06	#DIV/0!													3.1384e+06		4.30028e+06
Pdcd11	programmed cell death 11	2		2.14928e+06	2.04257e+06	#DIV/0!	#DIV/0!	#DIV/0!	#DIV/0!	1.90123e+06	2.39733e+06		1.84975e+06	2.2354e+06
Pdcd4	programmed cell death 4	5		9.39297e+06	8.1866e+06	9.28372e+06	1.28755e+07	1.10123e+07	#DIV/0!	8.97948e+06	9.80645e+06		9.36664e+06	8.22281e+06	6.97035e+06	6.53022e+06		1.20372e+07		1.44323e+07	1.13187e+07	8.71277e+06	1.48628e+07	9.46125e+06
Pdcd5	programmed cell death 5	5		5.13862e+06	3.93298e+06	3.17803e+06	3.23669e+06	3.13119e+06	#DIV/0!		5.05297e+06	5.22428e+06	3.38307e+06	4.4829e+06				3.17803e+06		3.51063e+06	2.96274e+06		2.79768e+06	3.4647e+06
Pdcd6	programmed cell death 6	1		4.80498e+06	#DIV/0!	#DIV/0!	#DIV/0!	#DIV/0!	#DIV/0!		4.80498e+06
Pdcd6ip	programmed cell death 6 interacting protein	6		3.01369e+07	3.37144e+07	2.97351e+07	3.5697e+07	3.54159e+07	3.16003e+07	2.46982e+07	3.31729e+07	3.25398e+07	3.07354e+07	3.2962e+07	3.74458e+07	2.36855e+07	2.49753e+07	4.05444e+07	3.78109e+07	2.86315e+07	4.06485e+07	2.974e+07	3.6726e+07	3.97817e+07	3.51544e+07		2.80462e+07
Pdcl3	phosducin-like 3	1		1.061e+06	#DIV/0!	#DIV/0!	#DIV/0!	#DIV/0!	#DIV/0!			1.061e+06
Pde12	phosphodiesterase 12	1		#DIV/0!	#DIV/0!	2.33728e+06	#DIV/0!	#DIV/0!	#DIV/0!									2.33728e+06
Pde2a	phosphodiesterase 2A, cGMP-stimulated	2		#DIV/0!	3.03992e+06	8.80688e+06	#DIV/0!	#DIV/0!	#DIV/0!						3.03992e+06			8.80688e+06
Pdha1	pyruvate dehydrogenase E1 alpha 1	6		4.1511e+07	4.46764e+07	2.2768e+07	1.82366e+07	4.57097e+07	2.70238e+07	4.68355e+07	4.49245e+07	3.27729e+07	5.29784e+07	3.54234e+07	4.56275e+07	1.68998e+07	2.80578e+07	2.33465e+07		1.19898e+07	2.44834e+07	5.42906e+07	4.48095e+07	3.80291e+07	3.41457e+07	1.99019e+07
Pdhb	pyruvate dehydrogenase (lipoamide) beta	6		4.14677e+07	4.31775e+07	2.96083e+07	2.49965e+07	4.89856e+07	3.21661e+07	3.99807e+07	3.83627e+07	4.60596e+07	4.88888e+07	3.70867e+07	4.3557e+07	2.62953e+07	3.08293e+07	3.17005e+07	2.32157e+07	2.67846e+07	2.49892e+07	5.19961e+07	4.92254e+07	4.57351e+07	3.60126e+07		2.83196e+07
Pdhx	pyruvate dehydrogenase complex, component X	4		7.60597e+06	9.02038e+06	6.01945e+06	#DIV/0!	1.04848e+07	#DIV/0!		7.60597e+06		8.98197e+06	8.76304e+06	9.31613e+06			6.01945e+06					1.04848e+07
Pdia3	protein disulfide isomerase associated 3	6		7.34365e+08	1.06208e+09	1.56373e+09	4.90564e+08	9.14002e+08	5.90967e+08	6.91426e+08	7.25098e+08	7.8657e+08	8.96669e+08	1.05033e+09	1.23923e+09	1.15729e+09	1.40907e+09	2.12483e+09	4.55413e+08	5.08756e+08	5.07524e+08	7.69529e+08	9.44189e+08	1.02829e+09	7.62784e+08	3.28587e+08	6.81529e+08
Pdia4	protein disulfide isomerase associated 4	6		1.58205e+08	2.28359e+08	2.30789e+08	8.02108e+07	1.72814e+08	8.84254e+07	1.52085e+08	1.58203e+08	1.64328e+08	2.27076e+08	1.93077e+08	2.64923e+08	1.5048e+08	2.5629e+08	2.85596e+08	7.01286e+07	1.04854e+08	6.56504e+07	1.52116e+08	1.83334e+08	1.82991e+08	1.2194e+08	1.59174e+07	1.27419e+08
Pdia5	protein disulfide isomerase associated 5	6		6.80702e+06	2.40762e+07	4.24362e+07	9.65453e+06	1.8444e+07	1.64317e+07	4.30953e+06	7.37699e+06	8.73454e+06	2.36068e+07	2.04841e+07	2.81377e+07	2.33707e+07	3.34291e+07	7.05088e+07		7.16036e+06	1.21487e+07	1.25902e+07	2.05766e+07	2.21653e+07	1.33007e+07		1.95627e+07
Pdia6	protein disulfide isomerase associated 6	6		1.05701e+08	1.5438e+08	1.95596e+08	5.99465e+07	1.34714e+08	8.2222e+07	9.17688e+07	1.04252e+08	1.21081e+08	1.48378e+08	1.4193e+08	1.72833e+08	1.36318e+08	1.6869e+08	2.81781e+08	5.51631e+07	6.94177e+07	5.52588e+07	1.34992e+08	1.32756e+08	1.36394e+08	1.19158e+08	3.2094e+07	9.54142e+07
Pdk1	pyruvate dehydrogenase kinase, isoenzyme 1	2		1.57322e+06	1.59517e+06	#DIV/0!	#DIV/0!	#DIV/0!	#DIV/0!	1.69364e+06		1.4528e+06	1.77305e+06	1.41729e+06
Pdk2	pyruvate dehydrogenase kinase, isoenzyme 2	1		#DIV/0!	#DIV/0!	#DIV/0!	#DIV/0!	325095	#DIV/0!															325095
Pdk3	pyruvate dehydrogenase kinase, isoenzyme 3	3		2.91689e+06	3.1744e+06	#DIV/0!	#DIV/0!	2.71289e+06	#DIV/0!		2.91972e+06	2.91406e+06	2.84028e+06	3.36903e+06	3.3139e+06								2.71289e+06
Pdlim1	PDZ and LIM domain 1 (elfin)	6		1.0571e+08	9.15255e+07	7.05231e+07	4.21809e+07	1.09019e+08	1.49059e+07	7.09992e+07	1.36801e+08	1.09329e+08	8.10327e+07	1.1768e+08	7.58634e+07	5.23614e+07	5.38372e+07	1.05371e+08	1.37278e+07	7.90411e+07	3.37738e+07	7.50319e+07	1.19472e+08	1.32554e+08	2.51438e+07	5.26609e+06	1.43078e+07
Pdlim3	PDZ and LIM domain 3	5		3.99732e+06	6.61438e+06	7.7868e+06	#DIV/0!	1.04768e+07	2.74586e+07			3.99732e+06	5.38943e+06		7.83934e+06	8.06923e+06	7.50437e+06					1.04768e+07			2.94099e+07		2.55072e+07
Pdlim5	PDZ and LIM domain 5	6		1.38648e+07	1.08071e+07	1.09092e+07	1.38272e+07	1.12836e+07	9.30981e+06	1.06962e+07	1.45186e+07	1.63796e+07	1.00222e+07	1.25293e+07	9.86987e+06	8.57556e+06	8.62146e+06	1.55305e+07	1.36273e+07	1.52046e+07	1.26497e+07	9.64066e+06	9.94404e+06	1.42662e+07	9.45273e+06		9.16688e+06
Pdlim7	PDZ and LIM domain 7	1		#DIV/0!	#DIV/0!	#DIV/0!	#DIV/0!	591985	#DIV/0!													591985
Pdpr	pyruvate dehydrogenase phosphatase regulatory subunit	1		1.39933e+06	#DIV/0!	#DIV/0!	#DIV/0!	#DIV/0!	#DIV/0!		1.39933e+06
Pds5a	PDS5 cohesin associated factor A	3		#DIV/0!	4.44114e+06	6.9718e+06	#DIV/0!	3.35528e+06	#DIV/0!					4.44114e+06				6.9718e+06					3.35528e+06
Pds5b	PDS5 cohesin associated factor B	3		4.03288e+06	3.6694e+06	#DIV/0!	#DIV/0!	2.88235e+06	#DIV/0!	3.73946e+06	4.32629e+06			2.81909e+06	4.51971e+06								2.86857e+06	2.89614e+06
Pdss2	prenyl (solanesyl) diphosphate synthase, subunit 2	1		#DIV/0!	600914	#DIV/0!	#DIV/0!	#DIV/0!	#DIV/0!						600914
Pdxdc1	pyridoxal-dependent decarboxylase domain containing 1	6		3.90414e+07	7.9325e+07	1.50506e+08	3.13326e+07	1.46812e+08	3.54206e+07	3.77847e+07	3.81691e+07	4.11703e+07	7.43743e+07	7.8007e+07	8.55936e+07	9.68132e+07	1.09177e+08	2.45526e+08	1.88205e+07	5.05322e+07	2.46451e+07	1.20612e+08	1.53802e+08	1.66022e+08	5.36472e+07	1.36623e+07	3.89522e+07
Pdxk	pyridoxal (pyridoxine, vitamin B6) kinase	1		1.98526e+06	#DIV/0!	#DIV/0!	#DIV/0!	#DIV/0!	#DIV/0!			1.98526e+06
Pdzd11	PDZ domain containing 11	3		2.99325e+06	3.57497e+06	#DIV/0!	#DIV/0!	3.1995e+06	#DIV/0!	3.20391e+06		2.7826e+06	3.57497e+06										3.51648e+06	2.88252e+06
Pea15		1		#DIV/0!	#DIV/0!	#DIV/0!	7.7868e+06	#DIV/0!	#DIV/0!												7.7868e+06
Pebp1	phosphatidylethanolamine binding protein 1	6		7.22553e+07	5.26804e+07	5.26577e+07	5.56852e+07	3.20795e+07	1.7178e+07	7.78989e+07	7.8381e+07	6.04861e+07	5.65648e+07	5.25978e+07	4.88786e+07	4.1156e+07	4.68778e+07	6.99393e+07	4.12703e+07	6.88665e+07	5.69187e+07	2.48252e+07	3.85359e+07	3.28776e+07	1.69655e+07	1.73905e+07
Pecr	peroxisomal trans-2-enoyl-CoA reductase	1		#DIV/0!	2.15178e+06	#DIV/0!	#DIV/0!	#DIV/0!	#DIV/0!				2.15178e+06
Pelp1	proline, glutamic acid and leucine rich protein 1	1		1.10499e+06	#DIV/0!	#DIV/0!	#DIV/0!	#DIV/0!	#DIV/0!			1.10499e+06
Pepd	peptidase D	4		3.12919e+06	2.53882e+06	4.25669e+06	#DIV/0!	2.60942e+06	#DIV/0!	2.93596e+06	2.97632e+06	3.47529e+06	2.61268e+06	2.3115e+06	2.69229e+06			4.25669e+06					2.90317e+06	2.31567e+06
Pes1	pescadillo ribosomal biogenesis factor 1	2		3.00815e+06	2.39715e+06	#DIV/0!	#DIV/0!	#DIV/0!	#DIV/0!	2.61721e+06	3.66581e+06	2.74144e+06	2.49775e+06	2.52229e+06	2.17141e+06
Pfas	phosphoribosylformylglycinamidine synthase (FGAR amidotransferase)	5		8.56659e+06	6.50678e+06	7.2578e+06	6.97567e+06	6.89513e+06	#DIV/0!	8.14961e+06	9.39264e+06	8.15752e+06	6.89825e+06	6.0437e+06	6.57838e+06			7.2578e+06		6.97567e+06			8.82583e+06	4.96444e+06
Pfdn1	prefoldin 1	4		4.66776e+06	3.55886e+06	3.89004e+06	#DIV/0!	3.0091e+06	#DIV/0!	4.23227e+06	5.65306e+06	4.11796e+06	3.02604e+06	4.57075e+06	3.07979e+06		3.62714e+06	4.15294e+06					2.80895e+06	3.20924e+06
Pfdn2	prefoldin 2	2		4.56822e+06	3.0719e+06	#DIV/0!	#DIV/0!	#DIV/0!	#DIV/0!		4.56822e+06			3.0719e+06
Pfdn6	prefoldin subunit 6	5		4.306e+06	2.69065e+06	4.63456e+06	3.58962e+06	3.17847e+06	#DIV/0!	3.14886e+06	5.83095e+06	3.93819e+06	2.64109e+06	3.00243e+06	2.42844e+06			4.63456e+06		3.58962e+06			3.17847e+06
Pfkl	phosphofructokinase, liver, B-type	6		2.60461e+07	2.78269e+07	1.27045e+07	1.66322e+07	1.65553e+07	1.96374e+07	1.84754e+07	2.60269e+07	3.36359e+07	3.04007e+07	2.39845e+07	2.90956e+07	8.3619e+06	1.34072e+07	1.63445e+07	1.01087e+07	2.35235e+07	1.62642e+07	1.60292e+07	1.59948e+07	1.76419e+07	2.10133e+07		1.82615e+07
Pfkp	phosphofructokinase, platelet	6		3.31945e+06	4.34222e+06	3.35086e+06	9.31908e+06	6.49388e+06	4.72145e+06	2.95802e+06	3.64251e+06	3.35784e+06	4.08612e+06	4.44176e+06	4.49877e+06		3.46927e+06	3.23246e+06	1.01466e+07	7.05786e+06	1.07527e+07	6.01028e+06	6.64114e+06	6.83022e+06	4.72145e+06
Pfn1	profilin 1	6		1.26769e+08	1.43925e+08	1.55638e+08	1.70043e+08	1.50058e+08	1.02097e+08	1.14312e+08	1.30937e+08	1.35058e+08	1.63657e+08	1.37886e+08	1.30231e+08	1.38298e+08	1.3503e+08	1.93586e+08	1.49265e+08	1.8875e+08	1.72115e+08	1.06709e+08	1.8729e+08	1.56176e+08	7.96737e+07		1.2452e+08
Pgam1	phosphoglycerate mutase 1	6		8.63624e+07	6.82968e+07	4.33231e+07	4.14053e+07	5.34825e+07	2.57417e+07	6.85522e+07	9.85942e+07	9.19407e+07	5.33506e+07	6.91536e+07	8.23862e+07	3.19542e+07	3.75081e+07	6.05071e+07	2.85641e+07	5.39792e+07	4.16727e+07	2.63975e+07	5.66354e+07	7.74145e+07	2.40828e+07		2.74005e+07
Pgam5	phosphoglycerate mutase family member 5	5		4.99584e+06	4.84566e+06	3.05069e+06	#DIV/0!	4.6069e+06	3.57448e+06		5.56712e+06	4.42455e+06	5.25916e+06	4.36031e+06	4.91752e+06	3.81513e+06	2.76932e+06	2.56762e+06					4.13484e+06	5.07895e+06	3.57448e+06
Pgd	phosphogluconate dehydrogenase	6		7.93994e+07	9.20276e+07	6.75396e+07	6.92417e+07	8.64445e+07	3.11795e+07	8.27525e+07	7.10829e+07	8.43626e+07	8.6945e+07	7.67041e+07	1.12434e+08	6.09786e+07	6.03939e+07	8.12464e+07	5.5232e+07	8.4164e+07	6.83293e+07	7.25765e+07	1.0105e+08	8.57064e+07	2.16146e+07		4.07444e+07
Pgk1	phosphoglycerate kinase 1	6		1.57776e+08	1.53929e+08	1.34325e+08	1.42763e+08	1.35443e+08	6.52073e+07	1.48656e+08	1.73565e+08	1.51107e+08	1.31821e+08	1.47179e+08	1.82788e+08	1.12691e+08	1.29126e+08	1.61158e+08	1.28012e+08	1.51013e+08	1.49265e+08	1.00631e+08	1.56599e+08	1.49099e+08	4.66347e+07		8.37799e+07
Pgls	6-phosphogluconolactonase	6		3.97548e+07	3.5535e+07	3.96868e+07	2.92704e+07	2.50535e+07	1.83863e+07	3.32627e+07	4.68031e+07	3.91986e+07	3.12727e+07	3.78371e+07	3.74951e+07	3.06503e+07	4.11931e+07	4.72169e+07	2.59135e+07	2.78795e+07	3.40181e+07	2.26624e+07	2.73891e+07	2.5109e+07	2.19406e+07		1.48319e+07
Pglyrp1	peptidoglycan recognition protein 1	1		#DIV/0!	1.64642e+06	#DIV/0!	#DIV/0!	#DIV/0!	#DIV/0!					1.64642e+06
Pgm1	phosphoglucomutase 1	6		1.38216e+07	1.84325e+07	1.61821e+07	9.52178e+06	1.56591e+07	9.94059e+06	1.71952e+07	1.0612e+07	1.36576e+07	1.99046e+07	1.56613e+07	1.97315e+07	1.15061e+07		2.0858e+07		9.52178e+06		1.292e+07	1.86426e+07	1.54147e+07	9.94059e+06
Pgm2	phosphoglucomutase 2	6		1.63578e+07	1.25721e+07	1.64009e+07	1.54782e+07	1.02253e+07	9.12301e+06	1.61609e+07	1.62845e+07	1.66279e+07	1.17316e+07	1.20072e+07	1.39775e+07	1.08923e+07	1.76064e+07	2.07039e+07		1.31376e+07	1.78188e+07	1.15934e+07	9.16879e+06	9.91375e+06	9.47569e+06		8.77033e+06
Pgm3	phosphoglucomutase 3	5		1.1647e+07	1.27703e+07	2.21801e+07	#DIV/0!	1.18415e+07	8.18414e+06	1.00891e+07	1.27536e+07	1.20983e+07	1.32501e+07	1.31604e+07	1.19003e+07	2.05139e+07	1.00063e+07	3.60201e+07					1.23628e+07	1.13202e+07	8.18414e+06
Pgp	phosphoglycolate phosphatase	3		2.75343e+06	4.1636e+06	#DIV/0!	#DIV/0!	#DIV/0!	1.86017e+06	2.75343e+06			4.1636e+06												1.86017e+06
Pgrmc1	progesterone receptor membrane component 1	6		1.80056e+07	1.96873e+07	1.81057e+07	1.51497e+07	1.56102e+07	1.9468e+07	1.44694e+07	2.15398e+07	1.80076e+07	1.85614e+07	1.88035e+07	2.16971e+07	1.81454e+07	2.01057e+07	1.60659e+07	1.57615e+07	1.29648e+07	1.67226e+07	1.85344e+07	1.32061e+07	1.50901e+07	1.9468e+07
Pgrmc2	progesterone receptor membrane component 2	1		2.00046e+06	#DIV/0!	#DIV/0!	#DIV/0!	#DIV/0!	#DIV/0!			2.00046e+06
Phactr4	phosphatase and actin regulator 4	1		2.79284e+06	#DIV/0!	#DIV/0!	#DIV/0!	#DIV/0!	#DIV/0!		2.79284e+06
Phb	prohibitin	6		1.90989e+08	2.1043e+08	1.64074e+08	1.38081e+08	2.06289e+08	1.47334e+08	1.95081e+08	1.98574e+08	1.79312e+08	2.19706e+08	2.18522e+08	1.93063e+08	1.74264e+08	1.87654e+08	1.30303e+08	1.36867e+08	1.39288e+08	1.38087e+08	2.36637e+08	2.01346e+08	1.80885e+08	2.00955e+08	6.87998e+07	1.72247e+08
Phb2	prohibitin 2	6		1.47182e+08	1.51017e+08	1.10125e+08	8.95759e+07	1.46457e+08	1.2398e+08	1.68316e+08	1.4845e+08	1.24779e+08	1.65896e+08	1.52909e+08	1.34246e+08	1.17493e+08	1.14431e+08	9.84508e+07	9.7588e+07	9.86284e+07	7.25112e+07	1.82295e+08	1.40014e+08	1.17062e+08	1.53376e+08		9.45845e+07
Phgdh	3-phosphoglycerate dehydrogenase	6		1.88763e+07	1.05523e+07	1.12901e+07	9.29872e+06	6.63467e+06	7.42418e+06	1.64525e+07	2.26844e+07	1.74921e+07	1.0887e+07	1.03893e+07	1.03807e+07	1.26883e+07	7.81005e+06	1.33719e+07			9.29872e+06	6.95684e+06	4.27235e+06	8.67481e+06	7.42418e+06
Phip	pleckstrin homology domain interacting protein	1		1.31388e+06	#DIV/0!	#DIV/0!	#DIV/0!	#DIV/0!	#DIV/0!			1.31388e+06
Pi4kb	phosphatidylinositol 4-kinase beta	1		425294	#DIV/0!	#DIV/0!	#DIV/0!	#DIV/0!	#DIV/0!		425294
Picalm	phosphatidylinositol binding clathrin assembly protein	2		8.13917e+06	4.51813e+06	#DIV/0!	#DIV/0!	#DIV/0!	#DIV/0!	9.62397e+06	7.74643e+06	7.04711e+06	4.44422e+06		4.59203e+06
Pigk	phosphatidylinositol glycan anchor biosynthesis, class K	1		#DIV/0!	#DIV/0!	#DIV/0!	#DIV/0!	3.13037e+06	#DIV/0!														3.13037e+06
Pigr	polymeric immunoglobulin receptor	6		4.49842e+07	5.83255e+07	3.62786e+07	4.5068e+07	4.14156e+07	3.84827e+07	4.1405e+07	4.96848e+07	4.3863e+07	5.40241e+07	6.25064e+07	5.8446e+07	1.56602e+07	5.24595e+07	4.07162e+07		4.5068e+07		4.26221e+07	4.08066e+07	4.08179e+07	2.76581e+07		4.93074e+07
Pik3r5	phosphoinositide-3-kinase regulatory subunit 5	1		#DIV/0!	#DIV/0!	#DIV/0!	4.42026e+06	#DIV/0!	#DIV/0!												4.42026e+06
Pin1	protein (peptidyl-prolyl cis/trans isomerase) NIMA-interacting 1	3		1.79046e+06	1.67967e+06	#DIV/0!	#DIV/0!	1.82504e+06	#DIV/0!			1.79046e+06	1.83316e+06	1.52619e+06									1.82504e+06
Pin4	protein (peptidyl-prolyl cis/trans isomerase) NIMA-interacting, 4 (parvulin)	1		3.83448e+06	#DIV/0!	#DIV/0!	#DIV/0!	#DIV/0!	#DIV/0!			3.83448e+06
Pisd	phosphatidylserine decarboxylase	1		744752	#DIV/0!	#DIV/0!	#DIV/0!	#DIV/0!	#DIV/0!			744752
Pitpna	phosphatidylinositol transfer protein, alpha	5		4.33255e+06	5.6664e+06	6.87963e+06	1.23534e+07	3.93682e+06	#DIV/0!	3.84246e+06	4.822e+06	4.3332e+06		5.6664e+06		6.87963e+06					1.23534e+07			3.93682e+06
Pitpnb	phosphatidylinositol transfer protein, beta	4		3.58022e+06	3.71775e+06	5.00799e+06	#DIV/0!	3.89475e+06	#DIV/0!	2.56993e+06	5.26755e+06	2.90317e+06		3.71775e+06				5.00799e+06					3.89475e+06
Pitrm1	pitrilysin metallepetidase 1	5		1.28714e+07	9.90118e+06	6.13635e+06	9.30906e+06	8.36856e+06	#DIV/0!	1.19144e+07	1.26787e+07	1.40211e+07	9.52112e+06	1.08644e+07	9.31807e+06		6.00153e+06	6.27116e+06		1.01459e+07	8.47217e+06	7.83934e+06	8.40374e+06	8.86261e+06
Pklr	pyruvate kinase liver and red blood cell	6		9.95576e+06	1.05162e+07	1.33675e+07	2.05886e+07	1.44189e+07	7.65887e+06	8.50394e+06	1.18501e+07	9.5132e+06	1.16668e+07	1.04638e+07	9.41807e+06	9.12821e+06	1.1805e+07	1.91694e+07	2.22299e+07	1.75115e+07	2.20244e+07	9.96128e+06	2.03341e+07	1.29612e+07	7.65887e+06
Pkm	pyruvate kinase, muscle	6		2.69397e+08	3.07279e+08	2.4211e+08	4.22298e+08	3.62584e+08	2.3183e+08	2.49472e+08	2.71655e+08	2.87065e+08	3.07157e+08	3.18275e+08	2.96406e+08	2.20805e+08	2.68082e+08	2.37442e+08	3.91816e+08	4.32762e+08	4.42315e+08	3.30574e+08	3.92006e+08	3.65172e+08	2.11649e+08	2.2211e+08	2.61729e+08
Pkp1	plakophilin 1	6		4.11349e+06	3.71991e+06	2.25347e+06	1.29801e+07	8.8293e+06	4.08911e+07	5.11996e+06	3.10702e+06		4.22758e+06	1.89807e+06	5.03409e+06	2.95945e+06		1.54749e+06			1.29801e+07	1.09597e+07	6.69893e+06		2.31263e+06	7.94696e+07
Pkp3	plakophilin 3	3		4.73858e+06	4.69459e+06	#DIV/0!	#DIV/0!	4.87039e+06	#DIV/0!		4.84646e+06	4.6307e+06	5.4586e+06	4.78405e+06	3.84113e+06							4.70349e+06	5.59963e+06	4.30804e+06
Pla2g4a	phospholipase A2, group IVA (cytosolic, calcium-dependent)	1		1.40006e+06	#DIV/0!	#DIV/0!	#DIV/0!	#DIV/0!	#DIV/0!		1.63584e+06	1.16427e+06
Plaa	phospholipase A2, activating protein	3		4.29743e+06	3.95549e+06	#DIV/0!	#DIV/0!	4.52421e+06	#DIV/0!	4.08329e+06		4.51158e+06	3.35877e+06	3.90611e+06	4.60159e+06							4.47545e+06	4.57297e+06
Plac8	placenta-specific 8	1		#DIV/0!	#DIV/0!	#DIV/0!	5.60545e+06	#DIV/0!	#DIV/0!												5.60545e+06
Plbd1	phospholipase B domain containing 1	2		#DIV/0!	4.45697e+06	#DIV/0!	#DIV/0!	8.94264e+06	#DIV/0!				4.92742e+06		3.98652e+06							8.56072e+06	8.16827e+06	1.00989e+07
Plcb2	phospholipase C, beta 2	1		#DIV/0!	#DIV/0!	#DIV/0!	4.77345e+06	#DIV/0!	#DIV/0!												4.77345e+06
Plcb3	phospholipase C, beta 3	6		5.16998e+07	3.30103e+07	9.86953e+06	1.63105e+07	2.72779e+07	2.92803e+06	3.42357e+07	7.52298e+07	4.56338e+07	3.45049e+07	3.57391e+07	2.87867e+07		7.05688e+06	1.26822e+07		1.63105e+07		1.76578e+07	3.06865e+07	3.34894e+07	2.92803e+06
Plcd1	phospholipase C, delta 1	4		#DIV/0!	3.69054e+06	3.02499e+06	#DIV/0!	2.88142e+06	4.89983e+06					3.69054e+06				3.02499e+06				2.56887e+06	3.53996e+06	2.53543e+06	4.89983e+06
Plcg2	phospholipase C, gamma 2	1		#DIV/0!	#DIV/0!	#DIV/0!	5.40451e+07	#DIV/0!	#DIV/0!										6.29542e+07	3.5811e+07	6.33701e+07
Pld1	phospholipase D1	1		#DIV/0!	1.44763e+06	#DIV/0!	#DIV/0!	#DIV/0!	#DIV/0!				1.48425e+06		1.41101e+06
Plec	plectin	6		1.92918e+08	3.2998e+08	3.02214e+08	2.51814e+08	4.99037e+08	4.00189e+08	2.59274e+08	1.27339e+08	1.92142e+08	3.56741e+08	2.41057e+08	3.92142e+08	3.26136e+08	3.63102e+08	2.17404e+08	2.52937e+08	2.2053e+08	2.81977e+08	5.40006e+08	4.68768e+08	4.88336e+08	6.17644e+08	2.37183e+07	5.59204e+08
Plekha6	pleckstrin homology domain containing, family A member 6	6		1.64832e+07	1.65757e+07	1.11797e+07	1.07937e+07	1.43375e+07	1.2174e+07	1.42386e+07	1.48247e+07	2.03863e+07	1.70835e+07	1.75723e+07	1.50713e+07	1.19748e+07	1.08644e+07	1.06999e+07		1.2538e+07	9.04946e+06	1.30306e+07	1.53997e+07	1.45821e+07	1.2174e+07
Plekha7	pleckstrin homology domain containing, family A member 7	4		3.06131e+06	2.86005e+06	2.54988e+06	#DIV/0!	2.68204e+06	#DIV/0!		2.95228e+06	3.17033e+06	2.82085e+06	2.44516e+06	3.31413e+06			2.54988e+06					2.68204e+06
Plgrkt	plasminogen receptor, C-terminal lysine transmembrane protein	6		1.54356e+07	2.53903e+07	1.66865e+07	1.45589e+07	3.43267e+07	2.36999e+07	1.86775e+07	1.36974e+07	1.3932e+07	2.52101e+07	2.49321e+07	2.60287e+07	1.64399e+07	1.69385e+07	1.6681e+07		1.45589e+07		2.82354e+07	3.6233e+07	3.85119e+07	2.90634e+07		1.83363e+07
Plin3	perilipin 3	6		1.39784e+07	1.38674e+07	1.05023e+07	7.81601e+06	1.22444e+07	8.09893e+06	1.10489e+07	1.83656e+07	1.25206e+07	1.80288e+07	1.17634e+07	1.181e+07			1.05023e+07		7.81601e+06		8.07091e+06	1.77375e+07	1.09248e+07	8.09893e+06
Plp2	proteolipid protein 2	1		#DIV/0!	#DIV/0!	#DIV/0!	1.33812e+07	#DIV/0!	#DIV/0!												1.33812e+07
Plrg1	pleiotropic regulator 1	2		#DIV/0!	2.6387e+06	#DIV/0!	#DIV/0!	2.53297e+06	#DIV/0!					2.85567e+06	2.42172e+06								2.53297e+06
Pls1	plastin 1 (I-isoform)	4		1.11614e+07	8.97361e+06	1.23542e+07	#DIV/0!	8.85599e+06	#DIV/0!	1.17073e+07	1.11613e+07	1.06157e+07	1.12811e+07	7.78357e+06	7.8562e+06			1.23542e+07				1.27979e+07		4.91411e+06
Pls3	plastin 3 (T-isoform)	1		1.35607e+06	#DIV/0!	#DIV/0!	#DIV/0!	#DIV/0!	#DIV/0!			1.35607e+06
Plxnb2	plexin B2	5		6.13033e+06	7.00792e+06	5.89189e+06	#DIV/0!	5.67987e+06	7.17128e+06	6.01861e+06	6.49681e+06	5.87558e+06	6.02404e+06	7.69399e+06	7.30575e+06			5.89189e+06				6.42427e+06	5.07403e+06	5.54133e+06	7.17128e+06
Pm20d1	peptidase M20 domain containing 1	1		#DIV/0!	#DIV/0!	#DIV/0!	#DIV/0!	1.0797e+06	#DIV/0!														1.0797e+06
Pmm2	phosphomannomutase 2	6		1.37482e+07	2.17689e+07	3.79405e+07	1.01232e+07	1.89961e+07	5.01539e+06	1.21008e+07	1.56201e+07	1.35238e+07	1.98151e+07	2.11756e+07	2.4316e+07	2.57506e+07	2.13007e+07	6.67702e+07		1.2291e+07	7.95538e+06	9.81189e+06	2.34828e+07	2.36937e+07	5.42729e+06		4.6035e+06
Pmpca	peptidase (mitochondrial processing) alpha	6		7.69297e+06	8.65559e+06	6.43839e+06	6.56663e+06	7.92322e+06	6.05116e+06	8.41073e+06	7.50385e+06	7.16433e+06	8.12142e+06	8.25536e+06	9.59e+06		5.04667e+06	7.8301e+06	6.27899e+06	5.56635e+06	7.85457e+06	7.25025e+06	7.06472e+06	9.4547e+06	7.16532e+06		4.93699e+06
Pmpcb	peptidase (mitochondrial processing) beta	2		5.37713e+06	5.63009e+06	#DIV/0!	#DIV/0!	#DIV/0!	#DIV/0!		6.15872e+06	4.59553e+06		5.36297e+06	5.89721e+06
Pnkp	polynucleotide kinase 3'- phosphatase	3		2.46335e+06	1.86651e+06	#DIV/0!	#DIV/0!	1.72697e+06	#DIV/0!	2.33825e+06	2.80584e+06	2.24596e+06		2.04476e+06	1.68825e+06								1.64665e+06	1.80729e+06
Pnn	pinin	3		#DIV/0!	6.10953e+06	5.85282e+06	#DIV/0!	5.60545e+06	#DIV/0!					4.98237e+06	7.2367e+06			5.85282e+06					5.60545e+06
Pno1	partner of NOB1 homolog	1		745216	#DIV/0!	#DIV/0!	#DIV/0!	#DIV/0!	#DIV/0!		745216
Pnp	purine-nucleoside phosphorylase	6		2.15236e+07	1.59221e+07	1.80675e+07	1.94265e+07	1.308e+07	2.50884e+07	2.32544e+07	1.846e+07	2.28565e+07	1.74388e+07	1.32143e+07	1.71131e+07		2.41129e+07	1.20222e+07	1.89856e+07	1.98674e+07		1.2314e+07	1.23508e+07	1.45751e+07	2.34015e+07	2.67753e+07
Pnpo	pyridoxine 5'-phosphate oxidase	1		#DIV/0!	#DIV/0!	#DIV/0!	#DIV/0!	2.68669e+06	#DIV/0!															2.68669e+06
Pnpt1	polyribonucleotide nucleotidyltransferase 1	2		4.98064e+06	3.69651e+06	#DIV/0!	#DIV/0!	#DIV/0!	#DIV/0!	4.98064e+06			3.53481e+06		3.85821e+06
Pof1b	premature ovarian failure 1B	6		8.8364e+06	1.04072e+07	8.49049e+06	1.27306e+07	1.3043e+07	1.08401e+07	1.0016e+07	8.32778e+06	8.16544e+06	9.16688e+06	9.77998e+06	1.22748e+07	9.65202e+06	9.55219e+06	6.26725e+06			1.27306e+07	1.33923e+07	1.20498e+07	1.3687e+07	1.11822e+07		1.04979e+07
Pold1	polymerase (DNA directed), delta 1, catalytic subunit	1		2.44364e+06	#DIV/0!	#DIV/0!	#DIV/0!	#DIV/0!	#DIV/0!		2.44364e+06
Pold2	polymerase (DNA directed), delta 2, regulatory subunit	3		4.78376e+06	3.52124e+06	3.63897e+06	#DIV/0!	#DIV/0!	#DIV/0!	3.34436e+06	5.95884e+06	5.04807e+06	2.95085e+06	4.84277e+06	2.77009e+06			3.63897e+06
Poldip2	polymerase (DNA-directed), delta interacting protein 2	2		5.17135e+06	5.37711e+06	#DIV/0!	#DIV/0!	#DIV/0!	#DIV/0!	5.05928e+06	5.73595e+06	4.71884e+06		5.37711e+06
Poldip3	polymerase (DNA-directed), delta interacting protein 3	5		8.89302e+06	6.47432e+06	7.04847e+06	5.86277e+06	5.29476e+06	#DIV/0!	6.89395e+06	9.70435e+06	1.00808e+07	5.54632e+06	7.73623e+06	6.14039e+06		6.21619e+06	7.88074e+06	6.33275e+06	5.39279e+06			4.29135e+06	6.29816e+06
Pole3	polymerase (DNA directed), epsilon 3 (p17 subunit)	1		706289	#DIV/0!	#DIV/0!	#DIV/0!	#DIV/0!	#DIV/0!		706289
Polr1c	polymerase (RNA) I polypeptide C	1		1.97511e+06	#DIV/0!	#DIV/0!	#DIV/0!	#DIV/0!	#DIV/0!		1.97511e+06
Polr2a	polymerase (RNA) II (DNA directed) polypeptide A	5		5.5766e+06	4.44939e+06	4.53478e+06	3.7741e+06	4.93113e+06	#DIV/0!	4.615e+06	6.21146e+06	5.90334e+06	4.30535e+06	4.6973e+06	4.34553e+06			4.53478e+06		3.7741e+06			5.28327e+06	4.579e+06
Polr2b	polymerase (RNA) II (DNA directed) polypeptide B	4		6.44267e+06	5.31671e+06	3.70284e+06	#DIV/0!	4.53468e+06	#DIV/0!	5.77945e+06	6.48286e+06	7.06569e+06	5.2917e+06	6.32704e+06	4.33139e+06			3.70284e+06				4.53635e+06	4.54327e+06	4.52442e+06
Polr2c	polymerase (RNA) II (DNA directed) polypeptide C	1		#DIV/0!	2.40933e+06	#DIV/0!	#DIV/0!	#DIV/0!	#DIV/0!						2.40933e+06
Polr2d	polymerase (RNA) II (DNA directed) polypeptide D	1		1.04307e+06	#DIV/0!	#DIV/0!	#DIV/0!	#DIV/0!	#DIV/0!		1.04307e+06
Polr2e	polymerase (RNA) II (DNA directed) polypeptide E	2		#DIV/0!	3.48083e+06	3.73195e+06	#DIV/0!	#DIV/0!	#DIV/0!				3.48083e+06					3.73195e+06
Polr2h	polymerase (RNA) II (DNA directed) polypeptide H	1		#DIV/0!	3.4007e+06	#DIV/0!	#DIV/0!	#DIV/0!	#DIV/0!				3.4007e+06
Polr2i	polymerase (RNA) II (DNA directed) polypeptide I	1		#DIV/0!	#DIV/0!	#DIV/0!	#DIV/0!	581009	#DIV/0!														581009
Polr2l	polymerase (RNA) II (DNA directed) polypeptide L	1		525270	#DIV/0!	#DIV/0!	#DIV/0!	#DIV/0!	#DIV/0!			525270
Polr3c	polymerase (RNA) III (DNA directed) polypeptide C	1		795940	#DIV/0!	#DIV/0!	#DIV/0!	#DIV/0!	#DIV/0!		795940
Pon2	paraoxonase 2	4		3.48493e+06	7.69399e+06	3.44244e+06	#DIV/0!	4.25749e+06	#DIV/0!	3.48493e+06			7.69399e+06					3.44244e+06				3.77253e+06	4.74245e+06
Pon3	paraoxonase 3	5		4.5274e+06	5.50297e+06	5.97911e+06	#DIV/0!	6.34198e+06	6.9776e+06	4.52347e+06	4.53132e+06		6.22093e+06	5.31596e+06	4.97202e+06			5.97911e+06				7.33467e+06	6.30297e+06	5.3883e+06	6.9776e+06
Por	P450 (cytochrome) oxidoreductase	6		1.10937e+07	1.63224e+07	1.07863e+07	1.05783e+07	1.45398e+07	2.2303e+07	1.21951e+07	9.58867e+06	1.14974e+07	1.73292e+07	1.36566e+07	1.79814e+07	1.03699e+07	1.38156e+07	8.17337e+06		1.05783e+07		1.86452e+07	1.34192e+07	1.15549e+07	1.85665e+07		2.60395e+07
Pou2f1	POU domain, class 2, transcription factor 1	1		2.13914e+06	#DIV/0!	#DIV/0!	#DIV/0!	#DIV/0!	#DIV/0!		2.13914e+06
Ppa1	pyrophosphatase (inorganic) 1	6		4.81656e+07	5.74699e+07	3.35135e+07	4.61681e+07	6.79439e+07	3.50623e+07	3.30283e+07	5.41816e+07	5.72868e+07	6.12327e+07	5.30261e+07	5.8151e+07	1.43009e+07	3.28411e+07	5.33987e+07		5.16763e+07	4.06598e+07	3.86617e+07	8.76105e+07	7.75595e+07	1.00438e+07		6.00808e+07
Ppa2	pyrophosphatase (inorganic) 2	6		1.51079e+07	1.83875e+07	7.92396e+06	6.03742e+06	1.35417e+07	1.14055e+07	1.97028e+07	1.30342e+07	1.25867e+07	2.38535e+07	1.13171e+07	1.99917e+07		5.75107e+06	1.00968e+07			6.03742e+06	1.75796e+07	1.25658e+07	1.04797e+07	1.43436e+07		8.46747e+06
Ppan	peter pan homolog	1		1.60685e+06	#DIV/0!	#DIV/0!	#DIV/0!	#DIV/0!	#DIV/0!			1.60685e+06
Ppcs	phosphopantothenoylcysteine synthetase	1		972811	#DIV/0!	#DIV/0!	#DIV/0!	#DIV/0!	#DIV/0!			972811
Ppia	peptidylprolyl isomerase A	6		1.16448e+09	8.55394e+08	1.10827e+09	8.7155e+08	6.91315e+08	2.62981e+08	9.91474e+08	1.39237e+09	1.10961e+09	7.86897e+08	1.00177e+09	7.77518e+08	1.02161e+09	9.8565e+08	1.31754e+09	8.00319e+08	1.08813e+09	7.26204e+08	5.10028e+08	8.50833e+08	7.13086e+08	2.30278e+08	3.34934e+08	2.23733e+08
Ppib	peptidylprolyl isomerase B	6		1.01505e+08	1.39358e+08	1.61422e+08	6.23338e+07	1.21385e+08	6.35712e+07	1.07079e+08	9.84918e+07	9.89434e+07	1.27313e+08	1.21662e+08	1.691e+08	1.16101e+08	1.69287e+08	1.98877e+08	5.65883e+07	6.34669e+07	6.69463e+07	1.08499e+08	1.26907e+08	1.2875e+08	8.72529e+07	3.48752e+07	6.85855e+07
Ppid	peptidylprolyl isomerase D (cyclophilin D)	5		8.71131e+06	5.64992e+06	8.27656e+06	4.98202e+06	6.26681e+06	#DIV/0!	8.88968e+06	9.35366e+06	7.89058e+06	6.26942e+06	6.56153e+06	4.11882e+06			8.27656e+06	4.98202e+06					6.26681e+06
Ppif	peptidylprolyl isomerase F (cyclophilin F)	6		1.5069e+07	1.96276e+07	2.96858e+07	1.67822e+07	1.92184e+07	1.96034e+07	1.58392e+07	1.55262e+07	1.38415e+07	1.68775e+07	2.0025e+07	2.19802e+07	2.14995e+07	3.68842e+07	3.06737e+07		1.98165e+07	1.37478e+07	2.02147e+07	1.78956e+07	1.95451e+07	1.96034e+07
Ppig	peptidyl-prolyl isomerase G (cyclophilin G)	1		1.76863e+06	#DIV/0!	#DIV/0!	#DIV/0!	#DIV/0!	#DIV/0!			1.76863e+06
Ppih	peptidyl prolyl isomerase H	1		#DIV/0!	#DIV/0!	#DIV/0!	#DIV/0!	866236	#DIV/0!															866236
Ppil1	peptidylprolyl isomerase (cyclophilin)-like 1	5		6.67124e+06	6.59931e+06	5.2146e+06	6.21404e+06	6.06975e+06	#DIV/0!	5.36445e+06	7.97802e+06		5.80595e+06	6.53429e+06	7.4577e+06	4.33079e+06		6.0984e+06		6.21404e+06		5.13809e+06	6.3662e+06	6.70497e+06
Ppil3	peptidylprolyl isomerase (cyclophilin)-like 3	1		#DIV/0!	#DIV/0!	2.02937e+06	#DIV/0!	#DIV/0!	#DIV/0!									2.02937e+06
Ppip5k2	diphosphoinositol pentakisphosphate kinase 2	1		1.01103e+06	#DIV/0!	#DIV/0!	#DIV/0!	#DIV/0!	#DIV/0!		1.01103e+06
Ppm1b	protein phosphatase 1B, magnesium dependent, beta isoform	4		2.4848e+06	2.0349e+06	1.86494e+06	#DIV/0!	2.48566e+06	#DIV/0!		2.4848e+06			1.97744e+06	2.09236e+06			1.86494e+06					2.48566e+06
Ppm1g	protein phosphatase 1G (formerly 2C), magnesium-dependent, gamma isoform	5		7.28223e+06	4.57912e+06	4.3215e+06	#DIV/0!	3.94159e+06	2.79807e+06	5.01459e+06	8.33875e+06	8.49334e+06	4.23873e+06	5.22392e+06	4.27472e+06			4.3215e+06					3.5138e+06	4.36939e+06	2.79807e+06
Ppox	protoporphyrinogen oxidase	1		#DIV/0!	#DIV/0!	#DIV/0!	#DIV/0!	516748	#DIV/0!														516748
Ppp1ca	protein phosphatase 1 catalytic subunit alpha	6		1.42797e+07	1.22819e+07	1.0477e+07	1.23895e+07	1.10133e+07	7.12867e+06	1.10099e+07	1.62395e+07	1.55898e+07	1.23602e+07	1.19491e+07	1.25362e+07	9.69628e+06	7.5101e+06	1.42248e+07	1.16878e+07	1.35276e+07	1.19533e+07	9.62997e+06	1.1765e+07	1.16449e+07	7.0096e+06		7.24774e+06
Ppp1cb	protein phosphatase 1 catalytic subunit beta	6		8.93895e+06	8.87582e+06	9.63859e+06	8.66399e+06	1.16511e+07	8.54175e+06	9.63732e+06	8.96642e+06	8.21313e+06	1.09028e+07	7.46753e+06	8.25708e+06	1.03083e+07		8.9689e+06		8.66399e+06		1.41588e+07	1.12171e+07	9.57738e+06	8.54175e+06
Ppp1cc	protein phosphatase 1 catalytic subunit gamma	4		5.1126e+06	3.96131e+06	2.70576e+06	#DIV/0!	2.75062e+06	#DIV/0!	3.62236e+06	6.16641e+06	5.54901e+06	3.34947e+06	5.09941e+06	3.43505e+06			2.70576e+06					2.78723e+06	2.71402e+06
Ppp1r12a	protein phosphatase 1, regulatory subunit 12A	1		1.40175e+06	#DIV/0!	#DIV/0!	#DIV/0!	#DIV/0!	#DIV/0!		1.40175e+06
Ppp1r14b	protein phosphatase 1, regulatory inhibitor subunit 14B	2		#DIV/0!	3.08663e+06	5.47072e+06	#DIV/0!	#DIV/0!	#DIV/0!					3.08663e+06				5.47072e+06
Ppp1r1b	protein phosphatase 1, regulatory inhibitor subunit 1B	6		1.21788e+08	7.4554e+07	6.74158e+07	7.19777e+07	5.80076e+07	1.00717e+07	7.01481e+07	1.97216e+08	9.80015e+07	5.83043e+07	1.05861e+08	5.94964e+07	4.94032e+07	6.27582e+07	9.0086e+07	4.11332e+07	1.04252e+08	7.05479e+07	3.74484e+07	7.48345e+07	6.17399e+07	1.00717e+07
Ppp1r2	protein phosphatase 1, regulatory inhibitor subunit 2	1		#DIV/0!	1.58165e+06	#DIV/0!	#DIV/0!	#DIV/0!	#DIV/0!				1.58165e+06
Ppp1r7	protein phosphatase 1, regulatory subunit 7	4		3.74416e+06	3.2431e+06	#DIV/0!	4.07085e+06	3.08292e+06	#DIV/0!	2.94983e+06	4.15783e+06	4.12482e+06	3.10594e+06	3.66124e+06	2.96212e+06						4.07085e+06	2.55909e+06	3.30519e+06	3.38447e+06
Ppp2cb	protein phosphatase 2 (formerly 2A), catalytic subunit, beta isoform	3		3.60184e+06	3.95131e+06	#DIV/0!	3.26828e+06	#DIV/0!	#DIV/0!		3.4099e+06	3.79377e+06		3.95131e+06						3.26828e+06
Ppp2r1a	protein phosphatase 2, regulatory subunit A, alpha	6		6.04879e+07	5.61561e+07	4.22178e+07	3.98011e+07	5.03971e+07	3.97973e+07	5.7267e+07	6.13602e+07	6.28365e+07	5.42117e+07	5.42342e+07	6.00225e+07	3.54726e+07	3.59528e+07	5.52281e+07	3.66675e+07	4.86656e+07	3.407e+07	4.41711e+07	5.09084e+07	5.61118e+07	4.06965e+07		3.88982e+07
Ppp2r2a	protein phosphatase 2, regulatory subunit B, alpha	4		3.76462e+06	4.14615e+06	6.46088e+06	#DIV/0!	4.78604e+06	#DIV/0!	3.72704e+06	3.80219e+06		3.73843e+06	5.18891e+06	3.51112e+06			6.46088e+06					4.78604e+06
Ppp2r5e	protein phosphatase 2, regulatory subunit B', epsilon	1		696180	#DIV/0!	#DIV/0!	#DIV/0!	#DIV/0!	#DIV/0!			696180
Ppp3ca	protein phosphatase 3, catalytic subunit, alpha isoform	1		#DIV/0!	#DIV/0!	#DIV/0!	#DIV/0!	1.3324e+06	#DIV/0!															1.3324e+06
Ppp4c	protein phosphatase 4, catalytic subunit	1		#DIV/0!	1.14388e+06	#DIV/0!	#DIV/0!	#DIV/0!	#DIV/0!				1.14388e+06
Ppp4r3a		1		1.64529e+06	#DIV/0!	#DIV/0!	#DIV/0!	#DIV/0!	#DIV/0!		2.04065e+06	1.24992e+06
Ppp5c	protein phosphatase 5, catalytic subunit	1		#DIV/0!	#DIV/0!	#DIV/0!	3.56507e+06	#DIV/0!	#DIV/0!											3.56507e+06
Ppp6r1	protein phosphatase 6, regulatory subunit 1	1		#DIV/0!	1.77502e+06	#DIV/0!	#DIV/0!	#DIV/0!	#DIV/0!						1.77502e+06
Ppp6r3	protein phosphatase 6, regulatory subunit 3	1		925196	#DIV/0!	#DIV/0!	#DIV/0!	#DIV/0!	#DIV/0!		925196
Ppt1	palmitoyl-protein thioesterase 1	3		2.68985e+06	3.32979e+06	#DIV/0!	#DIV/0!	3.41422e+06	#DIV/0!	2.73517e+06	2.64768e+06	2.68669e+06		3.32979e+06									3.45918e+06	3.36926e+06
Pqbp1	polyglutamine binding protein 1	4		5.62743e+06	3.08386e+06	2.75611e+06	#DIV/0!	2.44725e+06	#DIV/0!	3.07979e+06	8.17507e+06		2.27542e+06	3.94803e+06	3.02814e+06		2.75611e+06						2.17804e+06	2.71647e+06
Praf2	PRA1 domain family 2	1		1.46686e+06	#DIV/0!	#DIV/0!	#DIV/0!	#DIV/0!	#DIV/0!		1.46686e+06
Prcp	prolylcarboxypeptidase (angiotensinase C)	1		#DIV/0!	#DIV/0!	#DIV/0!	1.13464e+06	#DIV/0!	#DIV/0!											1.13464e+06
Prdx1	peroxiredoxin 1	6		3.86003e+08	3.22636e+08	2.82475e+08	2.92279e+08	2.99029e+08	1.76766e+08	3.19203e+08	4.21104e+08	4.17702e+08	3.40906e+08	3.31745e+08	2.95258e+08	2.55633e+08	2.17419e+08	3.74373e+08	2.46566e+08	3.51171e+08	2.79099e+08	2.47405e+08	3.35701e+08	3.13981e+08	1.32931e+08	2.22959e+08	1.74409e+08
Prdx2	peroxiredoxin 2	6		1.33172e+08	1.05081e+08	1.34514e+08	1.91671e+08	9.50418e+07	3.1948e+08	1.11147e+08	1.60667e+08	1.27701e+08	1.03202e+08	1.20037e+08	9.20044e+07	1.27887e+08	1.25569e+08	1.50085e+08	1.53664e+08	1.95826e+08	2.25523e+08	7.22653e+07	1.09929e+08	1.02931e+08	3.51927e+08	4.75477e+08	1.31037e+08
Prdx3	peroxiredoxin 3	6		5.08489e+07	4.97008e+07	3.13882e+07	3.80967e+07	5.54006e+07	5.36829e+07	5.86895e+07	4.30616e+07	5.07956e+07	5.05497e+07	4.61331e+07	5.24195e+07	2.67327e+07	3.81929e+07	2.92392e+07	3.91253e+07	2.99842e+07	4.51806e+07	5.86855e+07	5.06409e+07	5.68753e+07	5.34801e+07		5.38857e+07
Prdx4	peroxiredoxin 4	6		5.40902e+07	4.47447e+07	4.49236e+07	5.82559e+07	5.03696e+07	3.33267e+07	5.16369e+07	5.73902e+07	5.32434e+07	4.4608e+07	5.12554e+07	3.83707e+07	4.17826e+07	3.99032e+07	5.3085e+07		5.82559e+07		3.74743e+07	5.73981e+07	5.62364e+07	3.47281e+07	2.91845e+07	3.60676e+07
Prdx5	peroxiredoxin 5	6		2.49152e+07	3.64854e+07	3.09169e+07	2.8342e+07	5.18279e+07	2.59155e+07	2.81318e+07	2.33093e+07	2.33044e+07	4.34725e+07	3.22121e+07	3.37714e+07		3.84905e+07	2.33432e+07	3.21229e+07	2.34584e+07	2.94446e+07	5.55737e+07	5.07358e+07	4.91743e+07	3.94631e+07	1.23679e+07
Prdx6	peroxiredoxin 6	6		7.34456e+07	7.70882e+07	4.86124e+07	7.52532e+07	1.73246e+08	4.98786e+07	7.93045e+07	6.77633e+07	7.3269e+07	7.31777e+07	7.02454e+07	8.78415e+07	3.58011e+07	5.45585e+07	5.54775e+07	6.75101e+07	7.23706e+07	8.58789e+07	1.42996e+08	2.27817e+08	1.48924e+08	7.03038e+07	3.04872e+07	4.88447e+07
Preb	prolactin regulatory element binding	4		3.62018e+06	4.58907e+06	6.31872e+06	#DIV/0!	4.43806e+06	#DIV/0!	3.74283e+06	3.49752e+06		5.61634e+06	4.74047e+06	3.41038e+06		6.31872e+06					5.11996e+06	4.26939e+06	3.92483e+06
Prep	prolyl endopeptidase	5		2.01049e+08	1.49293e+08	1.81175e+08	2.03717e+08	1.22203e+08	#DIV/0!	2.5913e+08	1.62403e+08	1.81614e+08	1.4879e+08	1.23053e+08	1.76037e+08		1.95718e+08	1.66633e+08	2.37771e+08	1.93345e+08	1.80035e+08	9.2516e+07	1.58203e+08	1.15892e+08
Prkaa1	protein kinase, AMP-activated, alpha 1 catalytic subunit	2		#DIV/0!	1.75556e+06	#DIV/0!	#DIV/0!	1.47134e+06	#DIV/0!						1.75556e+06									1.47134e+06
Prkaca	protein kinase, cAMP dependent, catalytic, alpha	3		1.44032e+06	1.54185e+06	#DIV/0!	#DIV/0!	2.22766e+06	#DIV/0!	1.43002e+06	1.2264e+06	1.66455e+06		1.20709e+06	1.87661e+06									2.22766e+06
Prkag1	protein kinase, AMP-activated, gamma 1 non-catalytic subunit	3		1.29832e+06	1.41386e+06	1.82062e+06	#DIV/0!	#DIV/0!	#DIV/0!	1.083e+06		1.51365e+06	1.44336e+06	1.55039e+06	1.24784e+06	1.82062e+06
Prkar1a	protein kinase, cAMP dependent regulatory, type I, alpha	4		2.02656e+06	1.94927e+06	#DIV/0!	#DIV/0!	2.54547e+06	2.56655e+06			2.02656e+06		1.94927e+06										2.54547e+06	2.56655e+06
Prkar2a	protein kinase, cAMP dependent regulatory, type II alpha	6		9.75231e+06	8.23126e+06	1.11508e+07	1.07072e+07	8.76629e+06	7.12027e+06	8.06532e+06	9.15355e+06	1.20381e+07	8.01627e+06	8.52282e+06	8.1547e+06	1.07074e+07	1.16862e+07	1.10589e+07	9.88836e+06	1.15261e+07		9.89247e+06	8.7825e+06	7.62391e+06			7.12027e+06
Prkca	protein kinase C, alpha	1		#DIV/0!	985140	#DIV/0!	#DIV/0!	#DIV/0!	#DIV/0!				1.06469e+06	905591
Prkcd	protein kinase C, delta	1		1.56128e+06	#DIV/0!	#DIV/0!	#DIV/0!	#DIV/0!	#DIV/0!			1.56128e+06
[truncated: 922 more rows]
