# Supplementary material for: Transcriptomic and proteomic signatures of stemness and differentiation in the colon crypt
Source: Commun Biol. 2020 Aug 19;3:453. doi: 10.1038/s42003-020-01181-z (PMC7438495; doi:10.1038/s42003-020-01181-z)
Supplement: Supplementary file 4 — Supplementary Data 3 [file 42003_2020_1181_MOESM4_ESM.xlsx]

## Sheet: Enrichment Gene Lists
Stem Enriched n=16 (Compared to all other cell types)		Stem Enriched n=27 (compared to SecPDG+AbsPro)		Non-Stem Enriched n=108 (what is elevated in non-Stem compared to Stem)		AbsPro Enriched n=1		SecPDG Enriched n=23		Tuft Enriched n=51		Ent Enriched n=88		EEC Enriched n=433		Absorptive lineage (AbsPro + Ent) Enriched n=2		Secretory Lineage (SecPDG + Tuft + EEC) n=50
Whsc1		Angpt2		Chga		Trf		Lrrc26		Rgs13		2310079G19Rik		Chga		Slc6a14		Rgs13
Uaca		Bcl11a		Chgb				Bcas1		Dclk1		Atp12a		Chgb		Itih5		Ptprn2
Lmnb1		Cep250		Ndrg1				Anpep		Fyb		Saa1		Hmgn3				Sh2d7
Ilf3		Gar1		Itih2				Pdia5		Plcb2		Tgm3		1190002N15Rik				Rasd2
Aatf		Kif26b		Ptprn2				Hsd11b2		Lrmp		Spink1		1700021K19Rik				Plet1
Prmt1		Lamc1		Sybu				Dll1		Pik3cg		Ifit1bl1		1810006J02Rik				Cbfa2t3
Mybbp1a		Lgr5		Tff3				Lbh		Avil		Zg16		2610035D17Rik				Pde2a
Cdk4		Mdn1		Fhl1				Ehd4		Alox5		Cyp2d34		5031426D15Rik				Syt7
Arid5b		Patz1		Clec2h				Rab15		1810046K07Rik		Mxd1		9530091C08Rik				Ccdc109b
Trp53		Syde2		Sct				Tmem97		Inpp5d		Slfn4		Abca2				Tspan13
Nap1l1		Zfp629		Sprr2a3				Ly6e		Ackr4		Anxa3		Acp2				Ppap2a
Rnf43		Whsc1		Anxa13				Surf4		Siglecf		Ggh		Acta1				Fxyd3
Zbtb38		Uaca		Grpr				Hk2		Cib2		Ddx60		Acvrl1				Tbc1d16
Axin2		Lmnb1		Lrrc26				Sec23ip		Kctd12		43525		Adcy2				Etv5
Notch1		Ilf3		Scd1				Cog1		Pstpip2		Reg3b		Adgrf5				Arfgef3
Cd44		Aatf		Sis				Fgfr2		Vav1		Slc6a14		Adgrl1				Ffar2
		Prmt1		Map1b				Aldh18a1		Strip2		Pmaip1		Adprm				Rcan3
		Mybbp1a		Plcb1				Tars		Krt23		Sycn		Aff4				Dpysl2
		Cdk4		Slc41a2				Tmem109		Plcg2		Slc40a1		Ago4				Cxxc5
		Arid5b		Gde1				Lrig3		Cd24a		Car4		Aim1				Pcsk1
		Trp53		Gm1123				Bag3		Il13ra1		S100g		Akna				Dap
		Nap1l1		Ano7				Tuba1c		Plk2		Itih5		Alas2				Asah2
		Rnf43		Best2				Myh9		Suco		Ifit2		Ambp				Ntn4
		Zbtb38		Tpsg1						Gga2		Ahnak		Amigo2				Chn2
		Axin2		Gsn						Eppk1		Capn13		Angel1				Stk38l
		Notch1		Fam3b						Myo1b		Lypd8		Ankrd24				Slc35g2
		Cd44		Zbp1						Chdh		Klf4		Anxa5				Npdc1
				Ramp1						Ptpn18		2200002D01Rik		Anxa6				Tpd52l1
				Rgs2						Runx1		Irf7		Apbb2				Plcb4
				Guca2a						Txndc16		Gm11538		Aplp1				Tbc1d8
				Oas2						Ptprj		Stom		Arhgef1				Kctd12
				Rasd2						Krt18		AW112010		Arhgef2				Cd24a
				Hepacam2						Svil		Ppp1r3b		Arhgef40				Gnai1
				Rgs16						Tmem176b		Slc6a8		Arl13b				Rcn1
				Cacna1h						Nfe2l3		Trim30d		Arl3				Smpd1
				Sytl2						Man2a1		Naip1		Arl8a				Eid1
				Arhgef37						Pgm2l1		Cd55		Atp6v1b2				Maged1
				Oas3						Jarid2		Rhbdl2		Atp8a2				Amigo3
				Ttll7						Wnk2		Themis3		Atxn10				Enpp4
				Atp2c2						Zfhx3		Edn1		Auts2				Rabep1
				Rnf39						Cables2		Gyk		Bace1				Cd164
				Cox7a1						Sec14l1		Il22ra1		Baiap3				Foxa1
				Usp18						Bcl2l14		Prdx6		Bcam				Suco
				Mical1						Rbm38		Myo5c		Bex2				Slc39a8
				Sh3pxd2a						Nav2		Ckmt1		Bin1				Tox3
				Klf4						St6galnac2		Trim12a		Bmf				Krt18
				St6gal1						Kdm4a		Usp53		Bmp2				Agap1
				Sdcbp2						Jmy		Xdh		Bsn				Lrrc8d
				B3galt5						Bub3		Lamc2		Btrc				Nbeal2
				Synpo						Jade1		Cela1		Cacna1a				Dgkd
				Syt7						Anxa4		Slc5a3		Cacna1h
				Hgfac								Sat1		Cacna2d1
				Cutal								Tacc2		Cadm4
				Rhoc								Leng9		Cadps
				Cbr2								Cxadr		Calcoco1
				Creb3l2								Susd6		Camsap1
				Efnb2								Pfkp		Camta1
				Ndrg1								Hpgd		Cand2
				Slco2a1								Plac8		Casp6
				Selm								B630005N14Rik		Ccdc112
				Cbfa2t3								Rnasel		Ccdc3
				Pck1								Kif13b		Ccdc64
				Ano1								Fam129a		Cdip1
				Camk2n1								Uqcrb		Cdkn1b
				Fam102b								Stk17b		Ceacam10
				Irf7								Lrrfip1		Celf2
				Qsox1								Bcar3		Celf3
				Tmem62								Clca4a		Celsr2
				S100a14								Pde7a		Cep126
				Dock8								Birc3		Chd2
				Pde2a								Max		Chka
				Scnn1a								Specc1		Ckb
				Fam3c								Tppp		Cldn4
				Trp53inp2								Parp14		Cln3
				Gpt2								Eif2s2		Cnot4
				Cpeb4								Dsg2		Cobll1
				Cdhr5								Endod1		Cpb2
				Slc17a9								Stk25		Cpe
				Capn13								Acap2		Cplx2
				Ppp1r3b								Lmo7		Crebl2
				Fut2								Irf2		Ctsf
				Ypel5								Eps8l3		Ctso
				Gna14								Chmp2b		Cwh43
				Sepp1								Ifngr1		Cyb5r3
				Dst								Ccl25		Dapk1
				Cpeb2								Sbds		Dclk3
				Slc35b1								Arih2		Ddc
				Parm1								Magi3		Ddhd1
				Tmco3										Dennd4a
				Prkaa2										Dennd5a
				Atp6v0d1										Dhx40
				Atp2a3										Dlg4
				Osbpl5										Dlk1
				Ckap4										Dmpk
				Hk1										Dnaja4
				Lbh										Dnmt3a
				Hmgcr										Dock9
				Tmc5										Dpysl3
				Rassf6										Dusp16
				Mia3										Dusp18
				Mtmr6										Dusp4
				Mfhas1										Dusp8
				Dap										Ece1
				Mfsd6										Egfr
				Stk38l										Eif4e3
				Cmpk1										Ell
				Nab1										Elmo2
				Susd6										Epb4.1l1
														Ets1
														Evl
														Evpl
														F2
														Fam105a
														Fam117a
														Fam120aos
														Fam122a
														Fam160b1
														Fam172a
														Fam189b
														Fam193a
														Fam193b
														Fam219a
														Fam222b
														Fam43a
														Fbrs
														Fbrsl1
														Fbxl16
														Fbxo7
														Fev
														Fhad1
														Fhl2
														Flnb
														Fmn1
														Fmnl2
														Focad
														Foxa1
														Foxj3
														Foxn3
														Fry
														Fxyd5
														Fzd3
														Fzd8
														Gch1
														Gdi1
														Glis3
														Glp1r
														Gltscr1
														Gm15800
														Gm3414
														Gm7694
														Gnao1
														Gnaz
														Gng4
														Gnl3l
														Gnptg
														Golim4
														Gpr19
														Gprasp1
														Grhl1
														Grik5
														Grina
														Gripap1
														Gsdma
														Gse1
														Gtf2f2
														Gtpbp6
														H1fx
														Habp4
														Hdac6
														Hivep2
														Hmces
														Hoxb4
														Hps1
														Hsd3b7
														Hsf2
														Iapp
														Id2
														Ids
														Ifi27
														Ift88
														Insm1
														Irf6
														Itm2c
														Itpk1
														Itpr1
														Itpr3
														Kcnc1
														Kcnh6
														Kcnh8
														Kctd17
														Kdm4c
														Kif12
														Kif1b
														Kif21a
														Klf7
														Klhl2
														Klhl7
														Kmt2d
														Krt7
														Krt83
														Lamc1
														Lcorl
														Ldoc1l
														Lmx1a
														Lpin2
														Lrrn1
														Lysmd2
														Lyst
														Madd
														Magi2
														Man1c1
														Map1b
														Map3k10
														Map3k15
														Map3k5
														Map7d1
														Mapk8ip1
														Mapk8ip3
														Marcksl1
														Mast3
														Mast4
														Mbd6
														Mdm1
														Meis3
														Mgll
														Miat
														Mical3
														Mras
														Mreg
														Mtcl1
														Mterf4
														Mtss1
														Myo9a
														Myt1
														Nav1
														Nbea
														Ncor2
														Neurod1
														Ngfrap1
														Nin
														Nlgn2
														Nmt2
														Nos1ap
														Npy1r
														Nt5e
														Orai2
														Osbpl5
														Ostm1
														Otud7b
														Pacsin1
														Palld
														Pam
														Pcdhga10
														Pcdhgb6
														Pclo
														Pcsk1
														Pcsk1n
														Pde11a
														Pde1c
														Pde3b
														Pdlim5
														Peg13
														Peg3
														Pex5l
														Phf2
														Phldb2
														Pitpnm2
														Pkd1
														Pkib
														Pkn1
														Plcg1
														Plekhg2
														Plxna2
														Plxna3
														Plxnb1
														Pnrc1
														Ppfibp1
														Ppl
														Ppm1l
														Ppp2r5b
														Prex1
														Prkaca
														Prkar1a
														Prune
														Psd
														Psen2
														Ptch1
														Ptp4a3
														Ptpn23
														Ptprg
														Ptprn
														Ptpru
														Qdpr
														Rab3a
														Rab3c
														Rab3gap2
														Ralgds
														Rap1b
														Rap1gap2
														Rasal2
														Reep6
														Reps2
														Resp18
														Ret
														Rfx2
														Rgl2
														Rgs4
														Rimbp2
														Rims2
														Rnf145
														Rnf217
														Rnf34
														Rogdi
														Rora
														Rufy3
														Rundc3a
														Rusc2
														Scg3
														Scg5
														Sct
														Sdccag8
														Setbp1
														Sez6l2
														Sh3bp4
														Sh3kbp1
														Shisa2
														Sik3
														Sis
														Slc12a7
														Slc16a10
														Slc18a1
														Slc35d3
														Slc36a1
														Slc38a11
														Slc39a6
														Slc43a2
														Smad6
														Smarcal1
														Smcr8
														Smim13
														Snap25
														Sned1
														Sntb2
														Snx11
														Snx30
														Sobp
														Spen
														Sqstm1
														Srgap1
														Srgap2
														Ssfa2
														Sstr1
														Stk32a
														Stx1a
														Stxbp5
														Stxbp5l
														Syn1
														Syn2
														Syp
														Syt11
														Syt5
														Syt7
														Tacc1
														Taf1b
														Taf3
														Taok2
														Tbc1d17
														Tbc1d19
														Tbx3
														Tcp11l2
														Tenm4
														Tfe3
														Tgfb1
														Tlcd2
														Tle1
														Tle2
														Tm4sf4
														Tmcc2
														Tmed8
														Tmeff1
														Tmem2
														Tmem28
														Tmem44
														Tmem51
														Tmx4
														Tnfrsf11b
														Tnrc6c
														Tph1
														Tppp3
														Trim3
														Trim39
														Trim46
														Trim62
														Triobp
														Trpm2
														Trrap
														Ttbk2
														Ttc39b
														Ttll5
														Tubb2a
														Tubb6
														Tubgcp3
														Ube2o
														Ubr4
														Ulk1
														Unc13a
														Unk
														Uqcc1
														Usp20
														Usp35
														Vangl1
														Vegfa
														Vgf
														Vim
														Vps33b
														Wif1
														Wipf1
														Xrcc4
														Zbtb20
														Zc3h13
														Zcchc11
														Zdhhc8
														Zfand2a
														Zfhx2
														Zfp184
														Zfp335
														Zfp516
														Zfp518b
														Zfp568
														Zfp608
