# Supplementary material for: Transcriptomic and proteomic signatures of stemness and differentiation in the colon crypt
Source: Commun Biol. 2020 Aug 19;3:453. doi: 10.1038/s42003-020-01181-z (PMC7438495; doi:10.1038/s42003-020-01181-z)
Supplement: Supplementary file 5 — Supplementary Data 4 [file 42003_2020_1181_MOESM5_ESM.xlsx]

## Sheet: Splicing - Stem to Progenitors
Alternatively Spliced Genes (rMATS) - Skipped Exon only
FDR < 0.05						FDR < 0.01						FDR < 0.01 + 25%dpsi
StemVAbsPro	StemVSecPDG	Overlap (StemVAbsPro and StemVSecPDG)	StemVAbsPro Specific	StemVSecPDG Specific		StemVAbsPro	StemVSecPDG	Overlap (StemVAbsPro and StemVSecPDG)	StemVAbsPro Specific	StemVSecPDG Specific		StemVAbsPro	StemVSecPDG	Overlap (StemVAbsPro and StemVSecPDG)	StemVAbsPro Specific	StemVSecPDG Specific
43345	43532	0610040J01Rik	43345	43532		43345	43710	0610040J01Rik	43345	43710		1110038B12Rik	1110038B12Rik	1110038B12Rik	Aasdhppt	4833439L19Rik
0610040J01Rik	43710	1110038B12Rik	4833420G17Rik	43710		0610040J01Rik	0610040J01Rik	1110038B12Rik	9930021J03Rik	4833439L19Rik		Aasdhppt	4833439L19Rik	Arnt	Ambra1	Abi1
1110038B12Rik	0610040J01Rik	4833439L19Rik	9930021J03Rik	4921524J17Rik		1110038B12Rik	1110038B12Rik	5330417C22Rik	A1cf	4921524J17Rik		Ambra1	Abi1	Blzf1	Ano6	Acox1
4833420G17Rik	1110038B12Rik	5330417C22Rik	A1cf	Abat		5330417C22Rik	4833439L19Rik	9130409J20Rik	Aasdhppt	Abcb1a		Ano6	Acox1	Ctnnd1	Ano9	Anks1
4833439L19Rik	4833439L19Rik	9130409J20Rik	Aasdhppt	Abcb1a		9130409J20Rik	4921524J17Rik	Abca3	Abhd10	Abhd2		Ano9	Anks1	Ddx50	Ap5m1	Arhgap39
5330417C22Rik	4921524J17Rik	Abca3	Abhd10	Abhd2		9930021J03Rik	5330417C22Rik	Abhd14a	Acbd5	Abi1		Ap5m1	Arhgap39	Dlst	Arhgap11a	Cd44
9130409J20Rik	5330417C22Rik	Abhd14a	Acad10	Abi1		A1cf	9130409J20Rik	Acads	Acsf3	Acox1		Arhgap11a	Arnt	Fam76a	Arhgap17	Cdk2
9930021J03Rik	9130409J20Rik	Acads	Acbd5	Acox1		Aasdhppt	Abca3	Acsf2	AI661453	Acsl1		Arhgap17	Blzf1	Hnrnph2	Asb7	Cobl
A1cf	Abat	Acsf2	Acsf3	Acsl1		Abca3	Abcb1a	AI314180	Akr1c12	Ampd3		Arnt	Cd44	Mib2	Asun	Cpeb2
Aasdhppt	Abca3	AI314180	Adck3	Ampd3		Abhd10	Abhd14a	Akap9	Aldoa	Ankrd52		Asb7	Cdk2	Mllt10	Atf2	Eif4a2
Abca3	Abcb1a	Akap9	Agap1	Ankrd52		Abhd14a	Abhd2	Akr1a1	Alkbh3	Anks1		Asun	Cobl	Prrc2b	Brd4	Golga1
Abhd10	Abhd14a	Akr1a1	AI661453	Anks1		Acads	Abi1	Ap1ar	Alpk1	Ap3b1		Atf2	Cpeb2	Rapgef1	Capza1	Gpbp1
Abhd14a	Abhd2	Alg9	Akr1c12	Anxa4		Acbd5	Acads	Arcn1	Ambra1	Aplp2		Blzf1	Ctnnd1	Samhd1	Cars	Hnrnpd
Acad10	Abi1	Alkbh3	Aldoa	Ap3b1		Acsf2	Acox1	Arhgap39	Angel2	Arap2		Brd4	Ddx50	Sec31a	Cbfa2t2	Hnrnph3
Acads	Acads	Ap1ar	Alpk1	Aplp2		Acsf3	Acsf2	Arhgef12	Ankrd10	Arhgap12		Capza1	Dlst	Spen	Cbs	Itga6
Acbd5	Acox1	Ap3d1	Ambra1	Arap1		AI314180	Acsl1	Arid1a	Ano6	Arrdc1		Cars	Eif4a2	Umad1	Ceacam1	Jmjd1c
Acsf2	Acsf2	Arcn1	Angel2	Arap2		AI661453	AI314180	Arnt	Ano9	Asph		Cbfa2t2	Fam76a	Usp4	Chd2	Kif23
Acsf3	Acsl1	Arfrp1	Ankhd1	Arhgap12		Akap9	Akap9	Atf2	Ap3m1	BC004004		Cbs	Golga1		Chpt1	Ktn1
Adck3	AI314180	Arhgap39	Ankrd10	Arrdc1		Akr1a1	Akr1a1	Atf7ip	Ap5m1	Birc6		Ceacam1	Gpbp1		Cntrl	Luc7l2
Agap1	Akap9	Arhgef12	Ankrd11	Asph		Akr1c12	Ampd3	Atp5f1	Appl1	Blvra		Chd2	Hnrnpd		Cspp1	Mcfd2
AI314180	Akr1a1	Arid1a	Ano6	Atp5j		Aldoa	Ankrd52	B4galnt1	Arfgap1	Bpnt1		Chpt1	Hnrnph2		Dcp1a	Mkrn2os
AI661453	Alg9	Arnt	Ano9	Atp8a1		Alkbh3	Anks1	B4galt5	Arfgef1	Brd8		Cntrl	Hnrnph3		Eif5a	Myef2
Akap9	Alkbh3	Asb7	Ap3m1	BC004004		Alpk1	Ap1ar	Babam1	Arfgef3	Ccar1		Cspp1	Itga6		Elovl1	Naip6
Akr1a1	Ampd3	Atad2	Ap3s2	Blvra		Ambra1	Ap3b1	Blzf1	Arfip1	Cdc123		Ctnnd1	Jmjd1c		Esrp1	Nin
Akr1c12	Ankrd52	Atad3a	Ap5m1	Bpnt1		Angel2	Aplp2	Bsg	Arfrp1	Cdk2		Dcp1a	Kif23		Fbrsl1	Nrip1
Aldoa	Anks1	Atf2	Appl1	Cbfb		Ankrd10	Arap2	Calml4	Arhgap11a	Cdk5rap2		Ddx50	Ktn1		Fbxw11	Pitx2
Alg9	Anxa4	Atf7ip	Arfgap1	Cbl		Ano6	Arcn1	Cant1	Arhgap17	Chmp3		Dlst	Luc7l2		Gm1123	Ppip5k1
Alkbh3	Ap1ar	Atp5f1	Arfgef1	Ccar1		Ano9	Arhgap12	Carkd	Arhgap27	Cinp		Eif5a	Mcfd2		Golga4	Ppp2r2d
Alpk1	Ap3b1	B4galnt1	Arfgef3	Ccdc91		Ap1ar	Arhgap39	Cars	Arhgef38	Ckmt1		Elovl1	Mib2		Guf1	Ppp4r2
Ambra1	Ap3d1	B4galnt2	Arfip1	Cd99l2		Ap3m1	Arhgef12	Cast	Arid4b	Clcn3		Esrp1	Mkrn2os		Hsd17b14	Prepl
Angel2	Aplp2	B4galt5	Arhgap1	Cdk2		Ap5m1	Arid1a	Cc2d1a	Asb7	Clpx		Fam76a	Mllt10		Hsd3b7	Prom1
Ankhd1	Arap1	Babam1	Arhgap11a	Cdk5rap2		Appl1	Arnt	Ccnk	Ash1l	Cltb		Fbrsl1	Myef2		Irgm1	Prpf40a
Ankrd10	Arap2	Birc6	Arhgap17	Cdk8		Arcn1	Arrdc1	Ccny	Aspg	Cobl		Fbxw11	Naip6		Kansl1	Ptch1
Ankrd11	Arcn1	Blzf1	Arhgap27	Chchd2		Arfgap1	Asph	Cd44	Asun	Cobll1		Gm1123	Nin		Kat5	Rab11fip1
Ano6	Arfrp1	Brd8	Arhgef38	Chid1		Arfgef1	Atf2	Cdc34	Atp5d	Cpeb2		Golga4	Nrip1		Klhl17	Rai1
Ano9	Arhgap12	Bsg	Arid4b	Chuk		Arfgef3	Atf7ip	Cdc42ep1	Atrn	Crkl		Guf1	Pitx2		L3mbtl3	Senp5
Ap1ar	Arhgap39	Bub1b	Arpc1a	Cinp		Arfip1	Atp5f1	Ceacam1	Atxn2	Ctdp1		Hnrnph2	Ppip5k1		Lgals9	Serpinb6a
Ap3d1	Arhgef12	Calml4	Ash1l	Ckmt1		Arfrp1	B4galnt1	Chd2	AW554918	Ctdspl		Hsd17b14	Ppp2r2d		Lsm6	Sipa1l1
Ap3m1	Arid1a	Camsap3	Aspg	Clcn3		Arhgap11a	B4galt5	Chd4	Azin1	Cyld		Hsd3b7	Ppp4r2		Mbnl1	Smim14
Ap3s2	Arnt	Cant1	Asun	Clpx		Arhgap17	Babam1	Chp1	Bag6	Dazap1		Irgm1	Prepl		Mbnl3	Snrnp70
Ap5m1	Arrdc1	Carkd	Atg16l2	Cltb		Arhgap27	BC004004	Cib1	Banp	Dut		Kansl1	Prom1		Med15	Srp19
Appl1	Asb7	Cars	Atp5d	Cobl		Arhgap39	Birc6	Clcn4-2	BC017158	Ehmt2		Kat5	Prpf40a		Mettl15	Srsf7
Arcn1	Asph	Cast	Atrn	Cobll1		Arhgef12	Blvra	Cldnd1	Bdp1	Eif3b		Klhl17	Prrc2b		Mul1	Stag1
Arfgap1	Atad2	Cc2d1a	Atxn2	Copa		Arhgef38	Blzf1	Clk1	Birc3	Eif3m		L3mbtl3	Ptch1		Ncor2	Syce2
Arfgef1	Atad3a	Ccnk	AW554918	Cox20		Arid1a	Bpnt1	Cmas	Birc5	Eif4a2		Lgals9	Rab11fip1		Nfib	Tmem161b
Arfgef3	Atf2	Ccny	Azin1	Cox7a2l		Arid4b	Brd8	Cmip	Brd2	Epn1		Lsm6	Rai1		Nrm	Tmem179b
Arfip1	Atf7ip	Cd44	Bag6	Cpeb2		Arnt	Bsg	Cnot1	Brd4	Eprs		Mbnl1	Rapgef1		Osgepl1	Tnrc6b
Arfrp1	Atp5f1	Cdc123	Banf1	Crkl		Asb7	Calml4	Cntrl	Bspry	Esco1		Mbnl3	Samhd1		Pam	Uspl1
Arhgap1	Atp5j	Cdc34	Banp	Ctdp1		Ash1l	Cant1	Cog5	Bub1b	Fgfr1op		Med15	Sec31a		Phc1	Zc3h18
Arhgap11a	Atp8a1	Cdc42ep1	BC017158	Ctdspl		Aspg	Carkd	Commd1	Cachd1	Fxyd3		Mettl15	Senp5		Plcl2	Zcchc6
Arhgap17	B4galnt1	Ceacam1	Bcas3	Cyld		Asun	Cars	Cope	Camsap3	Gak		Mib2	Serpinb6a		Pphln1	Zfp384
Arhgap27	B4galnt2	Cep85	Bdp1	Dazap1		Atf2	Cast	Coq9	Capza1	Galnt10		Mllt10	Sipa1l1		Prr14l	Zfp68
Arhgap39	B4galt5	Chchd3	Birc3	Dnm1l		Atf7ip	Cc2d1a	Cpne3	Cbfa2t2	Golga1		Mul1	Smim14		Ptges3
Arhgef12	Babam1	Chd2	Birc5	Dolpp1		Atp5d	Ccar1	Creb3l1	Cblc	Golga2		Ncor2	Snrnp70		Ptpn12
Arhgef38	BC004004	Chd4	Bod1l	Dut		Atp5f1	Ccnk	Cspp1	Cbs	Gpbp1		Nfib	Spen		Ptpn13
Arid1a	Birc6	Chd7	Brd2	Dvl2		Atrn	Ccny	Ctage5	Ccdc55	Greb1		Nrm	Srp19		Rbm10
Arid4b	Blvra	Chmp3	Brd4	Ehmt2		Atxn2	Cd44	Ctbp1	Ccng1	Hars2		Osgepl1	Srsf7		Rcbtb2
Arnt	Blzf1	Chp1	Brpf3	Eif3b		AW554918	Cdc123	Ctnnd1	Cd82	Hibch		Pam	Stag1		Rnf145
Arpc1a	Bpnt1	Chpt1	Bspry	Eif3m		Azin1	Cdc34	Ddx50	Cdx2	Hnrnph3		Phc1	Syce2		Rnf214
Asb7	Brd8	Chtf8	Btrc	Eif4a2		B4galnt1	Cdc42ep1	Dgcr2	Cenpc1	Hnrnpm		Plcl2	Tmem161b		Sdccag3
Ash1l	Bsg	Cib1	Cachd1	Epn1		B4galt5	Cdk2	Dhx30	Cenpf	Hnrnpul2		Pphln1	Tmem179b		Sin3a
Aspg	Bub1b	Clcn4-2	Cacnb3	Eprs		Babam1	Cdk5rap2	Dlst	Cfap20	Hp1bp3		Prr14l	Tnrc6b		Ski
Asun	Calml4	Cldnd1	Capza1	Esco1		Bag6	Ceacam1	Dmbt1	Chac2	Hsd11b2		Prrc2b	Umad1		Slc23a3
Atad2	Camsap3	Clk1	Cask	Fgfr1op		Banp	Chd2	Efcab14	Chchd3	Ip6k2		Ptges3	Usp4		Slc30a9
Atad3a	Cant1	Clk4	Cbfa2t2	Fxyd3		BC017158	Chd4	Ehmt1	Cherp	Jak2		Ptpn12	Uspl1		SlcUbl4a
Atf2	Carkd	Cmas	Cblc	Gak		Bdp1	Chmp3	Eif5a	Chpt1	Jmjd1c		Ptpn13	Zc3h18		Ssbp3
Atf7ip	Cars	Cmip	Cbs	Galnt1		Birc3	Chp1	Eml4	Chtf8	Kif23		Rapgef1	Zcchc6		Tank
Atg16l2	Cast	Cnot1	Ccdc55	Galnt10		Birc5	Cib1	Erbb2ip	Clcn2	Lrrc45		Rbm10	Zfp384		Tmbim6
Atp5d	Cbfb	Cntrl	Ccdc90b	Gltscr1		Blzf1	Cinp	Esd	Clint1	Lsm2		Rcbtb2	Zfp68		Tmem55b
Atp5f1	Cbl	Cog5	Ccl28	Gm53		Brd2	Ckmt1	Esrp1	Clk2-scamp3	Lsr		Rnf145			Tnrc6c
Atrn	Cc2d1a	Commd1	Ccng1	Golga2		Brd4	Clcn3	Exoc3	Clock	Luc7l2		Rnf214			Tor1aip2
Atxn2	Ccar1	Commd7	Cd82	Gpbp1		Bsg	Clcn4-2	Fam134c	Cnot2	Mcfd2		Samhd1			Trappc10
AW554918	Ccdc91	Comt	Cdc42ep5	Greb1		Bspry	Cldnd1	Fam168b	Cog2	Med13l		Sdccag3			Trmt5
Azin1	Ccnk	Cope	Cdx2	H2afv		Bub1b	Clk1	Fam76a	Cog7	Med25		Sec31a			Uap1
B4galnt1	Ccny	Coq9	Celf1	Hars2		Cachd1	Clpx	Fgfr1op2	Commd10	Mgea5		Sin3a			Yeats2
B4galnt2	Cd44	Cpne3	Cenpa	Hibch		Calml4	Cltb	Fgfrl1	Cops2	Mki67		Ski			Ywhaq
B4galt5	Cd99l2	Creb3l1	Cenpc1	Hnrnph3		Camsap3	Cmas	Flnb	Cops3	Mkrn2os		Slc23a3			Zfp467
Babam1	Cdc123	Crim1	Cenpf	Hnrnpm		Cant1	Cmip	Fnbp1l	Creb1	Mlx		Slc30a9			Zfp672
Bag6	Cdc34	Cspp1	Cfap20	Hnrnpul2		Capza1	Cnot1	Glg1	Ctsh	Msl1		SlcUbl4a			Zfp740
Banf1	Cdc42ep1	Ctage5	Chac2	Hp1bp3		Carkd	Cntrl	Gnas	Cul1	Mtmr1		Spen
Banp	Cdk2	Ctbp1	Chd8	Hsd11b2		Cars	Cobl	Gne	Cxxc1	Mxd4		Ssbp3
BC017158	Cdk5rap2	Ctnnd1	Cherp	Ip6k2		Cast	Cobll1	Golt1a	Cyp4f40	Myef2		Tank
Bcas3	Cdk8	Ctsa	Clcn2	Irak1		Cbfa2t2	Cog5	Got1	D17Wsu92e	Naca		Tmbim6
Bdp1	Ceacam1	Cul1	Clint1	Isx		Cblc	Commd1	Gpa33	Dag1	Nadk		Tmem55b
Birc3	Cep85	D17Wsu92e	Clk2-scamp3	Jak2		Cbs	Cope	Hnf4a	Daglb	Naip6		Tnrc6c
Birc5	Chchd2	Daglb	Clk3	Jmjd1c		Cc2d1a	Coq9	Hnrnpd	Dbt	Ndufs4		Tor1aip2
Birc6	Chchd3	Ddx50	Clock	Kif23		Ccdc55	Cpeb2	Hnrnph1	Dcp1a	Nenf		Trappc10
Blzf1	Chd2	Dgcr2	Cmbl	Lars		Ccng1	Cpne3	Hnrnph2	Dctn2	Neo1		Trmt5
Bod1l	Chd4	Dhx30	Cnot2	Lsm2		Ccnk	Creb3l1	Immt	Ddb1	Nin		Uap1
Brd2	Chd7	Dlst	Cog2	Lsr		Ccny	Crkl	Insr	Ddx10	Nono		Umad1
Brd4	Chid1	Dmbt1	Cog7	Luc7l2		Cd44	Cspp1	Ip6k1	Ddx6	Noxo1		Usp4
Brd8	Chmp3	Dnajc16	Commd10	Lyar		Cd82	Ctage5	Ipmk	Dek	Ntan1		Yeats2
Brpf3	Chp1	Dram2	Cops2	Maged1		Cdc34	Ctbp1	Isyna1	Dhrs3	Nup98		Ywhaq
Bsg	Chpt1	Efcab14	Cops3	Map1lc3a		Cdc42ep1	Ctdp1	Itga6	Dlg1	Pabpc4		Zfp467
Bspry	Chtf8	Ehmt1	Cox15	Map4k3		Cdx2	Ctdspl	Jakmip1	Dnajc5	Pcmtd1		Zfp672
Btrc	Chuk	Eif4g3	Creb1	Mcfd2		Ceacam1	Ctnnd1	Kcne3	Dnajc7	Pds5b		Zfp740
Bub1b	Cib1	Eif5a	Crebrf	Med13l		Cenpc1	Cyld	Kcnq1	Dok4	Pitx2
Cachd1	Cinp	Eldr	Crtc2	Med25		Cenpf	Dazap1	Kif20b	Dpm1	Pogk
Cacnb3	Ckmt1	Elf1	Cryzl1	Mgea5		Cfap20	Ddx50	Kif2a	Dram2	Polr2d
Calml4	Clcn3	Elf2	Ctsh	Mki67		Chac2	Dgcr2	Ktn1	Dusp11	Ppip5k1
Camsap3	Clcn4-2	Eml4	Cxxc1	Mkrn2os		Chchd3	Dhx30	Lgr4	Egln2	Ppp4r2
Cant1	Cldnd1	Erbb2ip	Cyp2d26	Mlx		Chd2	Dlst	Lrig1	Ehd1	Ppt2
Capza1	Clk1	Esd	Cyp4f40	Mprip		Chd4	Dmbt1	Magi3	Eif2d	Prepl
Carkd	Clk4	Esrp1	D930015E06Rik	Mrps18c		Cherp	Dut	Map7	Eif4g3	Prkar2a
Cars	Clpx	Exoc2	Dag1	Msl1		Chp1	Efcab14	Mark2	Elf1	Prom1
Cask	Cltb	Exoc3	Dbnl	Mtdh		Chpt1	Ehmt1	Mbnl1	Elovl1	Prss8
Cast	Cmas	Fam134c	Dbt	Mtmr1		Chtf8	Ehmt2	Med12	Ensa	Pspc1
Cbfa2t2	Cmip	Fam168b	Dcp1a	Mxd4		Cib1	Eif3b	Med15	Epb4.1	Ptch1
Cblc	Cnot1	Fam204a	Dctn2	Myef2		Clcn2	Eif3m	Metap1	Epb4.1l3	Rab11a
Cbs	Cntrl	Fam76a	Ddb1	Naca		Clcn4-2	Eif4a2	Mib2	Erc1	Rab11fip1
Cc2d1a	Cobl	Fbrsl1	Ddx10	Naip6		Cldnd1	Eif5a	Mknk2	Etf1	Rab15
Ccdc55	Cobll1	Fgfr1op2	Ddx42	Ndufs4		Clint1	Eml4	Mllt10	Ezh1	Rab8a
Ccdc90b	Cog5	Fgfrl1	Ddx6	Nenf		Clk1	Epn1	Mob1b	Fam135a	Rai1
Ccl28	Commd1	Flnb	Dek	Neo1		Clk2-scamp3	Eprs	Mpnd	Fam162a	Rbl1
Ccng1	Commd7	Fnbp1l	Dhrs3	Nin		Clock	Erbb2ip	Mpp6	Fam188a	Rbm45
Ccnk	Comt	G3bp1	Diap1	Nono		Cmas	Esco1	Mrpl42	Fam49b	Rnpepl1
Ccny	Copa	Gin1	Dlg1	Noxo1		Cmip	Esd	Mtus1	Fam73b	Rsbn1l
Cd44	Cope	Glg1	Dnajc24	Nt5c		Cnot1	Esrp1	Naa50	Farsa	Scly
Cd82	Coq9	Glt1d1	Dnajc5	Ntan1		Cnot2	Exoc3	Nap1l4	Fat1	Setdb1
Cdc123	Cox20	Gm1123	Dnajc7	Nup54		Cntrl	Fam134c	Nbr1	Fbrsl1	Sipa1l1
Cdc34	Cox7a2l	Gnas	Dok4	Ogdh		Cog2	Fam168b	Ncor1	Fbxl19	Slc10a7
Cdc42ep1	Cpeb2	Gne	Dpm1	Opa1		Cog5	Fam76a	Ndufa7	Fbxo18	Slc44a1
Cdc42ep5	Cpne3	Golga1	Dusp11	Pabpc4		Cog7	Fgfr1op	Ndufaf2	Fbxw11	Smim14
Cdx2	Creb3l1	Golga4	E2f6	Pank2		Commd1	Fgfr1op2	Nedd4	Fmr1	Snrnp70
Ceacam1	Crim1	Golt1a	Egln2	Pcmtd1		Commd10	Fgfrl1	Nfix	Foxn2	Sp3
Celf1	Crkl	Got1	Ehd1	Pdcd6ip		Cope	Flnb	Ngly1	Frk	Srp14
Cenpa	Cspp1	Gpa33	Eif2d	Pds5b		Cops2	Fnbp1l	Nr1h2	Fryl	Srsf10
Cenpc1	Ctage5	Gsdmc4	Eif3g	Pex2		Cops3	Fxyd3	Nrip1	Fus	St14
Cenpf	Ctbp1	Herc2	Elovl1	Pgap2		Coq9	Gak	Nudcd3	Fzr1	Stag1
Cep85	Ctdp1	Hnf4a	Ensa	Picalm		Cpne3	Galnt10	Nup160	Gabpb2	Stoml2
Cfap20	Ctdspl	Hnrnpd	Entpd5	Pitx2		Creb1	Glg1	Oit1	Galnt12	Sucla2
Chac2	Ctnnd1	Hnrnph1	Epb4.1	Pogk		Creb3l1	Gnas	Oxct1	Gcsh	Syce2
Chchd3	Ctsa	Hnrnph2	Epb4.1l3	Polr2d		Cspp1	Gne	P2rx4	Gga1	Taf15
Chd2	Cul1	Immt	Eps15	Ppargc1b		Ctage5	Golga1	Pank1	Gm1123	Tbc1d9b
Chd4	Cyld	Insr	Erc1	Ppp4r2		Ctbp1	Golga2	Papss1	Gm3336	Tcof1
Chd7	D17Wsu92e	Ip6k1	Ergic2	Ppp6r3		Ctnnd1	Golt1a	Pcbp2	Golga4	Tcp1
Chd8	Daglb	Ipmk	Etf1	Ppt2		Ctsh	Got1	Pccb	Golgb1	Tm9sf2
Cherp	Dazap1	Irgm1	Exoc6b	Prepl		Cul1	Gpa33	Pcnxl3	Golim4	Tmed5
Chmp3	Ddx50	Isyna1	Ezh1	Prkar2a		Cxxc1	Gpbp1	Pdhx	Gpsm2	Tmem161b
Chp1	Dgcr2	Itga6	Fabp5	Prom1		Cyp4f40	Greb1	Pdss1	Gsdmc4	Tmem164
Chpt1	Dhx30	Jakmip1	Fam109a	Prrg2		D17Wsu92e	Hars2	Pdxdc1	Gtf2a2	Tmem179b
Chtf8	Dlst	Kcne3	Fam135a	Prss8		Dag1	Hibch	Phf3	Gtf2i	Tmpo
Cib1	Dmbt1	Kcnq1	Fam162a	Pspc1		Daglb	Hnf4a	Phyh	Guf1	Tnrc6b
Clcn2	Dnajc16	Kif20b	Fam188a	Ptbp1		Dbt	Hnrnpd	Pip4k2c	Hectd1	Tpp2
Clcn4-2	Dnm1l	Kif2a	Fam49b	Ptch1		Dcp1a	Hnrnph1	Pkn2	Helz	Ubn1
Cldnd1	Dolpp1	Ktn1	Fam73b	Pus1		Dctn2	Hnrnph2	Pkp4	Heph	Uhmk1
Clint1	Dram2	Lgr4	Farsa	Rab11a		Ddb1	Hnrnph3	Plekha6	Herc1	Urb2
Clk1	Dut	Lrig1	Fat1	Rab11fip1		Ddx10	Hnrnpm	Pls1	Herc2	Usp12
Clk2-scamp3	Dvl2	Lrrc45	Fbxl19	Rab15		Ddx50	Hnrnpul2	Ppa2	Hivep1	Usp48
Clk3	Efcab14	Magi3	Fbxo18	Rab8a		Ddx6	Hp1bp3	Ppip5k2	Hjurp	Uspl1
Clk4	Ehmt1	Malsu1	Fbxw11	Rbx1		Dek	Hsd11b2	Ppp1r14d	Hnf1a	Uty
Clock	Ehmt2	Map7	Fmr1	Rnpep		Dgcr2	Immt	Ppp2r2d	Hnf4g	Vps37a
Cmas	Eif3b	Mapk13	Foxn2	Rnpepl1		Dhrs3	Insr	Ppp3r1	Hnrnpa2b1	Vti1a
Cmbl	Eif3m	Mark2	Frk	Rsbn1l		Dhx30	Ip6k1	Prmt5	Hscb	Wfdc2
Cmip	Eif4a2	Mbnl1	Fryl	Sapcd2		Dlg1	Ip6k2	Prpf40a	Hsd17b14	Zc3h18
Cnot1	Eif4g3	Mdp1	Fus	Scly		Dlst	Ipmk	Prpsap1	Hsd3b3	Zcchc6
Cnot2	Eif5a	Med12	Fzr1	Setdb1		Dmbt1	Isyna1	Prr14l	Hsd3b7	Zdhhc3
Cntrl	Eldr	Med15	G3bp2	Sipa1l1		Dnajc5	Itga6	Prrc2b	Hspa13	Zfp260
Cog2	Elf1	Metap1	Gabpb2	Slain2		Dnajc7	Jak2	Prrc2c	Huwe1	Zfp384
Cog5	Elf2	Mib2	Gal3st1	Slc10a7		Dok4	Jakmip1	Psmd5	Irf1	Zfp68
Cog7	Eml4	Mknk2	Galnt12	Slc44a1		Dpm1	Jmjd1c	Psmd7	Irgm1
Commd1	Epn1	Mllt10	Galnt7	Smim14		Dram2	Kcne3	Pum1	Itih5
Commd10	Eprs	Mob1b	Gcsh	Snapc3		Dusp11	Kcnq1	Pum2	Kansl1
Commd7	Erbb2ip	Mpnd	Gde1	Snrnp70		Efcab14	Kif20b	Rab7	Kat5
Comt	Esco1	Mpp6	Gga1	Sp3		Egln2	Kif23	Rabep1	Kat6b
Cope	Esd	Mrpl10	Ggps1	Sptan1		Ehd1	Kif2a	Ranbp2	Kdm5c
Cops2	Esrp1	Mrpl42	Gm3336	Srp14		Ehmt1	Ktn1	Rapgef1	Kif12
Cops3	Exoc2	Mthfd1	Golgb1	Srsf10		Eif2d	Lgr4	Rasa3	Kif1c
Coq9	Exoc3	Mtus1	Golim4	St14		Eif4g3	Lrig1	Rc3h1	Kiz
Cox15	Fam134c	Muc4	Gpsm2	Stag1		Eif5a	Lrrc45	Rexo4	Klc1
Cpne3	Fam168b	Myb	Gramd3	Stoml2		Elf1	Lsm2	Rnasel	Klhl17
Creb1	Fam204a	Myo7b	Grwd1	Sucla2		Elovl1	Lsr	Rnf41	Klhl25
Creb3l1	Fam76a	N4bp2l2	Gsta3	Surf4		Eml4	Luc7l2	Rpap3	Kmt2d
Crebrf	Fbrsl1	Naa50	Gtf2a2	Taf15		Ensa	Magi3	Rtn3	Kri1
Crim1	Fgfr1op	Nadk	Gtf2i	Tbc1d9b		Epb4.1	Map7	Safb	L3mbtl3
Crtc2	Fgfr1op2	Nap1l4	Guf1	Tcof1		Epb4.1l3	Mark2	Samhd1	Lgals9
Cryzl1	Fgfrl1	Nbr1	Hectd1	Tcp1		Erbb2ip	Mbnl1	Scaf11	Llgl1
Cspp1	Flnb	Ncoa2	Helz	Tm9sf2		Erc1	Mcfd2	Sec24c	Lpin2
Ctage5	Fnbp1l	Ncor1	Heph	Tmed5		Esd	Med12	Sec31a	Lrrcc1
Ctbp1	Fxyd3	Ncor2	Herc1	Tmem14c		Esrp1	Med13l	Senp5	Lsm6
Ctnnd1	G3bp1	Ndufa7	Hif1a	Tmem161b		Etf1	Med15	Sephs1	Lypla1
Ctsa	Gak	Ndufaf2	Hivep1	Tmem164		Exoc3	Med25	Serpinb6a	Malsu1
Ctsh	Galnt1	Ndufs2	Hjurp	Tmem179b		Ezh1	Metap1	Setd3	Map3k4
Cul1	Galnt10	Nedd4	Hnf1a	Tnrc6b		Fam134c	Mgea5	Setd8	Map4
Cxxc1	Gin1	Nfia	Hnf4g	Tpd52		Fam135a	Mib2	Sh3gl1	Mapkap1
Cyp2d26	Glg1	Nfix	Hnrnpa2b1	Tpp2		Fam162a	Mki67	Slbp	Mapkapk5
Cyp4f40	Glt1d1	Ngly1	Hnrnpr	Traf7		Fam168b	Mknk2	Slc25a17	Mbnl3
D17Wsu92e	Gltscr1	Nipa2	Hscb	Tvp23b		Fam188a	Mkrn2os	Slc35a1	Mettl15
D930015E06Rik	Gm1123	Nr1h2	Hsd17b14	Txndc17		Fam49b	Mllt10	Smap2	Mib1
Dag1	Gm53	Nrip1	Hsd3b3	Ubn1		Fam73b	Mlx	Snd1	Mlkl
Daglb	Gnas	Nudcd3	Hsd3b7	Uhmk1		Fam76a	Mob1b	Snrnp40	Mrpl30
Dbnl	Gne	Nup160	Hspa13	Urb1		Farsa	Mpnd	Snx5	Msantd2
Dbt	Golga1	Nup98	Huwe1	Urb2		Fat1	Mpp6	Spen	Msi2
Dcp1a	Golga2	Oit1	Ilf3	Usp12		Fbrsl1	Mrpl42	Spink4	Mtmr10
Dctn2	Golga4	Oxct1	Ilkap	Usp48		Fbxl19	Msl1	Srp19	Mtmr12
Ddb1	Golt1a	P2rx4	Ing3	Uspl1		Fbxo18	Mtmr1	Srpk1	Mtmr14
Ddx10	Got1	Pank1	Irf1	Uty		Fbxw11	Mtus1	Srsf7	Muc4
Ddx42	Gpa33	Papss1	Itga3	Vps37a		Fgfr1op2	Mxd4	Stk35	Mul1
Ddx50	Gpbp1	Pcbp2	Itih5	Vti1a		Fgfrl1	Myef2	Stk40	Myb
Ddx6	Greb1	Pccb	Kansl1	Wfdc2		Flnb	Naa50	Stx3	Myh14
Dek	Gsdmc4	Pcnxl3	Kat2b	Zc3h18		Fmr1	Naca	Sumo1	Myo6
Dgcr2	H2afv	Pdhx	Kat5	Zcchc6		Fnbp1l	Nadk	Supt5	Myo7b
Dhrs3	Hars2	Pdss1	Kat6a	Zdhhc3		Foxn2	Naip6	Suv420h1	N4bp2l2
Dhx30	Herc2	Pdxdc1	Kat6b	Zfp148		Frk	Nap1l4	Tacc2	Naaa
Diap1	Hibch	Pex13	Kat7	Zfp260		Fryl	Nbr1	Taf10	Naga
Dlg1	Hnf4a	Phactr4	Kctd3	Zfp68		Fus	Ncor1	Taf4a	Nampt
Dlst	Hnrnpd	Phf3	Kdm5c	Zyx		Fzr1	Ndufa7	Tanc1	Napa
Dmbt1	Hnrnph1	Phyh	Kif12			Gabpb2	Ndufaf2	Thg1l	Nbeal1
Dnajc16	Hnrnph2	Pip4k2c	Kif1c			Galnt12	Ndufs4	Thrap3	Ncoa6
Dnajc24	Hnrnph3	Pkn2	Kiz			Gcsh	Nedd4	Tjp1	Ncor2
Dnajc5	Hnrnpm	Pkp4	Klc1			Gga1	Nenf	Tjp3	Ndfip2
Dnajc7	Hnrnpul2	Plekha6	Klhl17			Glg1	Neo1	Tk1	Nfia
Dok4	Hp1bp3	Pls1	Klhl25			Gm1123	Nfix	Tle3	Nfib
Dpm1	Hsd11b2	Ppa2	Klhl42			Gm3336	Ngly1	Tlk1	Nipa2
Dram2	Immt	Ppip5k1	Kmt2d			Gnas	Nin	Tmc4	Nipsnap3b
Dusp11	Insr	Ppip5k2	Kri1			Gne	Nono	Tmtc4	Nisch
E2f6	Ip6k1	Ppp1r14d	L1cam			Golga4	Noxo1	Tnfrsf14	Nmi
Efcab14	Ip6k2	Ppp2r2d	L3mbtl3			Golgb1	Nr1h2	Tnrc18	Nrm
Egln2	Ipmk	Ppp3r1	Lgals9			Golim4	Nrip1	Tomm5	Nt5dc1
Ehd1	Irak1	Pqlc1	Llgl1			Golt1a	Ntan1	Tpr	Numa1
Ehmt1	Irgm1	Prmt5	Lpin2			Got1	Nudcd3	Trim37	Oard1
Eif2d	Isx	Prpf40a	Lrrcc1			Gpa33	Nup160	Ttc3	Osgepl1
Eif3g	Isyna1	Prpsap1	Lsm14b			Gpsm2	Nup98	Uap1	Pacsin2
Eif4g3	Itga6	Prr14l	Lsm6			Gsdmc4	Oit1	Ubac2	Pam
Eif5a	Jak2	Prrc2b	Lta4h			Gtf2a2	Oxct1	Ube2d1	Papss2
Eldr	Jakmip1	Prrc2c	Lypla1			Gtf2i	P2rx4	Ubp1	Park7
Elf1	Jmjd1c	Prune	Macrod1			Guf1	Pabpc4	Ubxn4	Parp4
Elf2	Kcne3	Psap	Man2a1			Hectd1	Pank1	Umad1	Pbdc1
Elovl1	Kcnq1	Psmd5	Map3k4			Helz	Papss1	Usp34	Pde1b
Eml4	Kif20b	Psmd7	Map4			Heph	Pcbp2	Usp4	Pdia4
Ensa	Kif23	Psme4	Mapkap1			Herc1	Pccb	Vav3	Pfdn1
Entpd5	Kif2a	Pum1	Mapkapk5			Herc2	Pcmtd1	Vps13d	Phactr4
Epb4.1	Ktn1	Pum2	Mbnl3			Hivep1	Pcnxl3	Vsig2	Phc1
Epb4.1l3	Lars	Rab7	Mettl15			Hjurp	Pdhx	Yeats2	Phip
Eps15	Lgr4	Rabep1	Mettl3			Hnf1a	Pds5b	Ywhaz	Pi4k2b
Erbb2ip	Lrig1	Rai1	Mfsd11			Hnf4a	Pdss1	Zc3h14	Pitpnm1
Erc1	Lrrc45	Ranbp2	Mga			Hnf4g	Pdxdc1	Zfp207	Pla2g10
Ergic2	Lsm2	Rapgef1	Mib1			Hnrnpa2b1	Phf3	Zranb2	Pla2g4a
Esd	Lsr	Rasa3	Mina			Hnrnpd	Phyh		Plcl2
Esrp1	Luc7l2	Rbck1	Mlkl			Hnrnph1	Pip4k2c		Plekha5
Etf1	Lyar	Rbl1	Mrpl30			Hnrnph2	Pitx2		Plekha7
Exoc2	Maged1	Rbm45	Msantd2			Hscb	Pkn2		Pml
Exoc3	Magi3	Rc3h1	Msi2			Hsd17b14	Pkp4		Poc1a
Exoc6b	Malsu1	Rexo4	Mterf3			Hsd3b3	Plekha6		Pop5
Ezh1	Map1lc3a	Rnasel	Mtmr10			Hsd3b7	Pls1		Pphln1
Fabp5	Map4k3	Rnf41	Mtmr11			Hspa13	Pogk		Ppm1g
Fam109a	Map7	Rnps1	Mtmr12			Huwe1	Polr2d		Ppp1r12a
Fam134c	Mapk13	Rpap3	Mtmr14			Immt	Ppa2		Ppp2r2a
Fam135a	Mark2	Rras2	Mtmr2			Insr	Ppip5k1		Pqlc1
Fam162a	Mbnl1	Rtn3	Mtss1			Ip6k1	Ppip5k2		Prkab1
Fam168b	Mcfd2	Safb	Mul1			Ipmk	Ppp1r14d		Prorsd1
Fam188a	Mdp1	Samhd1	Myh14			Irf1	Ppp2r2d		Prrc2a
Fam204a	Med12	Sbno2	Myo6			Irgm1	Ppp3r1		Psmf1
Fam49b	Med13l	Scaf11	Naa25			Isyna1	Ppp4r2		Ptcd3
Fam73b	Med15	Sec24c	Naaa			Itga6	Ppt2		Ptges3
Fam76a	Med25	Sec31a	Naga			Itih5	Prepl		Ptgr2
Farsa	Metap1	Senp5	Nampt			Jakmip1	Prkar2a		Ptpmt1
Fat1	Mgea5	Sephs1	Napa			Kansl1	Prmt5		Ptpn12
Fbrsl1	Mib2	Serpinb6a	Nav2			Kat5	Prom1		Ptpn13
Fbxl19	Mki67	Setd3	Nbeal1			Kat6b	Prpf40a		Ptpn3
Fbxo18	Mknk2	Setd8	Ncoa6			Kcne3	Prpsap1		Pttg1ip
Fbxw11	Mkrn2os	Sh3gl1	Ndfip2			Kcnq1	Prr14l		R3hdm1
Fgfr1op2	Mllt10	Slbp	Ndufs1			Kdm5c	Prrc2b		R3hdm2
Fgfrl1	Mlx	Slc25a17	Nedd4l			Kif12	Prrc2c		Ralgapa2
Flnb	Mob1b	Slc35a1	Nemf			Kif1c	Prss8		Rasa4
Fmr1	Mpnd	Slc35g1	Nf2			Kif20b	Psmd5		Rbl2
Fnbp1l	Mpp6	Smap2	Nfib			Kif2a	Psmd7		Rbm10
Foxn2	Mprip	Snd1	Nipsnap3b			Kiz	Pspc1		Rbm25
Frk	Mrpl10	Snrnp40	Nisch			Klc1	Ptch1		Rbm27
Fryl	Mrpl42	Snx5	Nmi			Klhl17	Pum1		Rbm4
Fus	Mrps18c	Spen	Nol10			Klhl25	Pum2		Rbm5
Fzr1	Msl1	Spink4	Nrde2			Kmt2d	Rab11a		Rcbtb2
G3bp1	Mtdh	Sppl2b	Nrm			Kri1	Rab11fip1		Reep5
G3bp2	Mthfd1	Src	Nsfl1c			Ktn1	Rab15		Rfx1
Gabpb2	Mtmr1	Srp19	Nt5dc1			L3mbtl3	Rab7		Rnf145
Gal3st1	Mtus1	Srpk1	Numa1			Lgals9	Rab8a		Rnf214
Galnt12	Muc4	Srsf7	Oard1			Lgr4	Rabep1		Rnps1
Galnt7	Mxd4	Stag2	Osgepl1			Llgl1	Rai1		Rras2
Gcsh	Myb	Stk35	Pacsin2			Lpin2	Ranbp2		Rtn4
Gde1	Myef2	Stk40	Pam			Lrig1	Rapgef1		Safb2
Gga1	Myo7b	Stx3	Papola			Lrrcc1	Rasa3		Sdccag3
Ggps1	N4bp2l2	Sumo1	Papss2			Lsm6	Rbl1		Sel1l
Gin1	Naa50	Supt5	Park7			Lypla1	Rbm45		Sema4g
Glg1	Naca	Suv420h1	Parp4			Magi3	Rc3h1		Sft2d2
Glt1d1	Nadk	Syce2	Pbdc1			Malsu1	Rexo4		Sh2b1
Gm1123	Naip6	Tacc2	Pcca			Map3k4	Rnasel		Sin3a
Gm3336	Nap1l4	Taf10	Pcnx			Map4	Rnf41		Ski
Gnas	Nbr1	Taf4a	Pde1b			Map7	Rnpepl1		Slc12a2
Gne	Ncoa2	Taldo1	Pdia4			Mapkap1	Rpap3		Slc16a5
Golga1	Ncor1	Tanc1	Pdia5			Mapkapk5	Rsbn1l		Slc23a3
Golga4	Ncor2	Tecr	Pfdn1			Mark2	Rtn3		Slc25a39
Golgb1	Ndufa7	Thg1l	Pgm3			Mbnl1	Safb		Slc30a9
Golim4	Ndufaf2	Thrap3	Phc1			Mbnl3	Samhd1		Slc38a10
Golt1a	Ndufs2	Tjp1	Phip			Med12	Scaf11		Slc4a4
Got1	Ndufs4	Tjp3	Pi4k2b			Med15	Scly		Slc6a6
Gpa33	Nedd4	Tk1	Pip5k1c			Metap1	Sec24c		SlcUbl4a
Gpsm2	Nenf	Tle3	Pisd-ps3			Mettl15	Sec31a		Smek2
Gramd3	Neo1	Tlk1	Pitpnm1			Mib1	Senp5		Smurf1
Grwd1	Nfia	Tmc4	Pla2g10			Mib2	Sephs1		Smyd2
Gsdmc4	Nfix	Tmem45b	Pla2g4a			Mknk2	Serpinb6a		Sorl1
Gsta3	Ngly1	Tmpo	Plcl2			Mlkl	Setd3		Spg7
Gtf2a2	Nin	Tmtc4	Plekha5			Mllt10	Setd8		Sqrdl
Gtf2i	Nipa2	Tnfrsf14	Plekha7			Mob1b	Setdb1		Src
Guf1	Nono	Tnrc18	Plekhj1			Mpnd	Sh3gl1		Srek1ip1
Hectd1	Noxo1	Tnrc6c	Plscr1			Mpp6	Sipa1l1		Ss18
Helz	Nr1h2	Tomm5	Pml			Mrpl30	Slbp		Ssbp3
Heph	Nrip1	Top2b	Poc1a			Mrpl42	Slc10a7		Ssx2ip
Herc1	Nt5c	Tpr	Pop5			Msantd2	Slc25a17		St6galnac2
Herc2	Ntan1	Trim37	Pphln1			Msi2	Slc35a1		Stag2
Hif1a	Nudcd3	Ttc3	Ppm1g			Mtmr10	Slc44a1		Stk39
Hivep1	Nup160	Uap1	Ppp1r12a			Mtmr12	Smap2		Stx8
Hjurp	Nup54	Ubac2	Ppp2r2a			Mtmr14	Smim14		Stxbp6
Hnf1a	Nup98	Ube2d1	Prkab1			Mtus1	Snd1		Sun1
Hnf4a	Ogdh	Ube3b	Prorsd1			Muc4	Snrnp40		Syne2
Hnf4g	Oit1	Ubp1	Prrc2a			Mul1	Snrnp70		Tank
Hnrnpa2b1	Opa1	Ubxn4	Psmb2			Myb	Snx5		Tbc1d5
Hnrnpd	Oxct1	Umad1	Psmf1			Myh14	Sp3		Tbce
Hnrnph1	P2rx4	Usp15	Ptcd3			Myo6	Spen		Tecr
Hnrnph2	Pabpc4	Usp34	Ptges3			Myo7b	Spink4		Tfdp2
Hnrnpr	Pank1	Usp4	Ptgr2			N4bp2l2	Srp14		Timm17b
Hscb	Pank2	Vav3	Ptpmt1			Naa50	Srp19		Timm22
Hsd17b14	Papss1	Vps13d	Ptpn12			Naaa	Srpk1		Tlk2
Hsd3b3	Pcbp2	Vsig2	Ptpn13			Naga	Srsf10		Tmbim6
Hsd3b7	Pccb	Wls	Ptpn3			Nampt	Srsf7		Tmem11
Hspa13	Pcmtd1	Yeats2	Pttg1ip			Nap1l4	St14		Tmem45b
Huwe1	Pcnxl3	Ywhaz	R3hdm1			Napa	Stag1		Tmem55b
Ilf3	Pdcd6ip	Zc3h14	R3hdm2			Nbeal1	Stk35		Tmprss4
Ilkap	Pdhx	Zfp106	Rad51d			Nbr1	Stk40		Tnk2
Immt	Pds5b	Zfp207	Ralgapa2			Ncoa6	Stoml2		Tnrc6a
Ing3	Pdss1	Zfp384	Rasa4			Ncor1	Stx3		Tnrc6c
Insr	Pdxdc1	Zfr	Rbl2			Ncor2	Sucla2		Tomm34
Ip6k1	Pex13	Zranb2	Rbm10			Ndfip2	Sumo1		Top2b
Ipmk	Pex2		Rbm25			Ndufa7	Supt5		Tor1aip2
Irf1	Pgap2		Rbm27			Ndufaf2	Suv420h1		Tprgl
Irgm1	Phactr4		Rbm4			Nedd4	Syce2		Trak2
Isyna1	Phf3		Rbm5			Nfia	Tacc2		Trappc10
Itga3	Phyh		Rcbtb2			Nfib	Taf10		Trip10
Itga6	Picalm		Rchy1			Nfix	Taf15		Trmt5
Itih5	Pip4k2c		Reep5			Ngly1	Taf4a		Trpm4
Jakmip1	Pitx2		Rfx1			Nipa2	Tanc1		Trub1
Kansl1	Pkn2		Rnf145			Nipsnap3b	Tbc1d9b		Tstd1
Kat2b	Pkp4		Rnf214			Nisch	Tcof1		Ttc4
Kat5	Plekha6		Rps6kc1			Nmi	Tcp1		Ttc7
Kat6a	Pls1		Rtn4			Nr1h2	Thg1l		Ttyh3
Kat6b	Pogk		Sae1			Nrip1	Thrap3		Txn1
Kat7	Polr2d		Safb2			Nrm	Tjp1		Txnrd1
Kcne3	Ppa2		Sav1			Nt5dc1	Tjp3		Txnrd2
Kcnq1	Ppargc1b		Sdccag3			Nudcd3	Tk1		Ubap1
Kctd3	Ppip5k1		Sel1l			Numa1	Tle3		Ube3b
Kdm5c	Ppip5k2		Sema4g			Nup160	Tlk1		Ubxn8
Kif12	Ppp1r14d		Sf3b2			Oard1	Tm9sf2		Ufm1
Kif1c	Ppp2r2d		Sft2d2			Oit1	Tmc4		Ufsp2
Kif20b	Ppp3r1		Sh2b1			Osgepl1	Tmed5		Usp1
Kif2a	Ppp4r2		Shroom3			Oxct1	Tmem161b		Wdr43
Kiz	Ppp6r3		Sin3a			P2rx4	Tmem164		Wnk1
Klc1	Ppt2		Ski			Pacsin2	Tmem179b		Wnk4
Klhl17	Pqlc1		Slc12a2			Pam	Tmpo		Xrcc6
Klhl25	Prepl		Slc16a5			Pank1	Tmtc4		Yipf1
Klhl42	Prkar2a		Slc23a3			Papss1	Tnfrsf14		Ythdf3
Kmt2d	Prmt5		Slc25a39			Papss2	Tnrc18		Ywhaq
Kri1	Prom1		Slc26a3			Park7	Tnrc6b		Zc3h7a
Ktn1	Prpf40a		Slc30a9			Parp4	Tomm5		Zfp106
L1cam	Prpsap1		Slc37a2			Pbdc1	Tpp2		Zfp467
L3mbtl3	Prr14l		Slc38a10			Pcbp2	Tpr		Zfp628
Lgals9	Prrc2b		Slc4a4			Pccb	Trim37		Zfp672
Lgr4	Prrc2c		Slc6a6			Pcnxl3	Ttc3		Zfp703
Llgl1	Prrg2		Slc9a8			Pde1b	Uap1		Zfp740
Lpin2	Prss8		SlcUbl4a			Pdhx	Ubac2		Zfp746
Lrig1	Prune		Slk			Pdia4	Ube2d1		Zfr
Lrrc45	Psap		Sltm			Pdss1	Ubn1		Zmiz1
Lrrcc1	Psmd5		Smarcc2			Pdxdc1	Ubp1		Zmiz2
Lsm14b	Psmd7		Smc6			Pfdn1	Ubxn4		Zmynd11
Lsm6	Psme4		Smek2			Phactr4	Uhmk1
Lta4h	Pspc1		Smox			Phc1	Umad1
Lypla1	Ptbp1		Smurf1			Phf3	Urb2
Macrod1	Ptch1		Smyd2			Phip	Usp12
Magi3	Pum1		Sorl1			Phyh	Usp34
Malsu1	Pum2		Spats2			Pi4k2b	Usp4
Man2a1	Pus1		Spg7			Pip4k2c	Usp48
Map3k4	Rab11a		Sqrdl			Pitpnm1	Uspl1
Map4	Rab11fip1		Srek1ip1			Pkn2	Uty
Map7	Rab15		Srp9			Pkp4	Vav3
Mapk13	Rab7		Ss18			Pla2g10	Vps13d
Mapkap1	Rab8a		Ssbp3			Pla2g4a	Vps37a
Mapkapk5	Rabep1		Ssx2ip			Plcl2	Vsig2
Mark2	Rai1		St6galnac2			Plekha5	Vti1a
Mbnl1	Ranbp2		Stk25			Plekha6	Wfdc2
Mbnl3	Rapgef1		Stk39			Plekha7	Yeats2
Mdp1	Rasa3		Stx8			Pls1	Ywhaz
Med12	Rbck1		Stxbp6			Pml	Zc3h14
Med15	Rbl1		Sun1			Poc1a	Zc3h18
Metap1	Rbm45		Syne2			Pop5	Zcchc6
Mettl15	Rbx1		Tank			Ppa2	Zdhhc3
Mettl3	Rc3h1		Tbc1d5			Pphln1	Zfp207
Mfsd11	Rexo4		Tbce			Ppip5k2	Zfp260
Mga	Rnasel		Tfcp2l1			Ppm1g	Zfp384
Mib1	Rnf41		Tfdp2			Ppp1r12a	Zfp68
Mib2	Rnpep		Timm10b			Ppp1r14d	Zranb2
Mina	Rnpepl1		Timm17b			Ppp2r2a
Mknk2	Rnps1		Timm22			Ppp2r2d
Mlkl	Rpap3		Tlk2			Ppp3r1
Mllt10	Rras2		Tm7sf2			Pqlc1
Mob1b	Rsbn1l		Tmbim6			Prkab1
Mpnd	Rtn3		Tmem11			Prmt5
Mpp6	Safb		Tmem55b			Prorsd1
Mrpl10	Samhd1		Tmprss4			Prpf40a
Mrpl30	Sapcd2		Tnk2			Prpsap1
Mrpl42	Sbno2		Tnrc6a			Prr14l
Msantd2	Scaf11		Tomm34			Prrc2a
Msi2	Scly		Tor1aip2			Prrc2b
Mterf3	Sec24c		Tprgl			Prrc2c
Mthfd1	Sec31a		Trak2			Psmd5
Mtmr10	Senp5		Trappc10			Psmd7
Mtmr11	Sephs1		Trappc4			Psmf1
Mtmr12	Serpinb6a		Trim33			Ptcd3
Mtmr14	Setd3		Trio			Ptges3
Mtmr2	Setd8		Trip10			Ptgr2
Mtss1	Setdb1		Trmt2a			Ptpmt1
Mtus1	Sh3gl1		Trmt5			Ptpn12
Muc4	Sipa1l1		Trpm4			Ptpn13
Mul1	Slain2		Trub1			Ptpn3
Myb	Slbp		Tsfm			Pttg1ip
Myh14	Slc10a7		Tstd1			Pum1
Myo6	Slc25a17		Ttc4			Pum2
Myo7b	Slc35a1		Ttc7			R3hdm1
N4bp2l2	Slc35g1		Ttyh3			R3hdm2
Naa25	Slc44a1		Txn1			Rab7
Naa50	Smap2		Txnrd1			Rabep1
Naaa	Smim14		Txnrd2			Ralgapa2
Nadk	Snapc3		U2surp			Ranbp2
Naga	Snd1		Ubap1			Rapgef1
Nampt	Snrnp40		Ubap2			Rasa3
Nap1l4	Snrnp70		Ube4a			Rasa4
Napa	Snx5		Ubqln1			Rbl2
Nav2	Sp3		Ubxn8			Rbm10
Nbeal1	Spen		Uchl3			Rbm25
Nbr1	Spink4		Ufm1			Rbm27
Ncoa2	Sppl2b		Ufsp2			Rbm4
Ncoa6	Sptan1		Uhrf2			Rbm5
Ncor1	Src		Uso1			Rc3h1
Ncor2	Srp14		Usp1			Rcbtb2
Ndfip2	Srp19		Usp33			Reep5
Ndufa7	Srpk1		Wbp4			Rexo4
Ndufaf2	Srsf10		Wdr43			Rfx1
Ndufs1	Srsf7		Wnk1			Rnasel
Ndufs2	St14		Wnk2			Rnf145
Nedd4	Stag1		Wnk4			Rnf214
Nedd4l	Stag2		Xrcc6			Rnf41
Nemf	Stk35		Yipf1			Rnps1
Nf2	Stk40		Ythdf3			Rpap3
Nfia	Stoml2		Ywhaq			Rras2
Nfib	Stx3		Zan			Rtn3
Nfix	Sucla2		Zbtb8a			Rtn4
Ngly1	Sumo1		Zc3h7a			Safb
Nipa2	Supt5		Zcchc17			Safb2
Nipsnap3b	Surf4		Zdhhc6			Samhd1
Nisch	Suv420h1		Zfp180			Scaf11
Nmi	Syce2		Zfp445			Sdccag3
Nol10	Tacc2		Zfp467			Sec24c
Nr1h2	Taf10		Zfp628			Sec31a
Nrde2	Taf15		Zfp672			Sel1l
Nrip1	Taf4a		Zfp703			Sema4g
Nrm	Taldo1		Zfp740			Senp5
Nsfl1c	Tanc1		Zfp746			Sephs1
Nt5dc1	Tbc1d9b		Zkscan6			Serpinb6a
Nudcd3	Tcof1		Zmiz1			Setd3
Numa1	Tcp1		Zmiz2			Setd8
Nup160	Tecr		Zmynd11			Sft2d2
Nup98	Thg1l		Zscan29			Sh2b1
Oard1	Thrap3					Sh3gl1
Oit1	Tjp1					Sin3a
Osgepl1	Tjp3					Ski
Oxct1	Tk1					Slbp
P2rx4	Tle3					Slc12a2
Pacsin2	Tlk1					Slc16a5
Pam	Tm9sf2					Slc23a3
Pank1	Tmc4					Slc25a17
Papola	Tmed5					Slc25a39
Papss1	Tmem14c					Slc30a9
Papss2	Tmem161b					Slc35a1
Park7	Tmem164					Slc38a10
Parp4	Tmem179b					Slc4a4
Pbdc1	Tmem45b					Slc6a6
Pcbp2	Tmpo					SlcUbl4a
Pcca	Tmtc4					Smap2
Pccb	Tnfrsf14					Smek2
Pcnx	Tnrc18					Smurf1
Pcnxl3	Tnrc6b					Smyd2
Pde1b	Tnrc6c					Snd1
Pdhx	Tomm5					Snrnp40
Pdia4	Top2b					Snx5
Pdia5	Tpd52					Sorl1
Pdss1	Tpp2					Spen
Pdxdc1	Tpr					Spg7
Pex13	Traf7					Spink4
Pfdn1	Trim37					Sqrdl
Pgm3	Ttc3					Src
Phactr4	Tvp23b					Srek1ip1
Phc1	Txndc17					Srp19
Phf3	Uap1					Srpk1
Phip	Ubac2					Srsf7
Phyh	Ube2d1					Ss18
Pi4k2b	Ube3b					Ssbp3
Pip4k2c	Ubn1					Ssx2ip
Pip5k1c	Ubp1					St6galnac2
Pisd-ps3	Ubxn4					Stag2
Pitpnm1	Uhmk1					Stk35
Pkn2	Umad1					Stk39
Pkp4	Urb1					Stk40
Pla2g10	Urb2					Stx3
Pla2g4a	Usp12					Stx8
Plcl2	Usp15					Stxbp6
Plekha5	Usp34					Sumo1
Plekha6	Usp4					Sun1
Plekha7	Usp48					Supt5
Plekhj1	Uspl1					Suv420h1
Pls1	Uty					Syne2
Plscr1	Vav3					Tacc2
Pml	Vps13d					Taf10
Poc1a	Vps37a					Taf4a
Pop5	Vsig2					Tanc1
Ppa2	Vti1a					Tank
Pphln1	Wfdc2					Tbc1d5
Ppip5k1	Wls					Tbce
Ppip5k2	Yeats2					Tecr
Ppm1g	Ywhaz					Tfdp2
Ppp1r12a	Zc3h14					Thg1l
Ppp1r14d	Zc3h18					Thrap3
Ppp2r2a	Zcchc6					Timm17b
Ppp2r2d	Zdhhc3					Timm22
Ppp3r1	Zfp106					Tjp1
Pqlc1	Zfp148					Tjp3
Prkab1	Zfp207					Tk1
Prmt5	Zfp260					Tle3
Prorsd1	Zfp384					Tlk1
Prpf40a	Zfp68					Tlk2
Prpsap1	Zfr					Tmbim6
Prr14l	Zranb2					Tmc4
Prrc2a	Zyx					Tmem11
Prrc2b						Tmem45b
Prrc2c						Tmem55b
Prune						Tmprss4
Psap						Tmtc4
Psmb2						Tnfrsf14
Psmd5						Tnk2
Psmd7						Tnrc18
Psme4						Tnrc6a
Psmf1						Tnrc6c
Ptcd3						Tomm34
Ptges3						Tomm5
Ptgr2						Top2b
Ptpmt1						Tor1aip2
Ptpn12						Tpr
Ptpn13						Tprgl
Ptpn3						Trak2
Pttg1ip						Trappc10
Pum1						Trim37
Pum2						Trip10
R3hdm1						Trmt5
R3hdm2						Trpm4
Rab7						Trub1
Rabep1						Tstd1
Rad51d						Ttc3
Rai1						Ttc4
Ralgapa2						Ttc7
Ranbp2						Ttyh3
Rapgef1						Txn1
Rasa3						Txnrd1
Rasa4						Txnrd2
Rbck1						Uap1
Rbl1						Ubac2
Rbl2						Ubap1
Rbm10						Ube2d1
Rbm25						Ube3b
Rbm27						Ubp1
Rbm4						Ubxn4
Rbm45						Ubxn8
Rbm5						Ufm1
Rc3h1						Ufsp2
Rcbtb2						Umad1
Rchy1						Usp1
Reep5						Usp34
Rexo4						Usp4
Rfx1						Vav3
Rnasel						Vps13d
Rnf145						Vsig2
Rnf214						Wdr43
Rnf41						Wnk1
Rnps1						Wnk4
Rpap3						Xrcc6
Rps6kc1						Yeats2
Rras2						Yipf1
Rtn3						Ythdf3
Rtn4						Ywhaq
Sae1						Ywhaz
Safb						Zc3h14
Safb2						Zc3h7a
Samhd1						Zfp106
Sav1						Zfp207
Sbno2						Zfp467
Scaf11						Zfp628
Sdccag3						Zfp672
Sec24c						Zfp703
Sec31a						Zfp740
Sel1l						Zfp746
Sema4g						Zfr
Senp5						Zmiz1
Sephs1						Zmiz2
Serpinb6a						Zmynd11
Setd3						Zranb2
Setd8
Sf3b2
Sft2d2
Sh2b1
Sh3gl1
Shroom3
Sin3a
Ski
Slbp
Slc12a2
Slc16a5
Slc23a3
Slc25a17
Slc25a39
Slc26a3
Slc30a9
Slc35a1
Slc35g1
Slc37a2
Slc38a10
Slc4a4
Slc6a6
Slc9a8
SlcUbl4a
Slk
Sltm
Smap2
Smarcc2
Smc6
Smek2
Smox
Smurf1
Smyd2
Snd1
Snrnp40
Snx5
Sorl1
Spats2
Spen
Spg7
Spink4
Sppl2b
Sqrdl
Src
Srek1ip1
Srp19
Srp9
Srpk1
Srsf7
Ss18
Ssbp3
Ssx2ip
St6galnac2
Stag2
Stk25
Stk35
Stk39
Stk40
Stx3
Stx8
Stxbp6
Sumo1
Sun1
Supt5
Suv420h1
Syce2
Syne2
Tacc2
Taf10
Taf4a
Taldo1
Tanc1
Tank
Tbc1d5
Tbce
Tecr
Tfcp2l1
Tfdp2
Thg1l
Thrap3
Timm10b
Timm17b
Timm22
Tjp1
Tjp3
Tk1
Tle3
Tlk1
Tlk2
Tm7sf2
Tmbim6
Tmc4
Tmem11
Tmem45b
Tmem55b
Tmpo
Tmprss4
Tmtc4
Tnfrsf14
Tnk2
Tnrc18
Tnrc6a
Tnrc6c
Tomm34
Tomm5
Top2b
Tor1aip2
Tpr
Tprgl
Trak2
Trappc10
Trappc4
Trim33
Trim37
Trio
Trip10
Trmt2a
Trmt5
Trpm4
Trub1
Tsfm
Tstd1
Ttc3
Ttc4
Ttc7
Ttyh3
Txn1
Txnrd1
Txnrd2
U2surp
Uap1
Ubac2
Ubap1
Ubap2
Ube2d1
Ube3b
Ube4a
Ubp1
Ubqln1
Ubxn4
Ubxn8
Uchl3
Ufm1
Ufsp2
Uhrf2
Umad1
Uso1
Usp1
Usp15
Usp33
Usp34
Usp4
Vav3
Vps13d
Vsig2
Wbp4
Wdr43
Wls
Wnk1
Wnk2
Wnk4
Xrcc6
Yeats2
Yipf1
Ythdf3
Ywhaq
Ywhaz
Zan
Zbtb8a
Zc3h14
Zc3h7a
Zcchc17
Zdhhc6
Zfp106
Zfp180
Zfp207
Zfp384
Zfp445
Zfp467
Zfp628
Zfp672
Zfp703
Zfp740
Zfp746
Zfr
Zkscan6
Zmiz1
Zmiz2
Zmynd11
Zranb2
Zscan29

## Sheet: PolyA - Stem to Progenitors
Alternatively Polyadenylated Genes (DaPars)
Padj < 0.05						Padj < 0.01						Padj < 0.01 + > 25% PDUI average
StemVAbsPro	StemVSecPDG	Overlap (StemVAbsPro and StemVSecPDG)	StemVAbsPro Specific	StemVSecPDG Specific		StemVAbsPro	StemVSecPDG	Overlap (StemVAbsPro and StemVSecPDG)	StemVAbsPro Specific	StemVSecPDG Specific		StemVAbsPro	StemVSecPDG	Overlap (StemVAbsPro and StemVSecPDG)	StemVAbsPro Specific	StemVSecPDG Specific
43713	43713	43713	0610005C13Rik	43715		43713	43713	43713	0610005C13Rik	43715		43713	43713	43713	0610005C13Rik	43715
0610005C13Rik	43715	1600012H06Rik	1700037H04Rik	2310061I04Rik		0610005C13Rik	43715	1600012H06Rik	1700037H04Rik	2310061I04Rik		0610005C13Rik	43715	Acss1	1600012H06Rik	2310061I04Rik
1600012H06Rik	1600012H06Rik	4833439L19Rik	1810065E05Rik	Aacs		1600012H06Rik	1600012H06Rik	Acss1	1810065E05Rik	A730008H23Rik		1600012H06Rik	2310061I04Rik	Anapc4	1700037H04Rik	Ablim1
1700037H04Rik	2310061I04Rik	9130401M01Rik	2210407C18Rik	Abhd14b		1700037H04Rik	2310061I04Rik	Akt1	2210407C18Rik	Abhd14b		1700037H04Rik	Ablim1	Atxn7l1	1810065E05Rik	Abr
1810065E05Rik	4833439L19Rik	A730008H23Rik	2310033P09Rik	Abr		1810065E05Rik	A730008H23Rik	Anapc4	2310033P09Rik	Ablim1		1810065E05Rik	Abr	Aven	2210407C18Rik	Acad11
2210407C18Rik	9130401M01Rik	Ablim1	9130024F11Rik	Acaa2		2210407C18Rik	Abhd14b	Apobec3	4833439L19Rik	Abr		2210407C18Rik	Acad11	Bcas1	9130401M01Rik	Agbl5
2310033P09Rik	A730008H23Rik	Acss1	Aamdc	Acad11		2310033P09Rik	Ablim1	Aspg	9130401M01Rik	Acaa2		9130401M01Rik	Acss1	Cby1	Aamdc	AI661453
4833439L19Rik	Aacs	Akap11	Abcb10	Acads		4833439L19Rik	Abr	Atxn7l1	Aamdc	Acad11		Aamdc	Agbl5	Cdc23	Abcb10	Aimp2
9130024F11Rik	Abhd14b	Akap9	Abhd14a	Acvr1b		9130401M01Rik	Acaa2	Aven	Abcb10	Acads		Abcb10	AI661453	Copb1	Abhd14a	Akap11
9130401M01Rik	Ablim1	Akt1	Acer2	Agbl5		Aamdc	Acad11	B4galt4	Abhd14a	Acvr1b		Abhd14a	Aimp2	Cox14	Acox1	Akip1
A730008H23Rik	Abr	Anapc4	Acot2	Ago2		Abcb10	Acads	Baz1b	Acer2	Agbl5		Acox1	Akap11	Dcbld1	Acp2	Akr1b8
Aamdc	Acaa2	Ano10	Acox1	AI506816		Abhd14a	Acss1	Bcas1	Acox1	AI506816		Acp2	Akip1	Ddx17	Akt1	Akr1c19
Abcb10	Acad11	Apobec3	Acp2	AI661453		Acer2	Acvr1b	Cby1	Acp2	AI661453		Acss1	Akr1b8	Fam114a1	Ankmy2	Aldh18a1
Abhd14a	Acads	Asns	Adnp	Aimp2		Acox1	Agbl5	Cdc23	Agpat2	Aimp2		Akt1	Akr1c19	Fars2	Anxa4	Amt
Ablim1	Acss1	Aspg	Adprh	Akip1		Acp2	AI506816	Cdhr5	Ahsa1	Akap11		Anapc4	Aldh18a1	Fdx2	Apobec3	Anapc1
Acer2	Acvr1b	Atg12	Agpat2	Akr1b8		Acss1	AI661453	Cds1	Ak2	Akip1		Ankmy2	Amt	Gm38431	Araf	Anks1
Acot2	Agbl5	Atxn7l1	Ahsa1	Akr1c19		Agpat2	Aimp2	Chmp4c	Akr1c14	Akr1b8		Anxa4	Anapc1	Gmppb	Arhgef16	Anp32e
Acox1	Ago2	Aven	Ak2	Akr7a5		Ahsa1	Akap11	Cmpk1	Alg9	Akr1c19		Apobec3	Anapc4	Gpr108	Arl6ip6	Anxa2
Acp2	AI506816	B4galt4	Akr1c14	Aldh18a1		Ak2	Akip1	Copb1	Ank	Akr7a5		Araf	Anks1	Herpud1	Asns	Anxa5
Acss1	AI661453	Baz1b	Alg9	Aldh1b1		Akr1c14	Akr1b8	Coro1b	Ankmy2	Aldh18a1		Arhgef16	Anp32e	Hnrnph1	Atg12	Arfgap1
Adnp	Aimp2	Bcas1	Ammecr1	Amt		Akt1	Akr1c19	Cox14	Anxa4	Aldh1b1		Arl6ip6	Anxa2	Ifngr2	Atp6v1g1	Arhgap5
Adprh	Akap11	Btbd7	Ank	Anapc1		Alg9	Akr7a5	Ctsz	Aoc1	Amt		Asns	Anxa5	Lrrc41	Atxn2	Arhgef1
Agpat2	Akap9	Cby1	Ankmy2	Anks1		Anapc4	Akt1	Dcbld1	Api5	Anapc1		Atg12	Arfgap1	Lsm3	B4galt4	Arhgef5
Ahsa1	Akip1	Cc2d1a	Anxa4	Anp32a		Ank	Aldh18a1	Ddx17	Araf	Anks1		Atp6v1g1	Arhgap5	Mecr	Bag5	Ascc1
Ak2	Akr1b8	Ccnd3	Aoc1	Anp32e		Ankmy2	Aldh1b1	Dnajc14	Arglu1	Anp32a		Atxn2	Arhgef1	Mfge8	Baz1b	Atp13a1
Akap11	Akr1c19	Cdc23	Aopep	Anxa2		Anxa4	Amt	E2f4	Arhgef16	Anp32e		Atxn7l1	Arhgef5	Mrpl9	Bckdha	Atp2a2
Akap9	Akr7a5	Cdhr5	Api5	Anxa5		Aoc1	Anapc1	Eif2ak1	Arl6ip5	Anxa2		Aven	Ascc1	Msl1	Birc5	Atp6v0e
Akr1c14	Akt1	Cds1	Araf	Ap2s1		Api5	Anapc4	Entpd8	Arl6ip6	Anxa5		B4galt4	Atp13a1	Mtch1	Boc	AW112010
Akt1	Aldh18a1	Cept1	Arfip2	Ap3b1		Apobec3	Anks1	Fam114a1	Arl8b	Ap2s1		Bag5	Atp2a2	Nenf	Brd4	B3gat3
Alg9	Aldh1b1	Chmp4c	Arglu1	Arfgap1		Araf	Anp32a	Fars2	Arpc1a	Arfgap1		Baz1b	Atp6v0e	Nfx1	Btbd7	Bsdc1
Ammecr1	Amt	Cmpk1	Arhgef16	Arhgap1		Arglu1	Anp32e	Fdx2	Arpc5	Arhgap1		Bcas1	Atxn7l1	Nudt3	Btnl1	Cachd1
Anapc4	Anapc1	Copb1	Arl6ip5	Arhgap5		Arhgef16	Anxa2	Frmd4b	Arpc5l	Arhgap5		Bckdha	Aven	Phlda1	Btnl6	Cbr3
Ank	Anapc4	Coro1b	Arl6ip6	Arhgef1		Arl6ip5	Anxa5	Gas6	Asns	Arhgef1		Birc5	AW112010	Pink1	Cacfd1	Ccdc124
Ankmy2	Anks1	Cox14	Arl8b	Arhgef5		Arl6ip6	Ap2s1	Gcsh	Atg12	Arhgef5		Boc	B3gat3	Plk1	Cacnb3	Ccdc47
Ano10	Ano10	Ctsz	Arpc1a	Arih1		Arl8b	Apobec3	Gipc1	Atp6v1a	Ascc1		Brd4	Bcas1	Plxnb2	Capn2	Ccnd3
Anxa4	Anp32a	Dcbld1	Arpc5	Ascc1		Arpc1a	Arfgap1	Gm38431	Atp6v1g1	Asf1b		Btbd7	Bsdc1	Psmc1	Casc3	Cdhr5
Aoc1	Anp32e	Ddx17	Arpc5l	Asf1b		Arpc5	Arhgap1	Gmppb	Atp8a2	Atp13a1		Btnl1	Cachd1	Raf1	Ccdc12	Cdk5rap3
Aopep	Anxa2	Dnajc14	Atg5	Atf7ip		Arpc5l	Arhgap5	Gpr108	Atxn2	Atp2a2		Btnl6	Cbr3	Ranbp2	Ccdc25	Cdo1
Api5	Anxa5	Drg2	Atic	Atmin		Asns	Arhgef1	Grk2	Atxn2l	Atp6v0e		Cacfd1	Cby1	Rasa4	Ccdc88c	Cds1
Apobec3	Ap2s1	Dyrk1b	Atp6v1a	Atp13a1		Aspg	Arhgef5	Gstm2	B4galt1	AW112010		Cacnb3	Ccdc124	Rexo4	Ccpg1os	Cerk
Araf	Ap3b1	E2f4	Atp6v1d	Atp2a2		Atg12	Ascc1	Hars	Bag5	B3gat3		Capn2	Ccdc47	Scap	Ccs	Cherp
Arfip2	Apobec3	Echs1	Atp6v1f	Atp6v0e		Atp6v1a	Asf1b	Herpud1	Bak1	Baz2a		Casc3	Ccnd3	Sf3b5	Cd2bp2	Chfr
Arglu1	Arfgap1	Eif2ak1	Atp6v1g1	AW112010		Atp6v1g1	Aspg	Hgsnat	Bckdha	Brwd1		Cby1	Cdc23	Sh3yl1	Cd82	Chmp4c
Arhgef16	Arhgap1	Eif4a2	Atp8a2	B3gat3		Atp8a2	Atp13a1	Hnrnph1	Birc5	Bsdc1		Ccdc12	Cdhr5	Slc35a4	Cdc34	Chtop
Arl6ip5	Arhgap5	Entpd8	Atrn	Baz2a		Atxn2	Atp2a2	Hoxa7	Blcap	Btbd2		Ccdc25	Cdk5rap3	Ssna1	Cdc42ep4	Clybl
Arl6ip6	Arhgef1	Fam114a1	Atxn2	Brpf3		Atxn2l	Atp6v0e	Ifngr2	Boc	C1qbp		Ccdc88c	Cdo1	Terf2	Cdipt	Cnpy4
Arl8b	Arhgef5	Fam13a	Atxn2l	Brwd1		Atxn7l1	Atxn7l1	Lamtor1	Bpgm	Cachd1		Ccpg1os	Cds1	Top2a	Cela1	Cog2
Arpc1a	Arih1	Fam32a	Axin2	Bsdc1		Aven	Aven	Lrrc41	Brd4	Cad		Ccs	Cerk	Trmu	Cept1	Cog8
Arpc5	Ascc1	Fars2	Azin1	Btbd2		B4galt1	AW112010	Lsm3	Btbd7	Cbr3		Cd2bp2	Cherp	Trp53inp2	Cers5	Ctnnbip1
Arpc5l	Asf1b	Fchsd2	B3galnt2	Bud23		B4galt4	B3gat3	Mansc1	Btf3	Cc2d1a		Cd82	Chfr	Tspan3	Ces1e	Cx3cl1
Asns	Asns	Fdx1	B4galt1	C1qbp		Bag5	B4galt4	Mapk1	Btnl1	Ccdc124		Cdc23	Chmp4c	Ttc38	Ces2c	Dapk3
Aspg	Aspg	Fdx2	Bag5	Cab39l		Bak1	Baz1b	Mapk14	Btnl6	Ccdc47		Cdc34	Chtop	Txndc5	Ces2d-ps	Deptor
Atg12	Atf7ip	Frmd4b	Bak1	Cachd1		Baz1b	Baz2a	Mecr	Cacfd1	Ccl28		Cdc42ep4	Clybl	Utp14a	Cmpk1	Diaph1
Atg5	Atg12	G6pc3	BC005624	Cad		Bcas1	Bcas1	Mfge8	Cacnb3	Ccnd3		Cdipt	Cnpy4	Vps53	Cnpy3	Dld
Atic	Atmin	Gas6	Bckdha	Cbr3		Bckdha	Brwd1	Mknk2	Capn2	Ccnl1		Cela1	Cog2	Wdhd1	Coa5	Dlg1
Atp6v1a	Atp13a1	Gcsh	Birc5	Ccdc124		Birc5	Bsdc1	Mrpl20	Casc3	Cdk5rap3		Cept1	Cog8	Xpo6	Copg1	Dnajc11
Atp6v1d	Atp2a2	Gipc1	Blcap	Ccdc47		Blcap	Btbd2	Mrpl44	Ccar2	Cdo1		Cers5	Copb1		Cops8	Dpp3
Atp6v1f	Atp6v0e	Glb1	Boc	Ccl28		Boc	C1qbp	Mrpl49	Ccdc12	Cdv3		Ces1e	Cox14		Cryl1	Drg2
Atp6v1g1	Atxn7l1	Gm38431	Bod1	Ccnl1		Bpgm	Cachd1	Mrpl9	Ccdc25	Cebpb		Ces2c	Ctnnbip1		Ctsh	Dym
Atp8a2	Aven	Gmppb	Bola1	Cdc42ep1		Brd4	Cad	Msl1	Ccdc88c	Cenpb		Ces2d-ps	Cx3cl1		D030056L22Rik	Dyrk1b
Atrn	AW112010	Golga7	Bpgm	Cdk5rap3		Btbd7	Cbr3	Mtch1	Ccpg1os	Cerk		Cmpk1	Dapk3		Daglb	Ecsit
Atxn2	B3gat3	Gpr108	Brd4	Cdo1		Btf3	Cby1	Muc4	Ccs	Chchd3		Cnpy3	Dcbld1		Dcakd	Entpd8
Atxn2l	B4galt4	Grk2	Btf3	Cdv3		Btnl1	Cc2d1a	Ncapd2	Cct3	Cherp		Coa5	Ddx17		Dctn5	Ewsr1
Atxn7l1	Baz1b	Grn	Btg2	Cebpb		Btnl6	Ccdc124	Nenf	Cd2bp2	Chfr		Copb1	Deptor		Ddx39	Fam98b
Aven	Baz2a	Gstm2	Btnl1	Cenpb		Cacfd1	Ccdc47	Nfx1	Cd82	Chtop		Copg1	Diaph1		Dhx57	Farp1
Axin2	Bcas1	Hars	Btnl6	Cenpv		Cacnb3	Ccl28	Nr3c2	Cdc34	Clybl		Cops8	Dld		Dnajc22	Fchsd2
Azin1	Brpf3	Heca	C330007P06Rik	Cerk		Capn2	Ccnd3	Nudt3	Cdc42ep4	Cmip		Cox14	Dlg1		Dop1b	Fdx1
B3galnt2	Brwd1	Herpud1	Cacfd1	Chchd3		Casc3	Ccnl1	Pcdh1	Cdipt	Cnpy4		Cryl1	Dnajc11		E130309D02Rik	Flad1
B4galt1	Bsdc1	Hgsnat	Cacnb3	Cherp		Cby1	Cdc23	Pdcd6	Cdpf1	Cog2		Ctsh	Dpp3		Egfr	Foxd2os
B4galt4	Btbd2	Hnrnph1	Capn2	Chfr		Ccar2	Cdhr5	Pde4dip	Cela1	Cog3		D030056L22Rik	Drg2		Eif2ak1	Fxr1
Bag5	Btbd7	Hoxa7	Capza1	Chmp5		Ccdc12	Cdk5rap3	Phlda1	Cenpa	Cog7		Daglb	Dym		Elac2	Gal3st1
Bak1	Bud23	Ifngr2	Casc3	Chordc1		Ccdc25	Cdo1	Pink1	Cep104	Cog8		Dcakd	Dyrk1b		Eml3	Galm
Baz1b	C1qbp	Il10rb	Ccar2	Chtop		Ccdc88c	Cds1	Plk1	Cept1	Cox7a2l		Dcbld1	Ecsit		Enoph1	Gcsh
BC005624	Cab39l	Ints3	Ccdc12	Clybl		Ccpg1os	Cdv3	Plxnb2	Cers5	Csrp2		Dctn5	Entpd8		Epb41l2	Gins4
Bcas1	Cachd1	Kcnn4	Ccdc25	Cmip		Ccs	Cebpb	Prkag1	Ces1e	Ctnnbip1		Ddx17	Ewsr1		Eprs	Glo1
Bckdha	Cad	Lamtor1	Ccdc88c	Cnpy4		Cct3	Cenpb	Prss8	Ces2c	Cx3cl1		Ddx39	Fam114a1		Fam120aos	Gm13363
Birc5	Cbr3	Lamtor4	Ccpg1os	Cog2		Cd2bp2	Cerk	Psmc1	Ces2d-ps	Dapk3		Dhx57	Fam98b		Fam13a	Gm4070
Blcap	Cby1	Lrrc41	Ccs	Cog3		Cd82	Chchd3	Ptpmt1	Chmp3	Dbnl		Dnajc22	Farp1		Fam189a2	Gm53
Boc	Cc2d1a	Lsm3	Cct3	Cog7		Cdc23	Cherp	Raf1	Ckb	Ddx5		Dop1b	Fars2		Fam222a	Gmnn
Bod1	Ccdc124	Mansc1	Cct7	Cog8		Cdc34	Chfr	Ranbp2	Clptm1l	Decr2		E130309D02Rik	Fchsd2		Fam32a	Gng11
Bola1	Ccdc47	Mapk1	Cd2bp2	Coq8a		Cdc42ep4	Chmp4c	Rangap1	Cnpy3	Dele1		Egfr	Fdx1		Fbxo38	Golt1b
Bpgm	Ccl28	Mapk14	Cd82	Cox7a2l		Cdhr5	Chtop	Rasa4	Coa5	Deptor		Eif2ak1	Fdx2		Fech	Gtpbp2
Brd4	Ccnd3	Mecr	Cdc34	Cracr2a		Cdipt	Clybl	Retreg3	Colgalt1	Derl1		Elac2	Flad1		Frmd4b	Gtpbp3
Btbd7	Ccnl1	Med25	Cdc42bpb	Csrp2		Cdpf1	Cmip	Rexo4	Copg1	Diaph1		Eml3	Foxd2os		Galnt2	Gucy2c
Btf3	Cdc23	Metap1	Cdc42ep4	Cst3		Cds1	Cmpk1	Rnps1	Cops8	Dld		Enoph1	Fxr1		Gas6	Gvin1
Btg2	Cdc42ep1	Mfge8	Cdipt	Ctc1		Cela1	Cnpy4	Rraga	Coq5	Dlg1		Epb41l2	Gal3st1		Gga1	Hars
Btnl1	Cdhr5	Mgat2	Cdpf1	Ctdnep1		Cenpa	Cog2	Rrp1	Cryl1	Dnajc11		Eprs	Galm		Gipc1	Heca
Btnl6	Cdk5rap3	Mknk2	Cela1	Ctnnbip1		Cep104	Cog3	Sae1	Csf2ra	Dnajc19		Fam114a1	Gcsh		Glipr2	Hgfac
C330007P06Rik	Cdo1	Mrpl20	Cenpa	Cul4a		Cept1	Cog7	Scap	Csk	Dpp3		Fam120aos	Gins4		Gm5643	Hoxa7
Cacfd1	Cds1	Mrpl44	Cep104	Cx3cl1		Cers5	Cog8	Selenow	Ctsh	Drg2		Fam13a	Glo1		Gng12	Hspa4l
Cacnb3	Cdv3	Mrpl49	Cep164	Dapk3		Ces1e	Copb1	Sf3b5	Cyb561	Dym		Fam189a2	Gm13363		Golga7	Iars
Capn2	Cebpb	Mrpl9	Cers5	Dbnl		Ces2c	Coro1b	Sgpp2	Cyba	Dynlrb1		Fam222a	Gm38431		Grn	Ihh
Capza1	Cenpb	Msl1	Ces1e	Dctn1		Ces2d-ps	Cox14	Sh3yl1	Cyp4f40	Dyrk1b		Fam32a	Gm4070		Heatr6	Ikbkb
Casc3	Cenpv	Mtch1	Ces2c	Ddx5		Chmp3	Cox7a2l	Slc35a4	D030056L22Rik	Ecsit		Fars2	Gm53		Hepacam2	Il10rb
Cby1	Cept1	Mtmr3	Ces2d-ps	Decr2		Chmp4c	Csrp2	Slc38a10	Dab2ip	Eef2k		Fbxo38	Gmnn		Hgsnat	Il13ra1
Cc2d1a	Cerk	Muc4	Chaf1a	Dedd		Ckb	Ctnnbip1	Spcs3	Daglb	Ehmt2		Fdx2	Gmppb		Hnrnpa1	Ino80b
Ccar2	Chchd3	Naa80	Chmp3	Dele1		Clptm1l	Ctsz	Srpr	Dap	Epn1		Fech	Gng11		Hsd17b11	Ints1
Ccdc12	Cherp	Nav2	Ckap5	Deptor		Cmpk1	Cx3cl1	Ssna1	Dcaf11	Eps8		Frmd4b	Golt1b		Ifi35	Ints3
Ccdc25	Chfr	Ncapd2	Ckb	Derl1		Cnpy3	Dapk3	Tcerg1	Dcakd	Ewsr1		Galnt2	Gpr108		Ifrd2	Irf1
Ccdc88c	Chmp4c	Nde1	Clptm1l	Diaph1		Coa5	Dbnl	Terf2	Dctn5	Fam92a		Gas6	Gtpbp2		Ino80e	Jmjd6
Ccnd3	Chmp5	Nenf	Cnot4	Dld		Colgalt1	Dcbld1	Thoc3	Ddx21	Fam98b		Gga1	Gtpbp3		Ints4	Kdm2a
Ccpg1os	Chordc1	Neo1	Cnpy3	Dlg1		Copb1	Ddx17	Tmem11	Ddx23	Farp1		Gipc1	Gucy2c		Ints9	Kif12
Ccs	Chtop	Nfx1	Coa5	Dnajc11		Copg1	Ddx5	Tmem234	Ddx24	Fchsd2		Glipr2	Gvin1		Kat14	Klhdc3
Cct3	Clybl	Ngly1	Colgalt1	Dnajc19		Cops8	Decr2	Top2a	Ddx39	Fdx1		Gm38431	Hars		Kdm5b	Laptm4b
Cct7	Cmip	Nipal3	Copg1	Dpp3		Coq5	Dele1	Trmu	Dhx57	Flad1		Gm5643	Heca		Khnyn	Lbhd1
Cd2bp2	Cmpk1	Nr2c2	Cops4	Dvl3		Coro1b	Deptor	Trp53inp2	Dnajc22	Foxd2os		Gmppb	Herpud1		Kif4	Leng8
Cd82	Cnpy4	Nr3c2	Cops8	Dym		Cox14	Derl1	Tspan3	Dock11	Fxr1		Gng12	Hgfac		Lamtor4	Lrrc75a
Cdc23	Cog2	Nrf1	Coq5	Dynlrb1		Cryl1	Diaph1	Tsta3	Dop1b	Fzr1		Golga7	Hnrnph1		Lppos	Man1b1
Cdc34	Cog3	Nudt3	Cpne1	Ecsit		Csf2ra	Dld	Ttc38	E130309D02Rik	G6pc3		Gpr108	Hoxa7		Lrba	Mast2
Cdc42bpb	Cog7	Nuf2	Crybg1	Eef2k		Csk	Dlg1	Ttc39a	Eci1	Gaa		Grn	Hspa4l		Lrp1	Matr3
Cdc42ep4	Cog8	Pagr1a	Cryl1	Ehmt2		Ctsh	Dnajc11	Txndc5	Egfr	Gal3st1		Heatr6	Iars		Lrrc8a	Mcee
Cdhr5	Copb1	Parp9	Csf2ra	Elp3		Ctsz	Dnajc14	Uba2	Egln2	Gal3st2		Hepacam2	Ifngr2		Lurap1l	Mcrip2
Cdipt	Coq8a	Pcdh1	Csk	Epn1		Cyb561	Dnajc19	Uck2	Elac2	Gale		Herpud1	Ihh		Lyrm2	Med25
Cdpf1	Coro1b	Pdcd6	Ctr9	Eps8		Cyba	Dpp3	Utp14a	Eml3	Galm		Hgsnat	Ikbkb		Mansc1	Mfsd1
Cds1	Cox14	Pde4dip	Ctsh	Ewsr1		Cyp4f40	Drg2	Vps53	Enoph1	Gins4		Hnrnpa1	Il10rb		Mcts1	Mfsd13a
Cela1	Cox7a2l	Phlda1	Cwc15	Fam114a2		D030056L22Rik	Dym	Wars	Entpd4	Glmp		Hnrnph1	Il13ra1		Mdp1	Mgat5
Cenpa	Cracr2a	Pink1	Cyb561	Fam92a		Dab2ip	Dynlrb1	Wdhd1	Entpd4b	Glo1		Hsd17b11	Ino80b		Metap1	Mink1
Cep104	Csrp2	Plk1	Cyba	Fam98b		Daglb	Dyrk1b	Wdr75	Ep300	Gm13363		Ifi35	Ints1		Mfsd4a	Mira
Cep164	Cst3	Plxnb2	Cyp4f40	Farp1		Dap	E2f4	Xpo6	Epas1	Gm4070		Ifngr2	Ints3		Mgrn1	Mrpl27
Cept1	Ctc1	Ppm1a	D030056L22Rik	Fem1c		Dcaf11	Ecsit	Zfp553	Epb41l2	Gm53		Ifrd2	Irf1		Mknk2	Mrpl44
Cers5	Ctdnep1	Ppt1	D8Ertd738e	Fhl2		Dcakd	Eef2k	Zfp703	Eprs	Gmnn		Ino80e	Jmjd6		Mlx	Mrpl49
Ces1e	Ctnnbip1	Prkag1	Dab2ip	Filip1l		Dcbld1	Ehmt2	Zranb1	Esrp1	Gng11		Ints4	Kdm2a		Mpp6	Mrps34
Ces2c	Ctsz	Prss8	Daglb	Flad1		Dctn5	Eif2ak1		Fads3	Golt1b		Ints9	Kif12		Mre11a	Mrps36
Ces2d-ps	Cul4a	Psmc1	Dap	Foxd2os		Ddx17	Entpd8		Faf2	Gpc4		Kat14	Klhdc3		Mrpl28	Mta2
Chaf1a	Cx3cl1	Ptpmt1	Dcaf11	Fxr1		Ddx21	Epn1		Fam120aos	Gpd1l		Kdm5b	Laptm4b		Mrps18b	Muc4
Chmp3	Dapk3	Pxk	Dcakd	Fzr1		Ddx23	Eps8		Fam13a	Gstt3		Khnyn	Lbhd1		Mta3	Naa35
Chmp4c	Dbnl	Raf1	Dctn5	Gaa		Ddx24	Ewsr1		Fam189a2	Gtpbp2		Kif4	Leng8		Mterf4	Narf
Ckap5	Dcbld1	Ranbp2	Ddx21	Gal3st1		Ddx39	Fam114a1		Fam192a	Gtpbp3		Lamtor4	Lrrc41		Mthfsl	Nasp
Ckb	Dctn1	Rangap1	Ddx23	Gal3st2		Dhx57	Fam92a		Fam193b	Gucy2c		Lppos	Lrrc75a		Mtmr11	Nelfcd
Clptm1l	Ddx17	Rasa4	Ddx24	Gale		Dnajc14	Fam98b		Fam222a	Gvin1		Lrba	Lsm3		Mvk	Nemf
Cmpk1	Ddx5	Rbm39	Ddx39	Galm		Dnajc22	Farp1		Fam32a	Hadh		Lrp1	Man1b1		Myo1e	Neo1
Cnot4	Decr2	Rdh11	Dhrs1	Ggact		Dock11	Fars2		Fbrs	Heca		Lrrc41	Mast2		Naa60	Nfxl1
Cnpy3	Dedd	Retreg3	Dhx57	Gins4		Dop1b	Fchsd2		Fbxo38	Hgfac		Lrrc8a	Matr3		Naa80	Nol7
Coa5	Dele1	Rexo4	Dnajc22	Glmp		E130309D02Rik	Fdx1		Fdft1	Hibadh		Lsm3	Mcee		Nav2	Nrbp1
Colgalt1	Deptor	Rnf167	Dnmbp	Glo1		E2f4	Fdx2		Fech	Hmgn2		Lurap1l	Mcrip2		Ncapd2	Nt5c3
Copb1	Derl1	Rnps1	Dock11	Gm13363		Eci1	Flad1		Fkbp4	Hpgd		Lyrm2	Mecr		Ncbp2	Pacsin2
Copg1	Diaph1	Rpl23	Dop1b	Gm4070		Egfr	Foxd2os		Fto	Hspa4l		Mansc1	Med25		Ncln	Pde12
Cops4	Dld	Rps6ka3	E130309D02Rik	Gm53		Egln2	Frmd4b		G3bp1	Htatsf1		Mcts1	Mfge8		Ncoa1	Pde4dip
Cops8	Dlg1	Rraga	E2f8	Gmnn		Eif2ak1	Fxr1		Galnt10	Iars		Mdp1	Mfsd1		Nfyc	Perp
Coq5	Dnajc11	Rrp1	Eci1	Gng11		Elac2	Fzr1		Galnt2	Id1		Mecr	Mfsd13a		Nipal3	Pi4k2a
Coro1b	Dnajc14	Sae1	Egfr	Golgb1		Eml3	G6pc3		Galnt4	Ihh		Metap1	Mgat5		Nisch	Pigs
Cox14	Dnajc19	Scap	Egln2	Golt1a		Enoph1	Gaa		Gdpd1	Ikbkb		Mfge8	Mink1		Nol6	Pisd
Cpne1	Dpp3	Sec14l1	Elac2	Golt1b		Entpd4	Gal3st1		Gga1	Il10rb		Mfsd4a	Mira		Nol9	Pithd1
Crybg1	Drg2	Selenow	Elovl5	Gpc4		Entpd4b	Gal3st2		Glipr2	Il13ra1		Mgrn1	Mrpl27		Nr1h4	Plcg2
Cryl1	Dvl3	Sf3b5	Eml3	Gpd1l		Entpd8	Gale		Gm5643	Ilk		Mknk2	Mrpl44		Nr2c2	Plekhh1
Csf2ra	Dym	Sgpp2	Enoph1	Gphn		Ep300	Galm		Gng12	Ino80b		Mlx	Mrpl49		Nrbp2	Ppm1h
Csk	Dynlrb1	Sh3yl1	Entpd4	Grina		Epas1	Gas6		Golga7	Ints1		Mpp6	Mrpl9		Nrp2	Ppp1r11
Ctr9	Dyrk1b	Slc25a17	Entpd4b	Gstt3		Epb41l2	Gcsh		Gorasp2	Ints3		Mre11a	Mrps34		Nsfl1c	Ppp2r5a
Ctsh	E2f4	Slc35a4	Ep300	Gtpbp2		Eprs	Gins4		Grk6	Irf1		Mrpl28	Mrps36		Nudt2	Ppp2r5d
Ctsz	Echs1	Slc37a1	Epas1	Gtpbp3		Esrp1	Gipc1		Grn	Isyna1		Mrpl9	Msl1		Nxt2	Ppt1
Cwc15	Ecsit	Slc38a10	Epb41l2	Gucy2c		Fads3	Glmp		Gucd1	Itga6		Mrps18b	Mta2		Pafah1b1	Prdm2
Cyb561	Eef2k	Smim12	Epc2	Gvin1		Faf2	Glo1		Gusb	Jmjd6		Msl1	Mtch1		Pagr1a	Prkaca
Cyba	Ehmt2	Spcs3	Ephb3	Hadh		Fam114a1	Gm13363		Hacd3	Jpt2		Mta3	Muc4		Parp6	Prkag1
Cyp4f40	Eif2ak1	Sptlc1	Eprs	Hgfac		Fam120aos	Gm38431		Hadhb	Junb		Mtch1	Naa35		Parp9	Prr14l
D030056L22Rik	Eif4a2	Srpr	Ergic1	Hibadh		Fam13a	Gm4070		Heatr6	Kctd3		Mterf4	Narf		Pcdh1	Psmd11
D8Ertd738e	Elp3	Ssna1	Esrp1	Hmgn2		Fam189a2	Gm53		Hepacam2	Kdm2a		Mthfsl	Nasp		Pik3r2	Psmd14
Dab2ip	Entpd8	Supt7l	Etnk1	Hpgd		Fam192a	Gmnn		Hes1	Kif12		Mtmr11	Nelfcd		Pim3	Psmg3
Daglb	Epn1	Tbc1d13	Evi5	Hspa4l		Fam193b	Gmppb		Hmgn1	Klhdc3		Mvk	Nemf		Pla2g4a	Ptk7
Dap	Eps8	Tcerg1	Fads3	Htatsf1		Fam222a	Gng11		Hnrnpa1	Lamp2		Myo1e	Nenf		Plxna1	Rab4b
Dcaf11	Ewsr1	Terf2	Faf2	Iars		Fam32a	Golt1b		Hoxa9	Laptm4b		Naa60	Neo1		Pnpo	Rangap1
Dcakd	Fam114a1	Tgs1	Fam120aos	Id1		Fars2	Gpc4		Hoxb6	Lbhd1		Naa80	Nfx1		Polr3a	Rbck1
Dcbld1	Fam114a2	Thoc3	Fam160a2	Ihh		Fbrs	Gpd1l		Hoxb8	Leng8		Nav2	Nfxl1		Polr3k	Rdh11
Dctn5	Fam13a	Tlk1	Fam168b	Ikbkb		Fbxo38	Gpr108		Hsd17b11	Lrp5		Ncapd2	Nol7		Ppcs	Retreg2
Ddx17	Fam32a	Tmbim1	Fam189a2	Il13ra1		Fdft1	Grk2		Htatip2	Lrp6		Ncbp2	Nrbp1		Ppfia1	Rexo2
Ddx21	Fam92a	Tmem11	Fam192a	Ilk		Fdx2	Gstm2		Iars2	Lrrc75a		Ncln	Nt5c3		Ppp2cb	Rfc1
Ddx23	Fam98b	Tmem183a	Fam193b	Ilvbl		Fech	Gstt3		Idi1	Ltv1		Ncoa1	Nudt3		Prag1	Rgcc
Ddx24	Farp1	Tmem234	Fam222a	Ino80b		Fkbp4	Gtpbp2		Ifi35	Man1b1		Nenf	Pacsin2		Prkcsh	Rhpn2
Ddx39	Fars2	Top2a	Fam3a	Insig1		Frmd4b	Gtpbp3		Ifrd2	Map2k3		Nfx1	Pde12		Psip1	Rnf103
Dhrs1	Fchsd2	Trir	Fam53a	Ints1		Fto	Gucy2c		Impdh1	Mast2		Nfyc	Pde4dip		Ptk2b	Rnf115
Dhx57	Fdx1	Trmu	Fbrs	Irf1		G3bp1	Gvin1		Ino80e	Matr3		Nipal3	Perp		Rab4a	Rnf213
Dnajc14	Fdx2	Trp53bp2	Fbxo38	Isyna1		Galnt10	Hadh		Ints4	Mbd6		Nisch	Phlda1		Rab5if	Rrp1
Dnajc22	Fem1c	Trp53inp2	Fdft1	Itga6		Galnt2	Hars		Ints9	Mcee		Nol6	Pi4k2a		Rarg	Sap130
Dnmbp	Fhl2	Tspan3	Fdxr	Jmjd6		Galnt4	Heca		Irgm1	Mcm3		Nol9	Pigs		Rbm3	Sap30bp
Dock11	Filip1l	Tsta3	Fech	Jpt2		Gas6	Herpud1		Kat14	Mcrip2		Nr1h4	Pink1		Rbm39	Sar1a
Dop1b	Flad1	Ttc38	Fkbp4	Junb		Gcsh	Hgfac		Kcnn4	Med11		Nr2c2	Pisd		Rfc2	Sbf1
Drg2	Foxd2os	Ttc39a	Fmr1	Kctd3		Gdpd1	Hgsnat		Kdm5b	Med25		Nrbp2	Pithd1		Riox2	Sdf2
Dyrk1b	Frmd4b	Tvp23b	Frat2	Kdm2a		Gga1	Hibadh		Khnyn	Mfsd1		Nrp2	Plcg2		Rmnd5b	Sec11a
E130309D02Rik	Fxr1	Txndc5	Fto	Kif12		Gipc1	Hmgn2		Kif4	Mfsd13a		Nsfl1c	Plekhh1		Rnf14	Senp5
E2f4	Fzr1	Uba2	G3bp1	Kif2a		Glipr2	Hnrnph1		Kif5b	Mgat5		Nudt2	Plk1		Rnf187	Setd1a
E2f8	G6pc3	Ubald1	Galnt10	Klf13		Gm38431	Hoxa7		Lamtor4	Micos13		Nudt3	Plxnb2		Rnf19a	Slc22a23
Echs1	Gaa	Uck2	Galnt2	Klhdc3		Gm5643	Hpgd		Lap3	Mink1		Nxt2	Ppm1h		Rpe	Slc27a4
Eci1	Gal3st1	Ugcg	Galnt4	Kpna2		Gmppb	Hspa4l		Las1l	Mira		Pafah1b1	Ppp1r11		Rps6ka3	Slc37a1
Egfr	Gal3st2	Usp14	Gdpd1	Krr1		Gng12	Htatsf1		Leprot	Mrpl27		Pagr1a	Ppp2r5a		Rtca	Snrpc
Egln2	Gale	Utp14a	Gemin7	Lamp2		Golga7	Iars		Lppos	Mrps21		Parp6	Ppp2r5d		Rwdd2b	St3gal5
Eif2ak1	Galm	Vps53	Gga1	Laptm4b		Gorasp2	Id1		Lratd2	Mrps34		Parp9	Ppt1		Scamp1	St6galnac6
Eif4a2	Gas6	Wars	Ginm1	Larp4b		Gpr108	Ifngr2		Lrba	Mrps36		Pcdh1	Prdm2		Scamp4	Stat6
Elac2	Gcsh	Wdhd1	Glipr2	Lbhd1		Grk2	Ihh		Lrp1	Mta2		Phlda1	Prkaca		Scnn1a	Strn4
Elovl5	Ggact	Wdr75	Gm3435	Leng8		Grk6	Ikbkb		Lrrc42	Mtmr3		Pik3r2	Prkag1		Sdhaf1	Supt4a
Eml3	Gins4	Xpo6	Gm5643	Lrp5		Grn	Il10rb		Lrrc8a	Myh9		Pim3	Prr14l		Sertad3	Tecpr1
Enoph1	Gipc1	Zc3h4	Gng12	Lrp6		Gstm2	Il13ra1		Lurap1l	Naa35		Pink1	Psmc1		Siah2	Tgfbr1
Entpd4	Glb1	Zdhhc13	Golga1	Lrrc75a		Gucd1	Ilk		Lyrm2	Narf		Pla2g4a	Psmd11		Sidt2	Themis3
Entpd4b	Glmp	Zfp553	Gorasp2	Lrrc8b		Gusb	Ino80b		Mad2l1bp	Nasp		Plk1	Psmd14		Slc25a11	Thoc7
Entpd8	Glo1	Zfp703	Got1	Ltv1		Hacd3	Ints1		Magt1	Nedd8		Plxna1	Psmg3		Slc25a13	Tiprl
Ep300	Gm13363	Zranb1	Gpr89	Man1b1		Hadhb	Ints3		Mat2a	Nedd9		Plxnb2	Ptk7		Slc25a17	Tle3
Epas1	Gm38431		Grk6	Manbal		Hars	Irf1		Mboat7	Nelfcd		Pnpo	Rab4b		Slc26a3	Tmc5
Epb41l2	Gm4070		Gsdmd	Map2k3		Heatr6	Isyna1		Mcts1	Nemf		Polr3a	Raf1		Smg6	Tmc6
Epc2	Gm53		Gstm7	Map3k11		Hepacam2	Itga6		Mdp1	Neo1		Polr3k	Ranbp2		Smim12	Tmc8
Ephb3	Gmnn		Gucd1	Map7		Herpud1	Jmjd6		Med26	Neurl3		Ppcs	Rangap1		Smyd5	Tmem168
Eprs	Gmppb		Gusb	Mast2		Hes1	Jpt2		Med4	Nfxl1		Ppfia1	Rasa4		Snap29	Tmem179b
Ergic1	Gng11		Hacd3	Matr3		Hgsnat	Junb		Metap1	Ngly1		Ppp2cb	Rbck1		Snrnp200	Tmem183a
Esrp1	Golga7		Hadhb	Maz		Hmgn1	Kctd3		Mettl7a1	Nipsnap2		Prag1	Rdh11		Snx12	Tprgl
Etnk1	Golgb1		Heatr6	Mbd6		Hnrnpa1	Kdm2a		Mfsd4a	Nipsnap3b		Prkcsh	Retreg2		Snx6	Traf3
Evi5	Golt1a		Hepacam2	Mcee		Hnrnph1	Kif12		Mgrn1	Nnt		Psip1	Rexo2		Spata13	Triap1
Fads3	Golt1b		Hes1	Mcm3		Hoxa7	Klhdc3		Micu1	Nol7		Psmc1	Rexo4		Spcs3	Trit1
Faf2	Gpc4		Hgs	Mcm5		Hoxa9	Lamp2		Minpp1	Nom1		Ptk2b	Rfc1		Spns1	Trp53bp2
Fam114a1	Gpd1l		Hira	Mcrip2		Hoxb6	Lamtor1		Mlf2	Nomo1		Rab4a	Rgcc		Sprr2a3	Ttc32
Fam120aos	Gphn		Hmgn1	Med11		Hoxb8	Laptm4b		Mlx	Nrbp1		Rab5if	Rhpn2		Sptlc1	Tvp23b
Fam13a	Gpr108		Hnrnpa1	Mfsd1		Hsd17b11	Lbhd1		Mogs	Nrep		Raf1	Rnf103		Srpr	Ubald1
Fam160a2	Grina		Hoxa11os	Mfsd13a		Htatip2	Leng8		Mpp6	Nsa2		Ranbp2	Rnf115		St3gal3	Unc45a
Fam168b	Grk2		Hoxa9	Mgat5		Iars2	Lrp5		Mre11a	Nt5c2		Rarg	Rnf213		Stk38	Vps26b
Fam189a2	Grn		Hoxb6	Micos13		Idi1	Lrp6		Mrpl28	Nt5c3		Rasa4	Rrp1		Stx3	Wbp2
Fam192a	Gstm2		Hoxb8	Mink1		Ifi35	Lrrc41		Mrpl32	Nudcd2		Rbm3	Sap130		Supt6	Wdr82
Fam193b	Gstt3		Hs1bp3	Mira		Ifngr2	Lrrc75a		Mrpl4	Pacsin2		Rbm39	Sap30bp		Tada3	Yap1
Fam222a	Gtpbp2		Hsd17b11	Mrpl27		Ifrd2	Lsm3		Mrps18b	Pafah1b3		Rexo4	Sar1a		Taf3	Yeats4
Fam32a	Gtpbp3		Htatip2	Mrps21		Impdh1	Ltv1		Ms4a8a	Pde12		Rfc2	Sbf1		Tbc1d13	Zc3h4
Fam3a	Gucy2c		Iars2	Mrps34		Ino80e	Man1b1		Msra	Pdk2		Riox2	Scap		Tbl1x	Zfp110
Fam53a	Gvin1		Idi1	Mrps36		Ints4	Mansc1		Mta3	Perp		Rmnd5b	Sdf2		Telo2	Zfp35
Fars2	Hadh		Ifi35	Msl3		Ints9	Map2k3		Mterf4	Pgap2		Rnf14	Sec11a		Tex30	Zfp553
Fbrs	Hars		Ifrd2	Mta2		Irgm1	Mapk1		Mthfsl	Pgm2		Rnf187	Senp5		Thoc3
Fbxo38	Heca		Ilf3	Mtmr9		Kat14	Mapk14		Mtmr11	Phc2		Rnf19a	Setd1a		Timm17a
Fchsd2	Herpud1		Impad1	Myh9		Kcnn4	Mast2		Mvk	Pi4k2a		Rpe	Sf3b5		Tmem139
Fdft1	Hgfac		Impdh1	Naa35		Kdm5b	Matr3		Myadm	Pigs		Rps6ka3	Sh3yl1		Tmem141
Fdx1	Hgsnat		Ino80e	Naip5		Khnyn	Mbd6		Myo1e	Pisd		Rtca	Slc22a23		Tmem181a
Fdx2	Hibadh		Inppl1	Narf		Kif4	Mcee		Naa10	Pithd1		Rwdd2b	Slc27a4		Tmem205
Fdxr	Hmgn2		Ints4	Nasp		Kif5b	Mcm3		Naa50	Pkp1		Scamp1	Slc35a4		Tmem223
Fech	Hnrnph1		Ints9	Nectin3		Lamtor1	Mcrip2		Naa60	Plcg2		Scamp4	Slc37a1		Tmem234
Fkbp4	Hoxa7		Irgm1	Nedd8		Lamtor4	Mecr		Naa80	Plekhh1		Scap	Snrpc		Tmem243
Fmr1	Hpgd		Isg20l2	Nedd9		Lap3	Med11		Napa	Polr1a		Scnn1a	Ssna1		Tmem259
Frat2	Hspa4l		Kat14	Nelfa		Las1l	Med25		Nav2	Polr1d		Sdhaf1	St3gal5		Tmx2
Frmd4b	Htatsf1		Kdm5b	Nelfcd		Leprot	Mfge8		Ncbp1	Polr2e		Sertad3	St6galnac6		Tnfaip8l1
Fto	Iars		Khnyn	Nemf		Lppos	Mfsd1		Ncbp2	Pomgnt1		Sf3b5	Stat6		Tnip1
G3bp1	Id1		Kif23	Neurl3		Lratd2	Mfsd13a		Ncln	Pot1a		Sh3yl1	Strn4		Tnks
G6pc3	Ifngr2		Kif4	Nfxl1		Lrba	Mgat5		Ncoa1	Ppm1h		Siah2	Supt4a		Tomm40l
Galnt10	Ihh		Kif5b	Nipsnap2		Lrp1	Micos13		Neat1	Ppp1r10		Sidt2	Tecpr1		Trak1
Galnt2	Ikbkb		Lap3	Nipsnap3b		Lrrc41	Mink1		Nfe2l1	Ppp1r11		Slc25a11	Terf2		Trappc3
Galnt4	Il10rb		Las1l	Nmt1		Lrrc42	Mira		Nfyc	Ppp1r37		Slc25a13	Tgfbr1		Trim16
Gas6	Il13ra1		Leprot	Nnt		Lrrc8a	Mknk2		Nipal3	Ppp2r5a		Slc25a17	Themis3		Trim32
Gcsh	Ilk		Lig3	Nol7		Lsm3	Mrpl20		Nisch	Ppp2r5d		Slc26a3	Thoc7		Trim39
Gdpd1	Ilvbl		Lpcat3	Nom1		Lurap1l	Mrpl27		Nol6	Ppp3cb		Slc35a4	Tiprl		Trim56
Gemin7	Ino80b		Lppos	Nomo1		Lyrm2	Mrpl44		Nol9	Ppp6c		Smg6	Tle3		Trmt2b
Gga1	Insig1		Lratd2	Nrbp1		Mad2l1bp	Mrpl49		Nop56	Ppp6r1		Smim12	Tmc5		Tsta3
Ginm1	Ints1		Lrba	Nrep		Magt1	Mrpl9		Nr1h4	Ppt1		Smyd5	Tmc6		Ttc39a
Gipc1	Ints3		Lrp1	Nsa2		Mansc1	Mrps21		Nr2c2	Prdm2		Snap29	Tmc8		Uba2
Glb1	Irf1		Lrrc42	Nt5c2		Mapk1	Mrps34		Nrbp2	Prelid1		Snrnp200	Tmem168		Uck2
Glipr2	Isyna1		Lrrc47	Nt5c3		Mapk14	Mrps36		Nrp2	Prkaca		Snx12	Tmem179b		Ugcg
Gm3435	Itga6		Lrrc8a	Nudcd2		Mat2a	Msl1		Nsfl1c	Prr14l		Snx6	Tmem183a		Uhmk1
Gm38431	Jmjd6		Lurap1l	Nudcd3		Mboat7	Mta2		Nudt2	Psmd11		Spata13	Top2a		Umps
Gm5643	Jpt2		Lyrm2	Otub1		Mcts1	Mtch1		Nudt4	Psmd14		Spcs3	Tprgl		Ung
Gmppb	Junb		Maco1	Pacsin2		Mdp1	Mtmr3		Nup205	Psme3		Spns1	Traf3		Upf3a
Gng12	Kcnn4		Mad2l1	Pafah1b3		Mecr	Muc4		Nxt2	Psmg3		Sprr2a3	Triap1		Uqcc3
Golga1	Kctd3		Mad2l1bp	Paip2		Med26	Myh9		Oit1	Ptk7		Sptlc1	Trit1		Vcl
Golga7	Kdm2a		Magt1	Pde12		Med4	Naa35		Oxld1	Pxylp1		Srpr	Trmu		Wdr13
Gorasp2	Kif12		Map3k20	Pdk2		Metap1	Narf		Pacs2	Rab15		Ssna1	Trp53bp2		Wdr18
Got1	Kif2a		Mat2a	Perp		Mettl7a1	Nasp		Pafah1b1	Rab43		St3gal3	Trp53inp2		Wdr34
Gpr108	Klf13		Mbd1	Pgap2		Mfge8	Ncapd2		Pagr1a	Rab4b		Stk38	Tspan3		Wdr41
Gpr89	Klhdc3		Mboat7	Pgm2		Mfsd4a	Nedd8		Parp6	Rabgef1		Stx3	Ttc32		Wdr48
Grk2	Kpna2		Mcts1	Phc2		Mgrn1	Nedd9		Parp9	Racgap1		Supt6	Ttc38		Yeats2
Grk6	Krr1		Mdp1	Pi4k2a		Micu1	Nelfcd		Pcdhga1	Ralbp1		Tada3	Tvp23b		Yipf2
Grn	Lamp2		Med26	Pigs		Minpp1	Nemf		Pcdhga9	Ramac		Taf3	Txndc5		Zfp362
Gsdmd	Lamtor1		Med4	Pisd		Mknk2	Nenf		Pcdhgb2	Rbck1		Tbc1d13	Ubald1		Zfp598
Gstm2	Lamtor4		Mepce	Pithd1		Mlf2	Neo1		Pcnt	Rbm10		Tbl1x	Unc45a		Zfp623
Gstm7	Laptm4b		Mettl7a1	Pkp1		Mlx	Neurl3		Pex6	Rce1		Telo2	Utp14a		Zfp628
Gucd1	Larp4b		Mfsd4a	Plcg2		Mogs	Nfx1		Pgd	Rdh11		Terf2	Vps26b		Zfp639
Gusb	Lbhd1		Mgrn1	Plekhh1		Mpp6	Nfxl1		Pi4k2b	Retreg2		Tex30	Vps53		Zfyve19
Hacd3	Leng8		Mib1	Polr1a		Mre11a	Ngly1		Pi4kb	Rexo2		Thoc3	Wbp2		Zranb1
Hadhb	Lrp5		Micu1	Polr1d		Mrpl20	Nipsnap2		Pik3r2	Rfc1		Timm17a	Wdhd1		Zranb2
Hars	Lrp6		Mier1	Polr2e		Mrpl28	Nipsnap3b		Pim3	Rgcc		Tmem139	Wdr82
Heatr6	Lrrc41		Minpp1	Pomgnt1		Mrpl32	Nnt		Pklr	Rhpn2		Tmem141	Xpo6
Heca	Lrrc75a		Mlf2	Pot1a		Mrpl4	Nol7		Pla2g4a	Ric8a		Tmem181a	Yap1
Hepacam2	Lrrc8b		Mlx	Ppm1h		Mrpl44	Nom1		Plxna1	Rmnd5a		Tmem205	Yeats4
Herpud1	Lsm3		Mlxipl	Ppp1r10		Mrpl49	Nomo1		Pmf1	Rnf103		Tmem223	Zc3h4
Hes1	Ltv1		Mogs	Ppp1r11		Mrpl9	Nr3c2		Pnpo	Rnf115		Tmem234	Zfp110
Hgs	Man1b1		Morc2a	Ppp1r37		Mrps18b	Nrbp1		Poldip3	Rnf213		Tmem243	Zfp35
Hgsnat	Manbal		Mpp6	Ppp1r9b		Ms4a8a	Nrep		Polr3a	Rpl37a		Tmem259	Zfp553
Hira	Mansc1		Mre11a	Ppp2r5a		Msl1	Nsa2		Polr3k	Rsph3b		Tmx2
Hmgn1	Map2k3		Mrpl28	Ppp2r5d		Msra	Nt5c2		Ppcs	Sap130		Tnfaip8l1
Hnrnpa1	Map3k11		Mrpl32	Ppp3cb		Mta3	Nt5c3		Ppfia1	Sap30bp		Tnip1
Hnrnph1	Map7		Mrpl4	Ppp3r1		Mtch1	Nudcd2		Ppp1r8	Sar1a		Tnks
Hoxa11os	Mapk1		Mrps18a	Ppp6c		Mterf4	Nudt3		Ppp2cb	Sbf1		Tomm40l
Hoxa7	Mapk14		Mrps18b	Ppp6r1		Mthfsl	Pacsin2		Pqlc1	Scml4		Top2a
Hoxa9	Mast2		Mrps2	Prdm2		Mtmr11	Pafah1b3		Prag1	Sdf2		Trak1
Hoxb6	Matr3		Ms4a8a	Prelid1		Muc4	Pcdh1		Prkab1	Sdha		Trappc3
Hoxb8	Maz		Msra	Prkaca		Mvk	Pdcd6		Prkcsh	Sec11a		Trim16
Hs1bp3	Mbd6		Mta3	Prr14l		Myadm	Pde12		Psip1	Sec14l1		Trim32
Hsd17b11	Mcee		Mterf4	Psmd11		Myo1e	Pde4dip		Ptk2b	Sel1l		Trim39
Htatip2	Mcm3		Mthfsl	Psmd14		Naa10	Pdk2		Pttg1ip	Selenbp1		Trim56
Iars2	Mcm5		Mtmr11	Psmd3		Naa50	Perp		Pxk	Senp5		Trmt2b
Idi1	Mcrip2		Mtmr6	Psme3		Naa60	Pgap2		R3hcc1	Setd1a		Trmu
Ifi35	Mecr		Mvk	Psmg3		Naa80	Pgm2		Rab4a	Shmt2		Trp53inp2
Ifngr2	Med11		Myadm	Ptcd3		Napa	Phc2		Rab5if	Shoc2		Tspan3
Ifrd2	Med25		Myo1c	Ptgr2		Nav2	Phlda1		Rad21	Slc1a4		Tsta3
Il10rb	Metap1		Myo1e	Ptk7		Ncapd2	Pi4k2a		Raly	Slc1a5		Ttc38
Ilf3	Mfge8		Naa10	Ptpa		Ncbp1	Pigs		Rarg	Slc22a23		Ttc39a
Impad1	Mfsd1		Naa50	Pxylp1		Ncbp2	Pink1		Raver1	Slc27a4		Txndc5
Impdh1	Mfsd13a		Naa60	Rab14		Ncln	Pisd		Rbm12b1	Slc37a1		Uba2
Ino80e	Mgat2		Napa	Rab15		Ncoa1	Pithd1		Rbm3	Slc44a3		Uck2
Inppl1	Mgat5		Naxd	Rab43		Neat1	Pkp1		Rbm39	Slfn9		Ugcg
Ints3	Micos13		Ncbp1	Rab4b		Nenf	Plcg2		Rbmxl1	Smox		Uhmk1
Ints4	Mink1		Ncbp2	Rabgef1		Nfe2l1	Plekhh1		Rfc2	Snd1		Umps
Ints9	Mira		Ncln	Racgap1		Nfx1	Plk1		Riox2	Snhg18		Ung
Irgm1	Mknk2		Ncoa1	Ralbp1		Nfyc	Plxnb2		Rmnd5b	Snrpc		Upf3a
Isg20l2	Mrpl20		Neat1	Ramac		Nipal3	Polr1a		Rnf121	St13		Uqcc3
Kat14	Mrpl27		Nek2	Rassf3		Nisch	Polr1d		Rnf14	St3gal5		Utp14a
Kcnn4	Mrpl44		Nf2	Rbck1		Nol6	Polr2e		Rnf167	St6galnac6		Vcl
Kdm5b	Mrpl49		Nfe2l1	Rbm10		Nol9	Pomgnt1		Rnf187	Stard5		Vps53
Khnyn	Mrpl9		Nfyc	Rce1		Nop56	Pot1a		Rnf19a	Stat6		Wdhd1
Kif23	Mrps21		Nisch	Resf1		Nr1h4	Ppm1h		Rnf19b	Stmn1		Wdr13
Kif4	Mrps34		Noa1	Retreg2		Nr2c2	Ppp1r10		Rpe	Strn4		Wdr18
Kif5b	Mrps36		Nob1	Rexo2		Nr3c2	Ppp1r11		Rph3al	Supt4a		Wdr34
Lamtor1	Msl1		Nol6	Rfc1		Nrbp2	Ppp1r37		Rpl23	Supt7l		Wdr41
Lamtor4	Msl3		Nol9	Rfc5		Nrp2	Ppp2r5a		Rps6ka3	Syvn1		Wdr48
Lap3	Mta2		Nop56	Rgcc		Nsfl1c	Ppp2r5d		Rrm2	Tecpr1		Xpo6
Las1l	Mtch1		Nr1h4	Rhpn2		Nudt2	Ppp3cb		Rsl1d1	Tgfbr1		Yeats2
Leprot	Mtmr3		Nrbp2	Ric8a		Nudt3	Ppp6c		Rtca	Themis3		Yipf2
Lig3	Mtmr9		Nrp2	Ring1		Nudt4	Ppp6r1		Rwdd2b	Thoc7		Zfp362
Lpcat3	Muc4		Nsfl1c	Rmnd5a		Nup205	Ppt1		Saraf	Tiprl		Zfp598
Lppos	Myh9		Nudt2	Rnf103		Nxt2	Prdm2		Sbno2	Tjp2		Zfp623
Lratd2	Naa35		Nudt4	Rnf115		Oit1	Prelid1		Scamp1	Tle3		Zfp628
Lrba	Naa80		Nup205	Rnf213		Oxld1	Prkaca		Scamp4	Tle5		Zfp639
Lrp1	Naip5		Nxt2	Rpf2		Pacs2	Prkag1		Scnn1a	Tm4sf20		Zfyve19
Lrrc41	Narf		Oit1	Rpl37a		Pafah1b1	Prr14l		Scp2	Tmc5		Zranb1
Lrrc42	Nasp		Opa3	Rsph3b		Pagr1a	Prss8		Scrib	Tmc6		Zranb2
Lrrc47	Nav2		Oxld1	Samd4b		Parp6	Psmc1		Sdhaf1	Tmc8
Lrrc8a	Ncapd2		Pacs2	Sap130		Parp9	Psmd11		Sec16a	Tmem168
Lsm3	Nde1		Pafah1b1	Sap30bp		Pcdh1	Psmd14		Sema4g	Tmem179b
Lurap1l	Nectin3		Parp6	Sar1a		Pcdhga1	Psme3		Sertad3	Tmem183a
Lyrm2	Nedd8		Pcdhga1	Sbf1		Pcdhga9	Psmg3		Set	Tmem238l
Maco1	Nedd9		Pcdhga9	Scml4		Pcdhgb2	Ptk7		Sf3a1	Tmem248
Mad2l1	Nelfa		Pcdhgb2	Sdf2		Pcnt	Ptpmt1		Sh2d4a	Tmem250-ps
Mad2l1bp	Nelfcd		Pcnt	Sdha		Pdcd6	Pxylp1		Sh3bgrl3	Tmub1
Magt1	Nemf		Pdap1	Sec11a		Pde4dip	Rab15		Siah2	Tnpo3
Mansc1	Nenf		Pde8b	Sel1l		Pex6	Rab43		Sidt2	Tor1b
Map3k20	Neo1		Pepd	Selenbp1		Pgd	Rab4b		Slc20a1	Tpi1
Mapk1	Neurl3		Pex6	Senp5		Phlda1	Rabgef1		Slc25a11	Tprgl
Mapk14	Nfx1		Pgd	Sestd1		Pi4k2b	Racgap1		Slc25a13	Traf3
Mat2a	Nfxl1		Pi4k2b	Setd1a		Pi4kb	Raf1		Slc25a17	Triap1
Mbd1	Ngly1		Pi4kb	Shmt2		Pik3r2	Ralbp1		Slc25a33	Trim25
Mboat7	Nipal3		Pik3r2	Shoc2		Pim3	Ramac		Slc26a3	Trit1
Mcts1	Nipsnap2		Pim3	Shroom2		Pink1	Ranbp2		Slc35c2	Trp53bp2
Mdp1	Nipsnap3b		Pja2	Shtn1		Pklr	Rangap1		Slc37a4	Tspo
Mecr	Nmt1		Pklr	Slc1a4		Pla2g4a	Rasa4		Slc6a8	Ttc32
Med25	Nnt		Pkp3	Slc1a5		Plk1	Rbck1		Smagp	Tvp23b
Med26	Nol7		Pla2g4a	Slc22a23		Plxna1	Rbm10		Smg5	Twf1
Med4	Nom1		Plxna1	Slc25a23		Plxnb2	Rce1		Smg6	Ubald1
Mepce	Nomo1		Pmf1	Slc27a4		Pmf1	Rdh11		Smim12	Unc45a
Metap1	Nr2c2		Pnpo	Slc44a3		Pnpo	Retreg2		Smo	Vps26b
Mettl7a1	Nr3c2		Pofut2	Slfn9		Poldip3	Retreg3		Smoc2	Wbp2
Mfge8	Nrbp1		Poldip3	Smc2		Polr3a	Rexo2		Smyd5	Wdr82
Mfsd4a	Nrep		Polr3a	Smox		Polr3k	Rexo4		Snap29	Wsb2
Mgat2	Nrf1		Polr3k	Snd1		Ppcs	Rfc1		Snap47	Yap1
Mgrn1	Nsa2		Por	Snhg18		Ppfia1	Rgcc		Snrnp200	Yeats4
Mib1	Nt5c2		Ppan	Snrpb		Ppp1r8	Rhpn2		Snrpa	Zc3h11a
Micu1	Nt5c3		Ppcs	Snrpc		Ppp2cb	Ric8a		Snu13	Zc3h4
Mier1	Nudcd2		Ppfia1	Spg11		Pqlc1	Rmnd5a		Snx12	Zc3hav1
Minpp1	Nudcd3		Ppfia3	Srcap		Prag1	Rnf103		Snx4	Zfp110
Mknk2	Nudt3		Ppp1cc	St13		Prkab1	Rnf115		Snx6	Zfp330
Mlf2	Nuf2		Ppp1r13b	St3gal5		Prkag1	Rnf213		Spata13	Zfp35
Mlx	Otub1		Ppp1r8	St6galnac2		Prkcsh	Rnps1		Sphk2	Zfp809
Mlxipl	Pacsin2		Ppp2cb	St6galnac6		Prss8	Rpl37a		Spns1
Mogs	Pafah1b3		Pqlc1	Stard5		Psip1	Rraga		Sprr2a3
Morc2a	Pagr1a		Prag1	Stat6		Psmc1	Rrp1		Sptlc1
Mpp6	Paip2		Prkab1	Stmn1		Ptk2b	Rsph3b		Sptssa
Mre11a	Parp9		Prkcsh	Strn3		Ptpmt1	Sae1		St3gal3
Mrpl20	Pcdh1		Psip1	Strn4		Pttg1ip	Sap130		Stam
Mrpl28	Pdcd6		Ptk2b	Supt4a		Pxk	Sap30bp		Stard3nl
Mrpl32	Pde12		Ptpn11	Syvn1		R3hcc1	Sar1a		Stard4
Mrpl4	Pde4dip		Ptpn23	Taf12		Rab4a	Sbf1		Stard7
Mrpl44	Pdk2		Pttg1ip	Tbc1d4		Rab5if	Scap		Stim1
Mrpl49	Perp		Pycr2	Tecpr1		Rad21	Scml4		Stk38
Mrpl9	Pgap2		Qrich1	Tesk1		Raf1	Sdf2		Stx3
Mrps18a	Pgm2		R3hcc1	Tfap4		Raly	Sdha		Stxbp2
Mrps18b	Phc2		Rab10	Tgfbr1		Ranbp2	Sec11a		Sumo2
Mrps2	Phlda1		Rab4a	Themis3		Rangap1	Sec14l1		Supt6
Ms4a8a	Pi4k2a		Rab5if	Thoc7		Rarg	Sel1l		Szrd1
Msl1	Pigs		Rad21	Tiprl		Rasa4	Selenbp1		Tada3
Msra	Pink1		Raly	Tjp2		Raver1	Selenow		Taf3
Mta3	Pisd		Rara	Tle3		Rbm12b1	Senp5		Tars
Mtch1	Pithd1		Rarg	Tle5		Rbm3	Setd1a		Tax1bp1
Mterf4	Pkp1		Raver1	Tm4sf20		Rbm39	Sf3b5		Tbc1d13
Mthfsl	Plcg2		Rbm12b1	Tmc5		Rbmxl1	Sgpp2		Tbc1d22a
Mtmr11	Plekhh1		Rbm3	Tmc6		Retreg3	Sh3yl1		Tbl1x
Mtmr3	Plk1		Rbmx	Tmc8		Rexo4	Shmt2		Telo2
Mtmr6	Plxnb2		Rbmxl1	Tmem168		Rfc2	Shoc2		Tes
Muc4	Polr1a		Rcc1	Tmem179b		Riox2	Slc1a4		Tex30
Mvk	Polr1d		Rfc2	Tmem208		Rmnd5b	Slc1a5		Tfrc
Myadm	Polr2e		Rhot2	Tmem238l		Rnf121	Slc22a23		Tgfbr2
Myo1c	Pomgnt1		Riox2	Tmem248		Rnf14	Slc27a4		Timm17a
Myo1e	Pot1a		Rmnd5b	Tmem250-ps		Rnf167	Slc35a4		Tlk1
Naa10	Ppm1a		Rnf121	Tmod3		Rnf187	Slc37a1		Tmbim1
Naa50	Ppm1h		Rnf128	Tmpo		Rnf19a	Slc38a10		Tmem139
Naa60	Ppp1r10		Rnf14	Tmub1		Rnf19b	Slc44a3		Tmem141
Naa80	Ppp1r11		Rnf187	Tnfrsf1a		Rnps1	Slfn9		Tmem181a
Napa	Ppp1r37		Rnf19a	Tnpo3		Rpe	Smox		Tmem205
Nav2	Ppp1r9b		Rnf19b	Tomm22		Rph3al	Snd1		Tmem223
Naxd	Ppp2r5a		Rnf8	Tor1b		Rpl23	Snhg18		Tmem243
Ncapd2	Ppp2r5d		Rpe	Tox3		Rps6ka3	Snrpc		Tmem259
Ncbp1	Ppp3cb		Rph3al	Tpi1		Rraga	Spcs3		Tmem97
Ncbp2	Ppp3r1		Rrm2	Tprgl		Rrm2	Srpr		Tmx2
Ncln	Ppp6c		Rsl1d1	Traf3		Rrp1	Ssna1		Tnfaip8l1
Ncoa1	Ppp6r1		Rtca	Triap1		Rsl1d1	St13		Tnip1
Nde1	Ppt1		Rwdd2b	Trim25		Rtca	St3gal5		Tnks
Neat1	Prdm2		Saraf	Trit1		Rwdd2b	St6galnac6		Tomm40l
Nek2	Prelid1		Sbno2	Tspo		Sae1	Stard5		Tpm4
Nenf	Prkaca		Scamp1	Tspyl1		Saraf	Stat6		Trak1
Neo1	Prkag1		Scamp4	Ttc32		Sbno2	Stmn1		Trappc3
Nf2	Prr14l		Scnn1a	Twf1		Scamp1	Strn4		Trim16
Nfe2l1	Prss8		Scp2	Ube2b		Scamp4	Supt4a		Trim32
Nfx1	Psmc1		Scrib	Unc45a		Scap	Supt7l		Trim39
Nfyc	Psmd11		Sdhaf1	Usp24		Scnn1a	Syvn1		Trim56
Ngly1	Psmd14		Sec16a	Vps26b		Scp2	Tcerg1		Trir
Nipal3	Psmd3		Sema4g	Vps35		Scrib	Tecpr1		Trmt2b
Nisch	Psme3		Serinc5	Wapl		Sdhaf1	Terf2		Trpc4ap
Noa1	Psmg3		Sertad3	Washc1		Sec16a	Tgfbr1		Tspan31
Nob1	Ptcd3		Set	Wbp2		Selenow	Themis3		Ttc7
Nol6	Ptgr2		Sf3a1	Wdr5		Sema4g	Thoc3		Txndc11
Nol9	Ptk7		Sh2d4a	Wdr61		Sertad3	Thoc7		Txnip
Nop56	Ptpa		Sh3bgrl3	Wdr82		Set	Tiprl		U2af2
Nr1h4	Ptpmt1		Siah2	Wsb2		Sf3a1	Tjp2		Ube2m
Nr2c2	Pxk		Sidt2	Yap1		Sf3b5	Tle3		Ugcg
Nr3c2	Pxylp1		Slc20a1	Yeats4		Sgpp2	Tle5		Uhmk1
Nrbp2	Rab14		Slc25a11	Ythdf2		Sh2d4a	Tm4sf20		Umps
Nrf1	Rab15		Slc25a13	Zbtb1		Sh3bgrl3	Tmc5		Ung
Nrp2	Rab43		Slc25a33	Zc3h11a		Sh3yl1	Tmc6		Upf3a
Nsfl1c	Rab4b		Slc26a3	Zc3hav1		Siah2	Tmc8		Uqcc3
Nudt2	Rabgef1		Slc35c2	Zcchc7		Sidt2	Tmem11		Utrn
Nudt3	Racgap1		Slc37a4	Zfp110		Slc20a1	Tmem168		Vcl
Nudt4	Raf1		Slc6a8	Zfp146		Slc25a11	Tmem179b		Vcp
Nuf2	Ralbp1		Smagp	Zfp260		Slc25a13	Tmem183a		Vps25
Nup205	Ramac		Smg5	Zfp330		Slc25a17	Tmem234		Wdr13
Nxt2	Ranbp2		Smg6	Zfp35		Slc25a33	Tmem238l		Wdr18
Oit1	Rangap1		Smo	Zfp809		Slc26a3	Tmem248		Wdr34
Opa3	Rasa4		Smoc2			Slc35a4	Tmem250-ps		Wdr41
Oxld1	Rassf3		Smpd3			Slc35c2	Tmub1		Wdr48
Pacs2	Rbck1		Smyd5			Slc37a4	Tnpo3		Yars
Pafah1b1	Rbm10		Snap29			Slc38a10	Top2a		Yeats2
Pagr1a	Rbm39		Snap47			Slc6a8	Tor1b		Yipf2
Parp6	Rce1		Snapin			Smagp	Tpi1		Ypel3
Parp9	Rdh11		Snrnp200			Smg5	Tprgl		Ywhaq
Pcdh1	Resf1		Snrpa			Smg6	Traf3		Zbtb17
Pcdhga1	Retreg2		Snu13			Smim12	Triap1		Zfp362
Pcdhga9	Retreg3		Snx12			Smo	Trim25		Zfp598
Pcdhgb2	Rexo2		Snx4			Smoc2	Trit1		Zfp623
Pcnt	Rexo4		Snx6			Smyd5	Trmu		Zfp628
Pdap1	Rfc1		Snx7			Snap29	Trp53bp2		Zfp639
Pdcd6	Rfc5		Sos2			Snap47	Trp53inp2		Zfp747
Pde4dip	Rgcc		Spata13			Snrnp200	Tspan3		Zfp768
Pde8b	Rhpn2		Sphk2			Snrpa	Tspo		Zfp787
Pepd	Ric8a		Spns1			Snu13	Tsta3		Zfyve19
Pex6	Ring1		Sprr2a3			Snx12	Ttc32		Zranb2
Pgd	Rmnd5a		Spry2			Snx4	Ttc38
Phlda1	Rnf103		Sptssa			Snx6	Ttc39a
Pi4k2b	Rnf115		Srm			Spata13	Tvp23b
Pi4kb	Rnf167		Ssu72			Spcs3	Twf1
Pik3r2	Rnf213		St3gal3			Sphk2	Txndc5
Pim3	Rnps1		Stam			Spns1	Uba2
Pink1	Rpf2		Stap2			Sprr2a3	Ubald1
Pja2	Rpl23		Stard3nl			Sptlc1	Uck2
Pklr	Rpl37a		Stard4			Sptssa	Unc45a
Pkp3	Rps6ka3		Stard7			Srpr	Utp14a
Pla2g4a	Rraga		Stim1			Ssna1	Vps26b
Plk1	Rrp1		Stip1			St3gal3	Vps53
Plxna1	Rsph3b		Stk38			Stam	Wars
Plxnb2	Sae1		Strip1			Stard3nl	Wbp2
Pmf1	Samd4b		Stx12			Stard4	Wdhd1
Pnpo	Sap130		Stx3			Stard7	Wdr75
Pofut2	Sap30bp		Stxbp2			Stim1	Wdr82
Poldip3	Sar1a		Sumo2			Stk38	Wsb2
Polr3a	Sbf1		Supt6			Stx3	Xpo6
Polr3k	Scap		Szrd1			Stxbp2	Yap1
Por	Scml4		Tada3			Sumo2	Yeats4
Ppan	Sdf2		Taf3			Supt6	Zc3h11a
Ppcs	Sdha		Tars			Szrd1	Zc3h4
Ppfia1	Sec11a		Tax1bp1			Tada3	Zc3hav1
Ppfia3	Sec14l1		Tbc1d22a			Taf3	Zfp110
Ppm1a	Sel1l		Tbl1x			Tars	Zfp330
Ppp1cc	Selenbp1		Telo2			Tax1bp1	Zfp35
Ppp1r13b	Selenow		Tes			Tbc1d13	Zfp553
Ppp1r8	Senp5		Tex30			Tbc1d22a	Zfp703
Ppp2cb	Sestd1		Tfrc			Tbl1x	Zfp809
Ppt1	Setd1a		Tgfbr2			Tcerg1	Zranb1
Pqlc1	Sf3b5		Thumpd1			Telo2
Prag1	Sgpp2		Timm17a			Terf2
Prkab1	Sh3yl1		Tle1			Tes
Prkag1	Shmt2		Tmed7			Tex30
Prkcsh	Shoc2		Tmem139			Tfrc
Prss8	Shroom2		Tmem141			Tgfbr2
Psip1	Shtn1		Tmem181a			Thoc3
Psmc1	Slc1a4		Tmem205			Timm17a
Ptk2b	Slc1a5		Tmem223			Tlk1
Ptpmt1	Slc22a23		Tmem243			Tmbim1
Ptpn11	Slc25a17		Tmem259			Tmem11
Ptpn23	Slc25a23		Tmem97			Tmem139
Pttg1ip	Slc27a4		Tmx2			Tmem141
Pxk	Slc35a4		Tnfaip8l1			Tmem181a
Pycr2	Slc37a1		Tnip1			Tmem205
Qrich1	Slc38a10		Tnks			Tmem223
R3hcc1	Slc44a3		Tomm40l			Tmem234
Rab10	Slfn9		Tor3a			Tmem243
Rab4a	Smc2		Tpm4			Tmem259
Rab5if	Smim12		Trak1			Tmem97
Rad21	Smox		Trappc3			Tmx2
Raf1	Snd1		Trim16			Tnfaip8l1
Raly	Snhg18		Trim32			Tnip1
Ranbp2	Snrpb		Trim39			Tnks
Rangap1	Snrpc		Trim56			Tomm40l
Rara	Spcs3		Trmt2b			Top2a
Rarg	Spg11		Trpc4ap			Tpm4
Rasa4	Sptlc1		Tspan31			Trak1
Raver1	Srcap		Ttc7			Trappc3
Rbm12b1	Srpr		Tusc2			Trim16
Rbm3	Ssna1		Txndc11			Trim32
Rbm39	St13		Txnip			Trim39
Rbmx	St3gal5		U2af2			Trim56
Rbmxl1	St6galnac2		Ube2m			Trir
Rcc1	St6galnac6		Uhmk1			Trmt2b
Rdh11	Stard5		Umps			Trmu
Retreg3	Stat6		Unc50			Trp53inp2
Rexo4	Stmn1		Ung			Trpc4ap
Rfc2	Strn3		Upf3a			Tspan3
Rhot2	Strn4		Uqcc3			Tspan31
Riox2	Supt4a		Uso1			Tsta3
Rmnd5b	Supt7l		Usp5			Ttc38
Rnf121	Syvn1		Usp53			Ttc39a
Rnf128	Taf12		Uspl1			Ttc7
Rnf14	Tbc1d13		Utp14b			Txndc11
Rnf167	Tbc1d4		Utp20			Txndc5
Rnf187	Tcerg1		Utrn			Txnip
Rnf19a	Tecpr1		Vamp3			U2af2
Rnf19b	Terf2		Vcl			Uba2
Rnf8	Tesk1		Vcp			Ube2m
Rnps1	Tfap4		Vps25			Uck2
Rpe	Tgfbr1		Vps36			Ugcg
Rph3al	Tgs1		Wdr13			Uhmk1
Rpl23	Themis3		Wdr18			Umps
Rps6ka3	Thoc3		Wdr34			Ung
Rraga	Thoc7		Wdr36			Upf3a
Rrm2	Tiprl		Wdr41			Uqcc3
Rrp1	Tjp2		Wdr48			Utp14a
Rsl1d1	Tle3		Yars			Utrn
Rtca	Tle5		Yeats2			Vcl
Rwdd2b	Tlk1		Yipf2			Vcp
Sae1	Tm4sf20		Ypel3			Vps25
Saraf	Tmbim1		Ywhaq			Vps53
Sbno2	Tmc5		Zadh2			Wars
Scamp1	Tmc6		Zbtb17			Wdhd1
Scamp4	Tmc8		Zc3h18			Wdr13
Scap	Tmem11		Zfand6			Wdr18
Scnn1a	Tmem168		Zfp362			Wdr34
Scp2	Tmem179b		Zfp593			Wdr41
Scrib	Tmem183a		Zfp598			Wdr48
Sdhaf1	Tmem208		Zfp606			Wdr75
Sec14l1	Tmem234		Zfp623			Xpo6
Sec16a	Tmem238l		Zfp628			Yars
Selenow	Tmem248		Zfp639			Yeats2
Sema4g	Tmem250-ps		Zfp664			Yipf2
Serinc5	Tmod3		Zfp747			Ypel3
Sertad3	Tmpo		Zfp768			Ywhaq
Set	Tmub1		Zfp787			Zbtb17
Sf3a1	Tnfrsf1a		Zfyve19			Zfp362
Sf3b5	Tnpo3		Zkscan3			Zfp553
Sgpp2	Tomm22		Zmat5			Zfp598
Sh2d4a	Top2a		Zranb2			Zfp623
Sh3bgrl3	Tor1b					Zfp628
Sh3yl1	Tox3					Zfp639
Siah2	Tpi1					Zfp703
Sidt2	Tprgl					Zfp747
Slc20a1	Traf3					Zfp768
Slc25a11	Triap1					Zfp787
Slc25a13	Trim25					Zfyve19
Slc25a17	Trir					Zranb1
Slc25a33	Trit1					Zranb2
Slc26a3	Trmu
Slc35a4	Trp53bp2
Slc35c2	Trp53inp2
Slc37a1	Tspan3
Slc37a4	Tspo
Slc38a10	Tspyl1
Slc6a8	Tsta3
Smagp	Ttc32
Smg5	Ttc38
Smg6	Ttc39a
Smim12	Tvp23b
Smo	Twf1
Smoc2	Txndc5
Smpd3	Uba2
Smyd5	Ubald1
Snap29	Ube2b
Snap47	Uck2
Snapin	Ugcg
Snrnp200	Unc45a
Snrpa	Usp14
Snu13	Usp24
Snx12	Utp14a
Snx4	Vps26b
Snx6	Vps35
Snx7	Vps53
Sos2	Wapl
Spata13	Wars
Spcs3	Washc1
Sphk2	Wbp2
Spns1	Wdhd1
Sprr2a3	Wdr5
Spry2	Wdr61
Sptlc1	Wdr75
Sptssa	Wdr82
Srm	Wsb2
Srpr	Xpo6
Ssna1	Yap1
Ssu72	Yeats4
St3gal3	Ythdf2
Stam	Zbtb1
Stap2	Zc3h11a
Stard3nl	Zc3h4
Stard4	Zc3hav1
Stard7	Zcchc7
Stim1	Zdhhc13
Stip1	Zfp110
Stk38	Zfp146
Strip1	Zfp260
Stx12	Zfp330
Stx3	Zfp35
Stxbp2	Zfp553
Sumo2	Zfp703
Supt6	Zfp809
Supt7l	Zranb1
Szrd1
Tada3
Taf3
Tars
Tax1bp1
Tbc1d13
Tbc1d22a
Tbl1x
Tcerg1
Telo2
Terf2
Tes
Tex30
Tfrc
Tgfbr2
Tgs1
Thoc3
Thumpd1
Timm17a
Tle1
Tlk1
Tmbim1
Tmed7
Tmem11
Tmem139
Tmem141
Tmem181a
Tmem183a
Tmem205
Tmem223
Tmem234
Tmem243
Tmem259
Tmem97
Tmx2
Tnfaip8l1
Tnip1
Tnks
Tomm40l
Top2a
Tor3a
Tpm4
Trak1
Trappc3
Trim16
Trim32
Trim39
Trim56
Trir
Trmt2b
Trmu
Trp53bp2
Trp53inp2
Trpc4ap
Tspan3
Tspan31
Tsta3
Ttc38
Ttc39a
Ttc7
Tusc2
Tvp23b
Txndc11
Txndc5
Txnip
U2af2
Uba2
Ubald1
Ube2m
Uck2
Ugcg
Uhmk1
Umps
Unc50
Ung
Upf3a
Uqcc3
Uso1
Usp14
Usp5
Usp53
Uspl1
Utp14a
Utp14b
Utp20
Utrn
Vamp3
Vcl
Vcp
Vps25
Vps36
Vps53
Wars
Wdhd1
Wdr13
Wdr18
Wdr34
Wdr36
Wdr41
Wdr48
Wdr75
Xpo6
Yars
Yeats2
Yipf2
Ypel3
Ywhaq
Zadh2
Zbtb17
Zc3h18
Zc3h4
Zdhhc13
Zfand6
Zfp362
Zfp553
Zfp593
Zfp598
Zfp606
Zfp623
Zfp628
Zfp639
Zfp664
Zfp703
Zfp747
Zfp768
Zfp787
Zfyve19
Zkscan3
Zmat5
Zranb1
Zranb2

## Sheet: Splicing - Differentiated Cells
Alternatively Spliced Genes (rMATS) - Skipped Exon only
FDR < 0.05							FDR < 0.01							FDR < 0.01 + > 25% dpsi
StemVTuft	StemVEnt	StemVEEC	AbsProVEnt	SecPDGVTuft	SecPDGVEEC		StemVTuft	StemVEnt	StemVEEC	AbsProVEnt	SecPDGVTuft	SecPDGVEEC		StemVTuft	StemVEnt	StemVEEC	AbsProVEnt	SecPDGVTuft	SecPDGVEEC
0610040J01Rik	43345	4833439L19Rik	2310035C23Rik	4833439L19Rik	Adh1		0610040J01Rik	43345	4833439L19Rik	2310035C23Rik	4833439L19Rik	Adh1		1110038B12Rik	2310035C23Rik	4833439L19Rik	2310035C23Rik	Chrm1	Ankrd11
1110038B12Rik	43348	4930539E08Rik	4833439L19Rik	5330417C22Rik	Aff4		1110038B12Rik	43348	4930539E08Rik	A830080D01Rik	5330417C22Rik	Aff4		Abi1	9130409J20Rik	Acox1	Aasdhppt	Clk4	Ankrd17
4921524J17Rik	0610040J01Rik	A1cf	A830080D01Rik	Aaed1	Agap1		9930021J03Rik	0610040J01Rik	A1cf	Aasdhppt	Abcb1a	Ankrd11		Acox1	Ambra1	Ankrd11	Alpk1	Ddx50	Asph
9930021J03Rik	1110038B12Rik	Abhd2	Aasdhppt	Aatf	Ankrd11		Aatf	2310035C23Rik	Abhd2	Add1	Anapc16	Ankrd17		Ambra1	Arhgap1	Ankrd17	Angel2	Extl3	Chac2
Aatf	2310035C23Rik	Acox1	Abhd12	Abcb1a	Ankrd17		Abhd14a	4833420G17Rik	Acox1	AI661453	Ankrd17	Ap2m1		Anapc16	Arhgap39	Asph	Arhgef7	Hras	Chd2
Abca3	4833420G17Rik	Adh1	Adam15	Anapc16	Anxa4		Abhd2	9130409J20Rik	Adh1	Alg9	Ankzf1	Arhgef38		Ap5m1	Arhgef7	Atp8a1	Brd4	Ncor2	Ciz1
Abhd14a	9130409J20Rik	Aff4	Add1	Ankrd17	Ap2m1		Abi1	A1cf	Ankrd11	Alpk1	Ap1ar	Asph		Arnt	Atp8a1	Btrc	Cbfa2t2	Nmi	Clk4
Abhd2	A1cf	Angel2	AI661453	Ankzf1	Arhgef38		Acads	Abca3	Ankrd17	Ammecr1l	Aplp2	Bsg		Atxn7l1	Atxn7l1	Calml4	Ccdc90b	Phf3	Comt
Abi1	Abca3	Ankrd11	Akap9	Ap1ar	Armc8		Acox1	Abhd10	Ap2m1	Angel2	Atl2	Cdhr5		Cars	Blzf1	Cars	Ctnnd1	Plekha6	Ctage5
Acads	Abhd10	Ankrd17	Alg9	Aplp2	Asph		Acsf2	Abhd14a	Arhgef38	Ankhd1	BC004004	Ceacam1		Crtc2	Cars	Ccrn4l	Ddx50	Rbm10	Dync1i2
Acox1	Abhd14a	Anxa4	Alpk1	Arhgap12	BC004004		Acsf3	Abhd2	Asph	Ankrd10	Bpnt1	Chac2		Eif4a2	Cinp	Cd44	Dip2a	Senp5	Foxd2os
Acsf2	Abhd2	Ap2m1	Ammecr1l	Atl2	Bsg		AI314180	Acox1	Atp8a1	Ap3m1	Cd44	Chd2		Epb4.1	Ctnnd1	Cdhr5	Epb4.1	Ywhaq	Hid1
Acsf3	Acox1	App	Angel2	BC004004	Bspry		Akap9	Acsf2	Bsg	Aplp2	Cdhr5	Ciz1		Golga1	Dip2a	Chd2	Fam135a		Hnrnpd
Agap1	Acsf2	Arhgef12	Ankhd1	Bpnt1	Calml4		Akr1a1	Acvr1c	Btrc	Arf3	Ceacam1	Clk4		Kat5	Dlst	Comt	Fam149b		Immt
AI314180	Acsf3	Arhgef38	Ankrd10	Calml4	Ccdc109b		Ambra1	Agap1	Calml4	Arfgef1	Chrm1	Comt		Kcne3	Entpd5	Ctage5	Fam49b		Itfg3
Akap9	Acvr1c	Arhgef7	Ap3m1	Cd44	Ccrn4l		Anapc16	Ago2	Cant1	Arfgef3	Ckmt1	Ctage5		L3mbtl3	Fam135a	Dach1	Fam76a		Kif2a
Akr1a1	Adam15	Arid1a	Aplp2	Cdhr5	Cd44		Ankrd52	AI314180	Cars	Arfip1	Clk4	Ddr1		Mbnl1	Fam13b	Dync1i2	Fbrsl1		Klf4
Ambra1	Agap1	Armc8	Arf3	Ceacam1	Cdhr5		Ap3b1	Akap9	Ccrn4l	Arfrp1	Cmas	Dync1i2		Msi2	Frrs1	Eif4a2	Foxk2		Klhdc10
Anapc16	Ago2	Asph	Arfgef1	Chd2	Ceacam1		Ap3m1	Akr1a1	Cd44	Arhgap27	Cobll1	Eif4g3		Ncor2	Golim4	Eps8	Frrs1		Lcorl
Ankrd52	AI314180	Atf2	Arfgef3	Chrm1	Chac2		Ap5m1	Akr1c12	Cdhr5	Arhgef12	Col4a3bp	Eif5a		Nfia	Hmgcs1	Fam13b	Ktn1		Lsm14a
Ap3b1	Akap9	Atf7ip	Arfip1	Ckmt1	Chd2		Arap2	Aldoa	Ceacam1	Arhgef7	Copa	Fchsd2		Papss1	Hnrnpr	Fam83e	Ldah		Luc7l2
Ap3d1	Akr1a1	Atp5j	Arfrp1	Clk4	Ciz1		Arhgap17	Alg9	Chac2	Armc8	Crkl	Fgfr1op2		Prrc2b	Isca2	Fgfr2	Mllt10		Mbnl1
Ap3m1	Akr1c12	Atp8a1	Arhgap27	Cmas	Ckmt1		Arhgap39	Alkbh3	Chd2	Arnt	Crls1	Fgfr2		Samhd1	Itga6	Foxd2os	Myb		Mpzl1
Ap5m1	Aldoa	Brd8	Arhgef12	Cntrl	Clcn3		Arhgef12	Ambra1	Chmp3	Ash1l	Ddx50	Fkbp1a		Sec31a	Kif1c	Hid1	Myo1b		Ndufs4
Arap2	Alg9	Bsg	Arhgef7	Cobll1	Clk4		Arid1a	Ankrd10	Chp1	Atp8a1	Dph3	Foxd2os		Ssbp3	Kif21a	Hnrnpd	Nfia		Nmi
Arcn1	Alkbh3	Bspry	Armc8	Col4a3bp	Cltb		Arnt	Ankrd52	Ciz1	Atrnl1	Dut	Gnas		Tbc1d13	Lrrc16a	Immt	Pam		Parg
Arhgap17	Ambra1	Btrc	Arnt	Copa	Cnot2		Aspg	Ap1ar	Cltb	Atxn2	Eif3b	Golim4		Tlk2	Mbnl1	Itfg3	Pbx1		Phf3
Arhgap39	Ammecr1l	Calml4	Asap2	Cpeb2	Comt		Atf2	Ap3b1	Cmip	B3gnt5	Eif3m	Hid1		Tnrc6b	Med15	Kif2a	Polr2d		Ppp2r2d
Arhgef12	Ank3	Cant1	Ash1l	Crkl	Crkl		Atf7ip	Appl1	Cnot1	B4galt4	Eif4g2	Hnrnpd		Tnrc6c	Msi2	Klf4	Ppa2		Prrc2b
Arid1a	Ankrd10	Cars	Asun	Crls1	Csnk1g3		Atl2	Arap2	Commd1	Banp	Extl3	Hnrnph1		Uggt1	Mycbp2	Klhdc10	Ppif		Psmd5
Arnt	Ankrd52	Ccrn4l	Atp5d	Ddx42	Ctage5		Atp5f1	Arcn1	Comt	Bdp1	Fbxo34	Hnrnpm		Umad1	Myo19	Lsm14a	Rabggtb		Pxn
Aspg	Ap1ar	Cd44	Atp8a1	Ddx50	Ctdp1		Atxn1	Arfgap1	Ctage5	Birc3	Fut8	Huwe1		Ywhaq	N6amt1	Lsr	Rnf145		Rnf138
Asph	Ap3b1	Cdhr5	Atrn	Dph3	Ddr1		Atxn7l1	Arhgap1	Dach1	Brd4	Galnt10	Immt		Zfp180	Naip6	Mbnl1	Sh3d21		Snrnp70
Atad2	Ap3d1	Cdk5rap2	Atrnl1	Dut	Dgkd		B4galnt1	Arhgap39	Ddr1	Bsg	Golph3l	Itfg3			Nbeal1	Mbnl2	Ski		Srsf7
Atf2	Aplp2	Ceacam1	Atrx	Eif3b	Dpp4		Bag6	Arhgef7	Dync1i2	Bspry	Hnrnpm	Kif2a			Nedd4l	Mpzl1	Slc35b3		Tcerg1
Atf7ip	Appl1	Chac2	Atxn2	Eif3m	Dync1i2		Birc6	Arid1a	Eif4a2	Calml4	Hras	Klf4			Nfia	Ndufs4	Smim22		Ush1c
Atl2	Arap1	Chd2	AW554918	Eif4g2	Eif4a2		Brd8	Atf2	Eps8	Calu	Hsd11b2	Klhdc10			Nfib	Nmi	Snrnp70		Vps13a
Atp5f1	Arap2	Chmp3	B3gnt5	Erbb2ip	Eif4g3		Bsg	Atf7ip	Fam13b	Cars	Irf2	Lcorl			Papss2	Numb	Tmem55b		Ybx3
Atxn1	Arcn1	Chp1	B4galt4	Erlec1	Eif5a		Cachd1	Atp5f1	Fam83e	Cbfa2t2	Liph	Lsm14a			Phf8	Pam	Tnrc18		Ythdf3
Atxn7l1	Arfgap1	Chtf8	Bag6	Esco1	Erbb2ip		Cant1	Atp8a1	Fchsd2	Cblc	Lsr	Lsr			Picalm	Pip5k1c	Tor1aip2		Ywhaq
B4galnt1	Arhgap1	Ciz1	Banp	Esrp1	Fchsd2		Cars	Atxn1	Fgfr2	Ccar1	Lypd8	Luc7l2			Plekha6	Psmd5	Trim25		Zc3h4
Babam1	Arhgap17	Clcn3	Bdp1	Extl3	Fgfr1op2		Cast	Atxn7l1	Fkbp1a	Ccdc90b	Magi3	Lypd8			Pphln1	Pxn	Trim30d
Bag6	Arhgap39	Cltb	Birc3	Fbxo34	Fgfr2		Cbfb	AW554918	Foxd2os	Ccng1	Mettl9	Mbnl1			Ppp4r2	Rab11fip1	Trip11
Birc6	Arhgef12	Cmas	Bloc1s5	Ffar2	Fkbp1a		Cc2d1a	Azin1	Gnas	Ceacam1	Mtmr1	Mpzl1			Preb	Ranbp2	Trmt5
Brd8	Arhgef7	Cmip	Bod1l	Flnb	Foxd2os		Ccnk	B4galnt1	Gpa33	Cenpf	Naca	Mzt1			Ptges3	Rnf138	Usp45
Bsg	Arid1a	Cnot1	Brd2	Fut8	Fxyd3		Ccny	B4galt5	Hid1	Chac2	Nadk	Ndufs4			Ptpn13	Slc30a9	Zfp839
Bub1b	Atad3a	Commd1	Brd4	Fxyd3	Gm53		Cd44	Babam1	Hnrnpa1	Chchd3	Ncor2	Ndufv3			Rapgef1	Snrnp70	Zscan22
Cachd1	Atf2	Comt	Bsg	Galnt10	Gnas		Cdc42ep1	BC004004	Hnrnpd	Cherp	Nmi	Nmi			Samhd1	Sorbs2
Camsap3	Atf7ip	Csnk1g3	Bspry	Gcc2	Golim4		Cdhr5	Birc6	Hsd3b3	Ciz1	Nono	Parg			Sdccag3	Srsf7
Cant1	Atp5f1	Ctage5	Btrc	Gm608	Golph3l		Ceacam1	Blzf1	Huwe1	Cldnd1	Nudcd3	Pcnx			Serpinb6a	Tcerg1
Carkd	Atp8a1	Ctbp1	Calml4	Golga5	Hid1		Celf1	Cachd1	Immt	Clk3	Ogdh	Phf3			Sh3d21	Ush1c
Cars	Atrx	Ctnnd1	Calu	Golim4	Hnrnpd		Cftr	Calml4	Itfg3	Clock	P2rx4	Pogk			Smim22	Ybx3
Cast	Atxn1	Ctsa	Cars	Golph3l	Hnrnph1		Chd2	Calu	Kif2a	Cmas	Pcmtd1	Ppp2r2d			Spen	Ywhaq
Cbfb	Atxn2	Dach1	Cbfa2t2	Hnrnpa2b1	Hnrnpm		Chd4	Cant1	Klf4	Commd10	Phf3	Prrc2b			Timm21	Zc3h4
Cc2d1a	Atxn7l1	Ddr1	Cblc	Hnrnpm	Huwe1		Chmp3	Carkd	Klhdc10	Cops2	Plekha6	Psmd5			Tlk2
Ccar1	AW554918	Dgkd	Ccar1	Hp1bp3	Ifi27		Chp1	Cars	Lsm14a	Cops3	Ptprf	Pxn			Trak2
Ccnk	Azin1	Dhx29	Ccdc90b	Hras	Ilf3		Cib1	Cbl	Lsr	Coq2	Rab11a	R3hdm2			Trip11
Ccny	B4galnt1	Dnajb6	Ccl28	Hsd11b2	Immt		Clcn4-2	Cc2d1a	Luc7l2	Cox20	Rab15	Rnasel			Tvp23b
Cd44	B4galnt2	Dph3	Ccng1	Irf2	Ip6k2		Clk2-scamp3	Ccar1	Lypd8	Cracr2a	Ranbp2	Rnf138			Umad1
Cdc42ep1	B4galt5	Dpp4	Cdx2	Kif1c	Itfg3		Cmas	Ccnk	Mark2	Ctbp1	Rbm10	Rpl35			Usp4
Cdc42ep5	Babam1	Dpp8	Ceacam1	Kif23	Kif2a		Cmip	Ccny	Mbnl1	Ctnnd1	Rtn3	Rtn3			Wnk1
Cdhr5	BC004004	Dync1i2	Cenpf	Klc4	Klf4		Cnot1	Cdc123	Mbnl2	Dbt	Rtn4	Snrnp70			Ylpm1
Ceacam1	Birc5	Eif4a2	Chac2	Klhdc10	Klhdc10		Cog2	Cdc34	Med15	Ddb1	Senp5	Srp14			Ywhaq
Celf1	Birc6	Eps8	Chchd3	Liph	Kmt2e		Commd1	Cdc42ep1	Mpp6	Ddx50	Serpinb6a	Srsf7			Zcchc6
Cenpa	Blzf1	Erbb2ip	Cherp	Lsr	Lcorl		Cope	Ceacam1	Mpzl1	Ddx6	Smarcc2	Stxbp6			Zfp384
Cftr	Brd8	Esd	Chn2	Lypd8	Lsm14a		Coq9	Celf1	Mzt1	Ddx60	Snrnp70	Tcerg1
Chd2	Cachd1	Fam13b	Cinp	Magi3	Lsr		Cpne3	Cfap20	Ndufs4	Dek	Srp14	Tmem59
Chd4	Calml4	Fam83e	Ciz1	Mbnl1	Luc7l2		Creb3l1	Chd2	Nedd4	Dip2a	Ssh3	Ush1c
Chmp3	Calu	Fchsd2	Clcn3	Mettl9	Lypd8		Crtc2	Chd4	Nmi	Dlg1	Sucla2	Usp47
Chp1	Camsap3	Fgfr2	Cldnd1	Mgea5	Mbnl1		Ctage5	Chp1	Numb	Dnajc7	Tm9sf2	Vps13a
Chtf8	Cant1	Fggy	Clint1	Mtmr1	Med13l		Ctbp1	Chtf8	Oxct1	Dock7	Tmed5	Vti1b
Cib1	Carkd	Fkbp1a	Clk3	Mxd4	Mpzl1		Ctnnd1	Cib1	Pam	Dpm1	Tnrc18	Wdr13
Clcn4-2	Cars	Foxd2os	Clk4	Myb	Mtmr1		Cxxc1	Cinp	Pcbp2	Dram2	Tomm22	Xbp1
Clk2-scamp3	Cast	Glg1	Clock	Naca	Mzt1		Cyld	Clcn2	Pcnx	Dusp11	Tpd52	Ybx3
Clk4	Cbl	Gm1123	Cmas	Nadk	Naa60		Cyp4f40	Clcn3	Pcyox1	Dyrk1a	Tpp2	Ythdf3
Cmas	Cc2d1a	Gnas	Cnot2	Nbr1	Naca		D17Wsu92e	Clcn4-2	Pip4k2c	Egln2	Trabd	Ywhaq
Cmip	Ccar1	Gpa33	Commd10	Ncor2	Nadk		Dag1	Clk2-scamp3	Pip5k1c	Eif2d	Uhmk1	Zc3h4
Cnot1	Ccdc32	Herc2	Comt	Neo1	Ndufs4		Dhx15	Cmas	Pkp4	Eif4g2	Urb2	Zc3h7a
Cog2	Ccnk	Hid1	Cops2	Nfia	Ndufv3		Dhx30	Cnot1	Prrc2b	Elovl1	Usf2	Zfp644
Commd1	Ccny	Hnrnpa1	Cops3	Nmi	Nin		Dlst	Cnot2	Psmd5	Epb4.1	Ush1c	Zranb2
Cope	Cdc123	Hnrnpd	Coq2	Nono	Nmi		Dmbt1	Cog2	Pxn	Epb4.1l3	Vti1a
Coq9	Cdc34	Hsd3b3	Cox15	Nox1	Nudcd3		Dnm1l	Cog5	Rab11fip1	Erbb2ip	Ywhaq
Cpne3	Cdc42ep1	Huwe1	Cox20	Nudcd3	Parg		Dph3	Coq2	Rabep1	Ern2	Zfand5
Creb3l1	Cdc42ep5	Ifi27	Cracr2a	Nxpe2	Pcnx		Eefsec	Coq9	Rai1	Esrp1	Zfp106
Crtc2	Ceacam1	Immt	Crebrf	Ogdh	Pcyox1		Efcab14	Cox20	Ranbp2	Etf1	Zfp180
Ctage5	Celf1	Ip6k1	Ctbp1	P2rx4	Phf3		Ehmt1	Cpne3	Rasa3	Etl4
Ctbp1	Cfap20	Itfg3	Ctnnd1	Pcmtd1	Pogk		Eif4a2	Creb3l1	Rnf138	Ezh1
Ctnnd1	Chd2	Kif2a	Ctsh	Phf3	Ppip5k1		Eif4g2	Csde1	Rpl35	Fam135a
Cul1	Chd4	Klf4	Cyfip1	Plekha6	Ppp2r2d		Eif4g3	Cspp1	Rtn3	Fam149b
Cxxc1	Chd7	Klhdc10	Dag1	Prkar2a	Prr13		Epb4.1	Ctbp1	Rufy3	Fam188a
Cyld	Chd8	Lgr4	Dbnl	Prpf40a	Prrc2b		Epn1	Ctnnd1	Slbp	Fam49b
Cyp4f40	Chp1	Lsm14a	Dbt	Pspc1	Psmd5		Eprs	Cutal	Slc30a9	Fam76a
D17Wsu92e	Chtf8	Lsr	Dcp1a	Ptprf	Pxn		Erc1	Cxxc1	Snapc3	Fam96a
Dag1	Cib1	Luc7l2	Dctn2	Rab11a	R3hdm2		Ergic2	Cyp4f40	Snrnp70	Fbrsl1
Dhx15	Cinp	Lypd8	Dctn6	Rab15	Rai1		Exoc3	Dag1	Snx5	Fbxo18
Dhx30	Clcn2	Mapkap1	Ddb1	Ranbp2	Rbm47		Fam134c	Dhx30	Sorbs2	Fgfr1op2
Dlst	Clcn3	Mark2	Ddx10	Rbm10	Rnasel		Fgfrl1	Dip2a	Srsf7	Fkbp1a
Dmbt1	Clcn4-2	Mbnl1	Ddx50	Rtn3	Rnf138		Fggy	Dlst	Stag2	Foxk2
Dnajc16	Clk2-scamp3	Mbnl2	Ddx6	Rtn4	Rpl35		Fmr1	Dock7	Tanc1	Foxn2
Dnm1l	Cmas	Mcee	Ddx60	Senp5	Rtn3		Fnbp1l	Efcab14	Tcerg1	Frrs1
Dph3	Cmip	Med15	Dek	Serpinb6a	Skil		Fus	Eif4g2	Timm17b	Fryl
Eefsec	Cnot1	Mki67	Dhrs3	Skil	Slbp		Gnas	Eif4g3	Tle3	Fzr1
Efcab14	Cnot2	Mpp6	Dip2a	Smarcc2	Smox		Golga1	Eml4	Tmem59	G3bp2
Ehmt1	Cog2	Mpzl1	Dlg1	Smox	Snrnp70		Gpa33	Ensa	Ttc3	Gabpb2
Eif4a2	Cog5	Mrpl42	Dnajc10	Snrnp70	Srp14		Gtf2a2	Entpd5	Ube2d1	Galnt12
Eif4g2	Commd1	Mtmr2	Dnajc5	Srp14	Srsf7		Hars2	Epn1	Ush1c	Gcsh
Eif4g3	Commd7	Mtus1	Dnajc7	Srp19	Stk40		Heph	Erbb2ip	Usp47	Gm53
Eml4	Comt	Mzt1	Dock7	Srrm1	Stx3		Hnf4a	Erc1	Vti1b	Gnas
Epb4.1	Cope	Naa50	Dok4	Ssh3	Stxbp6		Hnrnpul2	Etl4	Wdr13	Gorasp2
Epn1	Coq2	Nap1l4	Dpm1	Sucla2	Sucla2		Immt	Exoc3	Xbp1	Gtf2i
Eprs	Coq9	Ncor1	Dram2	Swi5	Tcerg1		Ipmk	Exog	Ybx3	Hdhd2
Erc1	Cox20	Ndufa7	Dusp11	Tasp1	Timm17b		Irak1	Fam134c	Ythdf3	Hectd1
Ergic2	Cpeb2	Ndufs4	Dusp3	Tlk1	Tjp1		Jakmip1	Fam135a	Ywhaq	Herc1
Esco1	Cpne3	Nedd4	Dyrk1a	Tm9sf2	Tmem59		Kat5	Fam13b	Ywhaz	Herc2
Exoc3	Creb3l1	Nfix	Egln2	Tmed5	Tpd52l2		Kcne3	Fam168b	Zc3h4	Hipk1
Exoc6b	Crim1	Nmi	Ehd1	Tnrc18	U2af2		Kif2a	Fgfrl1	Zc3h7a	Hnf4g
Fam134c	Csde1	Nrde2	Eif2d	Tomm22	Ush1c		Klhdc10	Fkbp1a	Zfp106	Hscb
Fam168b	Cspp1	Numb	Eif4g2	Tpd52	Usp47		Ktn1	Fmr1	Zfp644	Hspa13
Fam45a	Ctage5	Oxct1	Elf1	Tpp2	Vps13a		L3mbtl3	Fnbp1l	Zmiz1	Il17rc
Fdps	Ctbp1	Pam	Elovl1	Trabd	Vti1b		Lgr4	Foxk2		Ipmk
Fgfrl1	Ctnnd1	Parg	Enox2	Txndc17	Wdr13		Llgl1	Frrs1		Iqce
Fggy	Ctsa	Pcbp2	Eny2	Uhmk1	Wnk1		Lrig1	Gak		Irf1
Fmr1	Cul1	Pcnx	Epb4.1	Urb2	Xbp1		Lta4h	Glg1		Irf7
Fnbp1l	Cutal	Pcnxl3	Epb4.1l3	Usf2	Ybx3		Lypd8	Glt1d1		Itga6
Fus	Cxxc1	Pcyox1	Epb4.1l4aos	Ush1c	Ythdf3		Map3k4	Gm3336		Itih5
Gak	Cyp2d26	Pdhx	Epn1	Vti1a	Ywhaq		Map7	Gm53		Kcnq1
Glg1	Cyp4f40	Phactr4	Erbb2ip	Ywhaq	Zc3h4		Mbnl1	Gnas		Kiz
Gm1123	Dag1	Phf3	Ern2	Zdhhc3	Zc3h7a		Med15	Golim4		Klhl25
Gnas	Daglb	Pip4k2c	Esrp1	Zfand5	Zfp644		Mki67	Gpa33		Kmt2d
Golga1	Dazap1	Pip5k1c	Etf1	Zfp106	Zmiz1		Mknk2	Gpsm2		Ktn1
Golga5	Dhx30	Pisd-ps3	Etl4	Zfp180	Zranb2		Mlx	Gsdmc4		L1cam
Gpa33	Diap1	Pkp4	Ezh1		Zyx		Mob1b	Gtf2a2		Ldah
Gtf2a2	Dip2a	Plekha6	Fam129a				Mpnd	Gtf2i		Liph
Hars2	Dlst	Prrc2b	Fam135a				Mpp6	Gtpbp3		Lpin2
Heph	Dmbt1	Prrc2c	Fam149b				Mrpl42	Hars2		Lrif1
Hnf4a	Dock7	Psmd5	Fam188a				Msi2	Hdhd2		Lypd8
Hnrnpa2b1	Dolpp1	Pxn	Fam204a				Mtus1	Heph		Lypla1
Hnrnpul2	Dph3	Rab11fip1	Fam49b				Muc4	Hibch		Magi3
Immt	Dram2	Rabep1	Fam76a				Naa50	Hmgcs1		Mapkapk5
Ip6k1	Dvl2	Rai1	Fam96a				Ncor1	Hnf4a		Mbnl1
Ipmk	Efcab14	Ranbp2	Fbrsl1				Ncor2	Hnrnpa1		Mbnl2
Irak1	Eif4g2	Rasa3	Fbxl19				Ndufs4	Hnrnpr		Mdm4
Irgm1	Eif4g3	Rbm47	Fbxo18				Nedd4	Hyal2		Mllt10
Jakmip1	Elf2	Rc3h1	Fgfr1op2				Nfia	Inadl		Mlx
Kansl1l	Eml4	Rexo4	Fkbp1a				Nfix	Incenp		Mprip
Kat5	Ensa	Rnf138	Foxk2				Ngly1	Insr		Mrpl30
Kcne3	Entpd5	Rnf41	Foxn2				Nipa2	Ints7		Mtmr1
Kif1c	Eny2	Rpl35	Frk				Nox1	Ip6k1		Mtmr12
Kif2a	Epb4.1l3	Rsbn1l	Frrs1				Nr1h2	Ipmk		Mtss1
Klc4	Epn1	Rtn3	Fryl				Nt5c	Isca2		Myb
Klhdc10	Erbb2ip	Rufy3	Fzr1				Nup160	Itga6		Myo18a
Ktn1	Erc1	Serpinb6a	G3bp2				Oit1	Jakmip1		Myo1b
L3mbtl3	Esd	Slbp	Gabpb2				Oxct1	Kat6b		Myo6
Lars	Etl4	Slc30a9	Galnt12				P2rx4	Kcne3		Naaa
Lgr4	Exoc3	Smox	Galnt7				Papss1	Kif12		Naca
Llgl1	Exog	Snapc3	Gcc2				Pcnxl3	Kif1c		Nadsyn1
Lrig1	Fam118b	Snd1	Gcsh				Pdhx	Kif21a		Naip6
Lrrfip1	Fam129a	Snrnp70	Gde1				Pdss1	Kif2a		Napa
Lrrk1	Fam134c	Snx5	Gga1				Pdxdc1	Ktn1		Ncor2
Lsm2	Fam135a	Sorbs2	Gm53				Phf3	Lgr4		Ndfip2
Lta4h	Fam13b	Srsf3	Gnas				Phyh	Llgl1		Nfat5
Lypd8	Fam168b	Srsf7	Gorasp2				Pi4ka	Lrif1		Nfia
Maf1	Fgfr1op2	Ss18	Gtf2i				Picalm	Lrrc16a		Nfix
Map3k4	Fgfrl1	Stag2	Hars2				Pip4k2c	Lypd8		Nop58
Map7	Fkbp1a	Stk35	Haus8				Pisd-ps3	Lypla1		Nr1h4
Mbnl1	Fmr1	Suv420h1	Hdhd2				Pkn2	Map4k3		Nt5c
Med12	Fnbp1l	Tacc2	Hectd1				Pkp4	Map7		Nudcd3
Med15	Foxk2	Taf4a	Herc1				Plekha6	Mapkap1		Numa1
Mki67	Frrs1	Tanc1	Herc2				Pls1	Mark2		Oard1
Mknk2	Gak	Tcerg1	Hif1a				Pogk	Mast2		Osbpl8
Mlx	Glg1	Thrap3	Hipk1				Pop5	Mbnl1		P2rx4
Mob1b	Glt1d1	Timm17b	Hnf1a				Ppp1r14d	Mcrs1		Pam
Mpnd	Gltscr1	Tle3	Hnf4g				Ppp2r2d	Med12		Papss1
Mpp6	Gm1123	Tmem59	Hnrnpab				Ppp3r1	Med15		Park7
Mrpl42	Gm3336	Tpd52l2	Hscb				Prpsap1	Med7		Pbdc1
Msantd2	Gm53	Tpr	Hspa13				Prrc2b	Mki67		Pbx1
Msi2	Gnas	Ttc3	Il17rc				Prss8	Mknk2		Pcbd2
Msl1	Gne	Ubac2	Immt				Psmd7	Mlkl		Pcmtd1
Mtus1	Gng12	Ube2d1	Impa1				Ptprf	Mlx		Pdia4
Muc4	Golga4	Ubxn4	Ipmk				Pum2	Mob1b		Pex2
Myo7b	Golim4	Ush1c	Iqce				Rab28	Mpnd		Pgm3
Naa50	Gorasp2	Usp15	Irf1				Rab7	Mpp6		Phactr2
Nbr1	Gpa33	Usp47	Irf7				Rab8a	Mrpl42		Phactr4
Ncor1	Gprasp1	Vti1b	Itga3				Rabep1	Msi2		Phip
Ncor2	Gpsm2	Wdr13	Itga6				Rc3h1	Mtmr1		Picalm
Ndufs4	Gsdmc4	Wnk1	Itih5				Rexo4	Mtrf1l		Pla2g4a
Nedd4	Gtf2a2	Xbp1	Kat2b				Rnasel	Mtus1		Plcl2
Nfia	Gtf2i	Ybx3	Kcnq1				Rnf214	Muc4		Plekha5
Nfib	Gtpbp3	Ythdf3	Kif1c				Rnf41	Mycbp2		Plekha7
Nfix	Hars2	Ywhaq	Kif21a				Rnpepl1	Myh14		Pls1
Ngly1	Hdhd2	Ywhaz	Kiz				Rsbn1l	Myo18a		Plxnb2
Nipa2	Heph	Zc3h14	Klhl25				Samhd1	Myo19		Polr2d
Nmi	Herc2	Zc3h4	Kmt2d				Scaf11	N4bp2l2		Ppa2
Nox1	Hibch	Zc3h7a	Ktn1				Sec24c	N6amt1		Ppard
Nr1h2	Hipk1	Zfp106	L1cam				Sec31a	Naca		Ppif
Nt5c	Hmgcs1	Zfp644	Laptm4a				Sephs1	Naip6		Ppm1g
Nubp2	Hnf4a	Zmiz1	Ldah				Setd3	Nap1l4		Ppp2r2a
Nudt14	Hnrnpa1		Liph				Setd8	Nbeal1		Ppp6r3
Nup160	Hnrnph3		Lpin2				Sh3gl1	Nbr1		Prkab1
Nxpe2	Hnrnpr		Lrif1				Slbp	Ncor1		Prss8
Oit1	Hsd3b3		Lrrc16a				Slc25a17	Ndufa7		Ptgr2
Oxct1	Hyal2		Lrrc45				Slc35a1	Ndufaf2		Ptpn3
P2rx4	Inadl		Lrrcc1				Spink4	Ndufv3		Pttg1ip
Papss1	Incenp		Lypd8				Srp19	Nedd4		Pum2
Pcnxl3	Insr		Lypla1				Srrm1	Nedd4l		Rabggtb
Pcsk7	Ints7		Magi3				Ssbp3	Nenf		Ralgapa2
Pdhx	Ip6k1		Man2a1				St14	Nfia		Rap1gap
Pdss1	Ipmk		Map4				Stoml2	Nfib		Rasa4
Pdxdc1	Isca2		Map7				Stxbp6	Nfix		Rbl2
Pex13	Itga6		Mapkap1				Supt5	Ngly1		Rbm5
Pgm3	Jakmip1		Mapkapk5				Suv420h1	Nipsnap3b		Reep5
Phactr4	Kansl1l		Mbnl1				Syne2	Noxo1		Reg4
Phf3	Kat5		Mbnl2				Taf10	Nqo2		Rmdn1
Phyh	Kat6b		Mdm4				Taf15	Nr1h2		Rnf114
Pi4ka	Kat7		Metap1				Taf4a	Nr1h4		Rnf145
Picalm	Kcne3		Mfsd11				Tbc1d13	Nt5c		Rnps1
Pip4k2c	Kidins220		Mgat1				Tcp1	Nup160		Rph3al
Pisd-ps3	Kif12		Mib1				Thrap3	Oit1		Rsbn1l
Pkn2	Kif1c		Mki67				Tjp3	Oxct1		Rtn3
Pkp4	Kif21a		Mknk1				Tk1	P2rx4		Safb2
Plekha6	Kif2a		Mllt10				Tle3	Pank1		Sel1l
Pls1	Ktn1		Mlx				Tlk2	Papss2		Sel1l3
Pml	Lars		Mprip				Tmc4	Paqr5		Sema4g
Pogk	Lgals9		Mrpl30				Tnfrsf14	Pbx1		Serpinb6a
Pop5	Lgr4		Mtdh				Tnrc18	Pccb		Sh2b1
Pphln1	Llgl1		Mtmr1				Tnrc6b	Pcmtd1		Sh3d21
Ppif	Lrif1		Mtmr12				Tnrc6c	Pcnxl3		Ski
Ppp1r14d	Lrp6		Mtmr14				Tomm22	Pdhx		Slbp
Ppp2r2d	Lrrc16a		Mtss1				Tomm5	Pdss1		Slc25a39
Ppp3r1	Lrrfip1		Myb				Tpr	Pex2		Slc35b3
Ppp6r3	Lrrk1		Myo18a				Ttc3	Pgm3		Slc38a10
Pqlc1	Lsr		Myo1b				Ttc4	Phactr4		Slc4a1ap
Prpsap1	Lypd8		Myo6				Tvp23b	Phf10		Slc4a4
Prr14l	Lypla1		Myo7b				Uap1	Phf3		Slc6a6
Prrc2b	Map2k7		Naaa				Ubac1	Phf8		Smc6
Prss8	Map4k3		Naca				Ube2d1	Phyh		Smim22
Prune	Map7		Nadk				Ubxn4	Pi4k2b		Snrnp70
Psmd7	Mapk13		Nadsyn1				Ubxn8	Pi4ka		Sorl1
Pspc1	Mapkap1		Naip6				Uggt1	Picalm		Spint2
Ptk2	Mark2		Napa				Umad1	Pip4k2c		Spryd7
Ptprf	Mast2		Nbas				Ush1c	Pkn2		Src
Pum2	Mbnl1		Ncor2				Usp34	Pkp4		Srek1ip1
Rab28	Mbnl2		Ndfip2				Usp4	Plekha5		Srp19
Rab7	Mcrs1		Ndufv3				Vav3	Plekha6		Srp9
Rab8a	Mdp1		Nf2				Ythdf3	Plxnb2		Srsf7
Rabep1	Med12		Nfat5				Ywhaq	Pml		St14
Rai1	Med15		Nfia				Ywhaz	Poc1a		Stk40
Rbck1	Med7		Nfix				Zc3h14	Pogk		Stoml2
Rbl1	Mettl15		Nmi				Zfand5	Polr2d		Stx3
Rbm4	Mgat1		Nop58				Zfp180	Ppa2		Sun1
Rc3h1	Midn		Noxo1				Zfp207	Pphln1		Taf4a
Rexo4	Mki67		Nr1h4				Zfp260	Ppif		Tanc1
Rin2	Mknk2		Nt5c				Zmiz2	Ppip5k2		Tbc1d5
Rnasel	Mlkl		Nudcd3				Zyx	Ppp1r12a		Tcf7l2
Rnf126	Mlx		Numa1					Ppp1r14d		Tex9
Rnf214	Mob1b		Oard1					Ppp2r2d		Timm17b
Rnf41	Mpnd		Optn					Ppp3r1		Timm22
Rnpepl1	Mpp6		Osbpl8					Ppp4r2		Tlk1
Rnps1	Mprip		P2rx4					Ppp6r3		Tmem45b
Rras2	Mrpl10		Pam					Ppt2		Tmem55b
Rsbn1l	Mrpl42		Papola					Preb		Tmpo
Runx1	Msantd2		Papss1					Prpsap1		Tmprss4
Samhd1	Msi2		Park7					Prrc2c		Tnrc18
Scaf11	Mthfd1		Parp4					Prss8		Tomm22
Scrib	Mtmr1		Pbdc1					Psmd7		Tor1aip2
Sec24c	Mtmr11		Pbx1					Ptges3		Tprgl
Sec31a	Mtmr2		Pcbd2					Ptgr2		Trappc10
Secisbp2l	Mtrf1l		Pccb					Ptpn13		Trim25
Sephs1	Mtus1		Pcgf5					Pum1		Trim30d
Setd3	Muc4		Pcmtd1					Pum2		Trim31
Setd8	Mycbp2		Pdia4					R3hdm1		Trip10
Sh3gl1	Myh14		Pex2					Rab27b		Trip11
Slbp	Myo18a		Pfdn1					Rab8a		Trmt5
Slc25a17	Myo19		Pgm3					Rabep1		Trub1
Slc35a1	N4bp2l2		Phactr2					Rapgef1		Ttc3
Slc44a1	N6amt1		Phactr4					Rasa3		Ttyh3
Smad2	Naca		Phip					Rbl1		Txn1
Smarcc2	Nadsyn1		Picalm					Rbm25		Txnrd1
Smox	Naip6		Pisd-ps3					Rbm4		Ubap1
Snd1	Nap1l4		Pla2g10					Rc3h1		Ube3b
Spink4	Nbeal1		Pla2g4a					Rnasel		Ubxn4
Sptan1	Nbr1		Plcl2					Rnf114		Ufsp2
Srp19	Ncoa5		Plekha5					Rnf214		Usp45
Srrm1	Ncor1		Plekha7					Rnf41		Vsig2
Ss18	Ncor2		Pls1					Rras2		Wdr43
Ssbp3	Ndufa7		Plscr1					Rsbn1l		Xrcc6
St14	Ndufaf2		Plxnb2					Rtn4		Yipf1
Stag1	Ndufs2		Polr2d					Safb		Zfand6
Stard10	Ndufv3		Ppa2					Safb2		Zfp106
Stk38	Nedd4		Ppard					Samhd1		Zfp207
Stoml2	Nedd4l		Pphln1					Sdccag3		Zfp703
Stxbp6	Nenf		Ppif					Sec24c		Zfp839
Supt5	Nfia		Ppip5k1					Sec31a		Zscan22
Suv420h1	Nfib		Ppm1g					Sephs1		Zyx
Swi5	Nfix		Ppp1r14d					Serpinb6a
Syne2	Ngly1		Ppp2r2a					Setd3
Taf10	Nipsnap3b		Ppp6r3					Setd8
Taf15	Noxo1		Prkab1					Sh3d21
Taf4a	Nqo2		Prrc2c					Sh3gl1
Tanc1	Nr1h2		Prss8					Slc25a17
Taok3	Nr1h4		Psmd5					Slc35a1
Tbc1d13	Nrde2		Ptgr2					Slc44a1
Tcp1	Nrip1		Ptpn13					Slc44a3
Tecr	Nt5c		Ptpn3					Smim22
Thrap3	Nup160		Pttg1ip					Smyd2
Tjp3	Nup98		Pum1					Snd1
Tk1	Nusap1		Pum2					Snrnp40
Tle3	Oit1		Rabep1					Snx5
Tlk2	Osgepl1		Rabggtb					Spen
Tmc4	Oxct1		Rai1					Spint2
Tmpo	P2rx4		Ralgapa2					Srp19
Tnfrsf14	Pabpc4		Rap1gap					Ss18
Tnrc18	Pank1		Rasa4					St14
Tnrc6b	Papss1		Rassf6					Stk25
Tnrc6c	Papss2		Rbl2					Stk35
Tomm22	Paqr5		Rbm5					Stoml2
Tomm5	Pbx1		Reep5					Sumo1
Top2b	Pbx3		Reg4					Supt5
Tor1aip2	Pccb		Rilp					Suv420h1
Tpr	Pcmtd1		Rmdn1					Syne2
Ttc3	Pcnxl3		Rnf114					Taf10
Ttc4	Pdhx		Rnf145					Taf4a
Tvp23b	Pdss1		Rnps1					Tex9
Uap1	Pex13		Rph3al					Tfdp2
Ubac1	Pex2		Rsbn1l					Thg1l
Ube2d1	Pgap2		Rtn3					Thrap3
Ubxn4	Pgm3		Safb2					Timm21
Ubxn8	Phactr4		Samhd1					Tjap1
Uggt1	Phf10		Sav1					Tjp3
Umad1	Phf3		Sec11a					Tle3
Usf2	Phf8		Secisbp2l					Tlk2
Ush1c	Phyh		Sel1l					Tmc4
Usp12	Pi4k2b		Sel1l3					Tmpo
Usp15	Pi4ka		Sema4g					Tmtc4
Usp34	Picalm		Serpinb6a					Tnfrsf14
Usp4	Pigx		Sf3b2					Tnk2
Vav3	Pip4k2c		Sh2b1					Tnks2
Ythdf3	Pkn2		Sh3d21					Tnrc18
Ywhaq	Pkp4		Ski					Tnrc6b
Ywhaz	Plekha5		Slbp					Tomm22
Zc3h14	Plekha6		Slc12a2					Tpr
Zfand5	Pls1		Slc25a39					Trak2
Zfp106	Plxnb2		Slc35b3					Trip11
Zfp180	Pml		Slc38a10					Trp53inp1
Zfp207	Poc1a		Slc44a3					Trpm4
Zfp260	Pogk		Slc4a1ap					Ttc3
Zfp362	Polr2d		Slc4a4					Ttc4
Zfp467	Ppa2		Slc6a6					Tvp23b
Zfr	Pphln1		Sltm					Uap1
Zkscan6	Ppif		Smc6					Ubac2
Zmiz2	Ppip5k2		Smek2					Ubp1
Zranb2	Ppp1r12a		Smim22					Ubxn4
Zyx	Ppp1r14d		Snrnp70					Ubxn8
	Ppp2r2d		Sorbs2					Umad1
	Ppp3r1		Sorl1					Usp33
	Ppp4r2		Spats2					Usp34
	Ppp6r3		Spg7					Usp4
	Ppt2		Spint2					Usp6nl
	Pqlc1		Spryd7					Utrn
	Preb		Src					Vav3
	Prpsap1		Srek1ip1					Vps13d
	Prr14l		Srp19					Wnk1
	Prrc2b		Srp9					Ylpm1
	Prrc2c		Srsf7					Ythdf3
	Prss8		St14					Ywhaq
	Prune		St6galnac2					Zcchc6
	Psap		Stag2					Zfp384
	Psmd7		Stk25					Zfp703
	Psme4		Stk39					Zfr
	Ptges3		Stk40					Zranb2
	Ptgr2		Stoml2
	Ptpn13		Stx3
	Puf60		Stx8
	Pum1		Sun1
	Pum2		Taf4a
	R3hdm1		Tanc1
	Rab27b		Tbc1d5
	Rab8a		Tcf7l2
	Rabep1		Tex10
	Rabggtb		Tex9
	Rai1		Tfcp2l1
	Rapgef1		Timm17b
	Rasa3		Timm22
	Rbck1		Tjap1
	Rbl1		Tjp1
	Rbm25		Tlk1
	Rbm27		Tmc6
	Rbm4		Tmem45b
	Rc3h1		Tmem54
	Rnasel		Tmem55b
	Rnf114		Tmpo
	Rnf214		Tmprss4
	Rnf41		Tmx1
	Rras2		Tnrc18
	Rsbn1l		Tnrc6a
	Rtn4		Tnrc6c
	Safb		Tomm22
	Safb2		Tomm34
	Samhd1		Topbp1
	Sbno2		Tor1aip2
	Sdccag3		Tprgl
	Sec11a		Trappc10
	Sec24c		Trappc4
	Sec31a		Trim25
	Secisbp2l		Trim30d
	Sel1l3		Trim31
	Sephs1		Trip10
	Serpinb6a		Trip11
	Setd3		Trmt5
	Setd8		Trpm4
	Sft2d2		Trub1
	Sh3d21		Ttc3
	Sh3gl1		Ttc7
	Sin3a		Ttyh3
	Slc25a17		Txn1
	Slc26a3		Txnrd1
	Slc30a9		Uap1
	Slc35a1		Ubac1
	Slc35g1		Ubap1
	Slc44a1		Ubap2
	Slc44a3		Ube2i
	Slc9a8		Ube3b
	Smarcc2		Ubxn4
	Smim22		Ufm1
	Smox		Ufsp2
	Smyd2		Umps
	Snd1		Usp34
	Snrnp40		Usp45
	Snx5		Vps13d
	Spen		Vsig2
	Spint2		Wbp1
	Srp19		Wbp4
	Ss18		Wdr43
	Ssbp4		Xrcc6
	St14		Yipf1
	Stk25		Ylpm1
	Stk35		Ythdf3
	Stoml2		Zan
	Sumo1		Zc3h4
	Supt5		Zc3h7a
	Suv420h1		Zfand6
	Syne2		Zfp106
	Taf10		Zfp207
	Taf4a		Zfp628
	Taldo1		Zfp703
	Tbl1xr1		Zfp839
	Tecr		Zfx
	Tex10		Zscan22
	Tex9		Zyx
	Tfdp2		Zzef1
	Thg1l		Zzz3
	Thrap3
	Timm10b
	Timm21
	Tjap1
	Tjp3
	Tle3
	Tlk2
	Tmc4
	Tmem179b
	Tmem8
	Tmpo
	Tmtc4
	Tnfrsf14
	Tnk2
	Tnks2
	Tnrc18
	Tnrc6b
	Tnrc6c
	Tomm22
	Top2b
	Tpr
	Traf6
	Trak2
	Trip11
	Trp53inp1
	Trpm4
	Ttc3
	Ttc4
	Tvp23b
	U2surp
	Uap1
	Ubac2
	Ube3b
	Ubp1
	Ubxn4
	Ubxn8
	Uhrf2
	Umad1
	Usp15
	Usp33
	Usp34
	Usp4
	Usp6nl
	Utrn
	Vav3
	Vps13d
	Wnk1
	Yipf1
	Ylpm1
	Ythdf3
	Ywhaq
	Zcchc6
	Zdhhc6
	Zfp384
	Zfp398
	Zfp703
	Zfr
	Zranb2
	Zyx
	Zzz3

## Sheet: APA - Differentiated Cells
Alternatively Polyadenylated Genes (DaPars)
Padj < 0.05							Padj < 0.01							Pad j< 0.01 + > 25% dpsi
StemVTuft	StemVEnt	StemVEEC	AbsProVEnt	SecPDGVTuft	SecPDGVEEC		StemVTuft	StemVEnt	StemVEEC	AbsProVEnt	SecPDGVTuft	SecPDGVEEC		StemVTuft	StemVEnt	StemVEEC	AbsProVEnt	SecPDGVTuft	SecPDGVEEC
43713	0610040J01Rik	43715	2210407C18Rik	43715	43715		43713	1810065E05Rik	43715	2210407C18Rik	Aamdc	43715		43713	1810065E05Rik	43715	2210407C18Rik	Aamdc	43715
1700021F05Rik	1810065E05Rik	0610040J01Rik	2610528A11Rik	4933434E20Rik	1110059E24Rik		Aamdc	2610528A11Rik	0610040J01Rik	2610528A11Rik	Abhd17b	1110059E24Rik		Aamdc	2610528A11Rik	0610040J01Rik	2610528A11Rik	Acad11	2310009A05Rik
2010315B03Rik	2610528A11Rik	1700021F05Rik	6430706D22Rik	6430706D22Rik	1700021F05Rik		Acp5	Ahcyl2	1700021F05Rik	9530068E07Rik	Acad11	1700021F05Rik		Adk	Anapc4	2310009A05Rik	9530068E07Rik	AI661453	2310030G06Rik
Aamdc	4833439L19Rik	2310009A05Rik	9530068E07Rik	Aamdc	2210016L21Rik		Acsf3	Anapc4	2310009A05Rik	Acad11	Acp5	2310009A05Rik		Akap1	Anxa2	2310030G06Rik	Acad11	Akap11	9130024F11Rik
Acad11	4933434E20Rik	2310030G06Rik	Acaa1a	Abhd17b	2310009A05Rik		Acss1	Anxa2	2310030G06Rik	Agpat1	AI661453	2310030G06Rik		Akap9	Arhgef16	9330162012Rik	Agpat1	Akr7a5	Abhd4
Acbd3	Ablim1	9130024F11Rik	Acad11	Ablim1	2310030G06Rik		Adk	Arhgef16	9130024F11Rik	Ak2	Akap1	9130024F11Rik		Aldh18a1	Arpc2	Aamdc	Ak2	Alkbh5	Acer2
Acox3	Acaa2	9330162012Rik	Agpat1	Acad11	9130024F11Rik		Akap1	Arhgef5	9330162012Rik	Akt1	Akap11	Abhd4		Ap3d1	Atp6v1g1	Abcc3	Araf	Ankrd28	Actr1b
Acp5	Acin1	Aamdc	Ak2	Acat2	Abhd17c		Akap9	Arpc2	Aamdc	Anxa2	Akr1b3	Abracl		Atp6v1d	Bcas1	Abhd17c	BC031181	Ap1b1	Aldh1b1
Acsf3	Ahcyl2	Abcc3	Akt1	Acp5	Abhd4		Aldh18a1	Atp6v1g1	Abcc3	Ap2s1	Akr7a5	Acer2		AW112010	Brwd1	Abhd4	Blcap	Ascc2	Amd1
Acss1	Anapc4	Abhd17c	Anxa2	Adar	Abracl		Ankrd13a	AW112010	Abhd17c	Araf	Alkbh5	Acin1		Bcas1	Btbd7	Acer2	Calm2	Asns	Amd2
Adk	Anp32a	Abhd4	Anxa4	AI506816	Acer2		Anxa2	Bcas1	Abhd4	Arpc2	Ankrd28	Actr1b		Bsdc1	Ccdc9	Adprh	Cby1	Atn1	Ap2s1
Akap1	Anxa2	Abl1	Ap2s1	AI661453	Acin1		Aoc1	Brwd1	Acer2	BC031181	Ano1	Ahcyl2		C330007P06Rik	Ccng2	Ahcyl2	Ccdc88c	Atp6v0e	Arglu1
Akap9	Ap2s1	Acer2	Araf	Akap1	Actr1b		Ap1b1	Btbd7	Acp2	Blcap	Anxa2	Aldh1b1		Cdc23	Cct6a	Akap10	Ccdc9	B3galnt2	Arpc2
Akr7a5	Ap3d1	Acp2	Arglu1	Akap11	Adam10		Ap3d1	Calm2	Actr1b	Calm2	Ap1b1	Amd1		Cdk5rap3	Cds1	Amd1	Cela1	B3gat3	Ascc2
Alad	Arhgef16	Actr1b	Arpc2	Akr1b3	Add1		Apobec3	Ccdc9	Adprh	Cby1	Aqr	Amd2		Copb1	Cldn7	Amd2	Ces2d-ps	Baz1b	Atp2a2
Aldh18a1	Arhgef5	Adprh	Atp6ap1	Akr7a5	Ahcyl2		Arid1a	Ccng2	Ahcyl2	Ccdc88c	Arhgef5	Amfr		Csnk1d	Cndp2	Ank	Cldn7	Borcs8	Atp6v0d1
Alg11	Arpc1a	Agpat1	Atp6v1f	Alkbh5	Aldh1b1		Atf7ip	Cct6a	Akap10	Ccdc9	Ascc2	Ap2s1		Cstf3	Coro1b	Ankrd13b	Clic1	Bsdc1	Atp8b1
Alkbh5	Arpc2	Ahcyl2	B3galnt2	Ankrd28	Amd1		Atp10b	Cds1	Aldh1b1	Cela1	Asns	Arf1		Ddr1	Cst3	Anxa4	Coq10b	Btnl5-ps	Atraid
Ankrd13a	Atp6ap1	Akap10	BC031181	Ano1	Amd2		Atp2a2	Cldn7	Aldh2	Ces2c	Atn1	Arf5		Dyrk2	Cyp4f40	Arglu1	Dap	Cdc42ep5	B230219D22Rik
Anxa2	Atp6v0d1	Aldh1b1	Becn1	Anxa2	Amfr		Atp6v1d	Clic1	Amd1	Ces2d-ps	Atp6ap2	Arglu1		Emc3	Ddx17	Arpc2	Dctn5	Dctn4	B2m
Aoc1	Atp6v1d	Aldh2	Blcap	Ap1b1	Ankrd13a		Atxn2l	Clstn1	Amd2	Cldn7	Atp6v0e	Arhgef18		Fblim1	Dlg1	Ascc2	Ddx24	Ddx17	B3gnt2
Ap1b1	Atp6v1g1	Amd1	Calm2	Ap1g1	Ap2s1		AW112010	Cndp2	Amfr	Clec2d	Atp6v1f	Arpc2		Fkbp5	Dnajc7	Atp6v0d1	Dgkd	Dhx30	Baz1b
Ap1s1	AW112010	Amd2	Cby1	Aqr	Arf1		Baiap2l1	Coro1b	Ank	Clic1	B3galnt2	Ascc2		Gas6	Entpd8	Atp8a2	Eif4g1	Dym	BC031181
Ap3b1	Bcas1	Amfr	Cc2d1a	Arfgap1	Arf5		Bcap31	Cst3	Ankrd13b	Coq10b	B3gat3	Atp1b1		Gclc	Fam114a1	Atp8b1	Fbxo34	Eaf1	C1galt1
Ap3d1	Becn1	Ank	Ccdc88c	Arhgef5	Arglu1		Bcas1	Cyp4f40	Anxa4	Cox14	Baz1b	Atp2a2		Gdpd1	Galm	B230219D22Rik	Fkbp5	Fchsd2	C1galt1c1
Ap4s1	Brwd1	Ankrd13b	Ccdc9	Arid1a	Arhgef18		Bcat2	Ddx17	Arglu1	Dap	Borcs8	Atp5f1		Glb1	Gm5643	B2m	Galm	Fdx2	Calm2
Apobec3	Bspry	Anxa4	Cct6a	Arpc1b	Arid1a		Brd4	Dlg1	Arhgap1	Dctn5	Bpnt1	Atp6v0c		Gphn	Gng12	Bace1	Gas6	Gm38431	Camsap3
Arid1a	Btbd7	Arf1	Cela1	Ascc2	Arl2bp		Bsdc1	Dnajc7	Arhgef18	Ddx17	Bsdc1	Atp6v0d1		Gpr108	Grina	Bcl2l1	Gemin7	Golt1a	Capn5
Atf7ip	Calm2	Arglu1	Ces2a	Asns	Arpc2		Btf3	Eif4h	Arpc2	Ddx24	Btnl5-ps	Atp6v1g1		Gsr	Gse1	Bex1	Gorasp2	Gstt3	Capns1
Atn1	Capn5	Arhgap1	Ces2c	Atf6	Ascc2		C330007P06Rik	Entpd8	Ascc2	Dgkd	Cdc42ep1	Atp8b1		Hepacam2	Hmgcs1	Bin1	Gsdmd	Heca	Cbfa2t3
Atp10b	Casp8	Arhgef18	Ces2d-ps	Atn1	Atp1b1		Cab39	Fam114a1	Ash2l	Eif4g1	Cdc42ep5	Atraid		Hgfac	Hnrnpa1	Brk1	Gucy2c	Hivep1	Cd82
Atp2a2	Ccdc124	Arpc2	Chmp4b	Atp6ap2	Atp2a2		Cdc23	Fam83e	Atp1b1	Fam83e	Celsr1	B230219D22Rik		Hivep1	Ifngr2	C1galt1	Hpgd	Hpgd	Cdc42
Atp6ap2	Ccdc88c	Ascc2	Cldn7	Atp6v0e	Atp5f1		Cdc25a	Galm	Atp5f1	Fbxo34	Chp1	B2m		Hoxa7	Ihh	C1galt1c1	Idi1	Ihh	Cdk2ap1
Atp6v1d	Ccdc9	Ash2l	Clec2d	Atp6v1f	Atp6v0c		Cdhr5	Glmp	Atp6v0d1	Fkbp5	Clip2	B3gnt2		Hsd17b12	Irf1	Cables2	Irf1	Insl3	Cdk4
Atraid	Ccng2	Atp1b1	Clic1	B3galnt2	Atp6v0d1		Cdk5rap3	Gm5643	Atp6v1g1	Gal3st2b	Cmip	B4galt3		Ifngr2	Irgm1	Calm2	Irf2	Kcnh3	Cenpb
Atxn2l	Cct6a	Atp5f1	Cmas	B3gat3	Atp6v1g1		Cenpb	Gnas	Atp8a2	Galm	Cmpk1	Baz1b		Il10rb	Kin	Capn5	Khdc4	Klf9	Cherp
AW112010	Cd82	Atp6v0d1	Comt	Baz1b	Atp8b1		Chd4	Gng12	Atp8b1	Gas6	Cog7	BC031181		Ing4	Krt20	Capns1	Mal	Ldb1	Cldn7
B4galt4	Cds1	Atp6v1g1	Coq10b	Bcar3	Atraid		Copb1	Grina	Atraid	Gemin7	Cox7a2l	Brk1		Ino80b	Lamtor4	Cc2d1b	Med10	Lpcat4	Clstn1
Baiap2l1	Ces2d-ps	Atp8a2	Cox14	Blnk	B230219D22Rik		Cops7a	Gse1	B230219D22Rik	Gipc1	Ctnnd1	C1galt1		Ints3	Lrp1	Cdc42	Mettl7a1	Lurap1l	Cmtm4
Bcap31	Chmp3	Atp8b1	Dap	Borcs8	B2m		Cox14	Gstm3	B2m	Gorasp2	Dctn4	C1galt1c1		Irgm1	Mat2a	Cdk19	Mterf4	Mafg	Cog3
Bcas1	Cic	Atraid	Dctn5	Bpnt1	B3gnt2		Cox7a2l	Hipk2	Bace1	Gpx2	Ddr1	Cab39		Kpna2	Mlf2	Cdk2ap1	Nectin3	Map2k3	Copg1
Bcat2	Cldn7	B230219D22Rik	Ddx17	Bsdc1	B4galt3		Csnk1d	Hist2h2bb	Bcl2l1	Gsdmd	Ddx17	Calm2		Laptm4a	Mpc1	Cdv3	Nfe2l1	Misp	Crebbp
Blnk	Clic1	B2m	Ddx24	Btg3	Baz1b		Cstf3	Hmgcs1	Bex1	Gstm3	Dhx30	Calm3		Laptm4b	Nbr1	Cdx1	Nudt19	Mlf2	Crls1
Brd4	Clstn1	Bace1	Dgkd	Btnl5-ps	BC031181		Ctnnbip1	Hnrnpa1	Bin1	Gucy2c	Dld	Camsap3		Ldah	Ncln	Cdx2	Parp6	Mrpl20	Crybg1
Bsdc1	Cndp2	Bcar1	Eif4g1	C1qa	Bcar1		Ctnnd1	Hsd3b3	Brk1	Hist1h2bc	Dym	Canx		Lig3	Neat1	Cenpb	Pccb	Mrpl44	Csnk1a1
Btf3	Cnih1	Bcl2l1	Epas1	C1qbp	Brk1		Ctsz	Hspa5	C1galt1	Hoxa7	Dync1h1	Capn5		Lrba	Pcdh1	Chchd4	Pcdhgb8	Mta2	Csnk1g3
C330007P06Rik	Coro1b	Bex1	Eps8l2	Cacfd1	C1galt1		Cuedc2	Ifngr2	C1galt1c1	Hpgd	Eaf1	Capns1		Lrp5	Pcyt2	Chmp3	Pcyt2	Nelfb	Csrp2
Cab39	Cryl1	Bin1	Fam83e	Cat	C1galt1c1		Cyb561	Ihh	Cables2	Hsd3b3	Eftud2	Cbfa2t3		Mafg	Plk1	Chmp7	Plekhh1	Nol7	Ctbp1
Cacfd1	Cst3	Birc6	Fbxo34	Cdc42ep1	Cab39		Dcbld1	Irf1	Calm2	Hsp90aa1	Ephb3	Cbr1		Man1b1	Pnkd	Cldn7	Pnkd	Pcyox1l	Ctnnb1
Cachd1	Cstb	Brk1	Fis1	Cdc42ep5	Calm2		Ddr1	Irgm1	Calm3	Idi1	Ezr	Cd82		Mcc	Pnpo	Clstn1	Por	Pdlim1	Cystm1
Cd82	Cyp4f40	C1galt1	Fkbp5	Celsr1	Calm3		Ddx5	Junb	Canx	Immt	Fchsd2	Cdc42		Mcee	Pole3	Cmtm4	Ppp2cb	Plcg2	D8Ertd738e
Cdc23	D8Ertd738e	C1galt1c1	Foxa1	Chfr	Camsap3		Dnaja3	Kin	Capn5	Irf1	Fdx2	Cdk16		Med4	Prdm2	Cnnm4	Prdm2	Polr2e	Dap
Cdc25a	Dctn3	Cables2	Gal3st2b	Chp1	Canx		Dnajc22	Krt20	Capns1	Irf2	Fis1	Cdk2ap1		Metap1	Prkaca	Copg1	Prkaca	Pot1a	Ddx17
Cdhr5	Ddx17	Calm2	Galm	Clip2	Capn5		Dyrk2	Lamtor2	Car13	Khdc4	Fos	Cdk4		Mff	Psen1	Coro7	Psen1	Prkci	Dele1
Cdk5rap3	Dlg1	Calm3	Gas6	Cmip	Capns1		E2f4	Lamtor4	Cbr1	Khnyn	Gabarapl2	Cenpb		Mink1	Psmd3	Crybg1	Rabif	Ptcd3	Dennd1c
Cenpb	Dlst	Canx	Gemin7	Cmpk1	Cbfa2t3		Eif4a2	Lrp1	Cc2d1b	Kif3b	Gemin7	Chchd3		Misp	Pxk	Csnk1a1	Rn45s	Ptger1	Dgkz
Cep170b	Dnajc7	Capn5	Gipc1	Cog7	Cbr1		Emc3	Manbal	Cdc42	Krt20	Get4	Chd9		Mknk2	Rab40c	Csrp2	Saraf	Ptgr2	Dnajc22
Chd4	Eif4g1	Capns1	Gorasp2	Cops7a	Cd82		Epb41l4b	Mast2	Cdk19	Lamtor1	Glo1	Cherp		Mlf2	Rabif	Cystm1	Sec16a	Ptpa	Dohh
Chfr	Eif4h	Car13	Gpx2	Coq8a	Cdc42		Ezr	Mat2a	Cdk2ap1	Ly6a	Gm38431	Chmp3		Mon1b	Rapgefl1	D8Ertd738e	Slc2a1	Pygb	Echs1
Chmp3	Entpd8	Cbr1	Grn	Cox7a2l	Cdk16		Fblim1	Mien1	Cdv3	Mal	Gm6644	Chmp5		Mrpl27	Relb	Dap	Slc35b1	Rad21	Efhd2
Chmp6	Etfdh	Cc2d1b	Gsdmd	Ctnnd1	Cdk2ap1		Fchsd2	Mlf2	Cdx1	Mal2	Golt1a	Clcn3		Mrps21	Rhot2	Dele1	Slc50a1	Retreg2	Eif3f
Cnot6	F3	Ccdc97	Gstm3	Dcaf7	Cdk4		Fdft1	Mpc1	Cdx2	Med10	Gsto1	Cldn7		Mtch1	Rn45s	Dennd1c	Smagp	Rnf187	Eif4a2
Copb1	Fam114a1	Cdc42	Gucy2c	Dctn4	Cdv3		Fkbp5	Nbr1	Cenpb	Mettl7a1	Gstt3	Clstn1		Muc4	Rnf186	Diablo	Smim31	Rnpepl1	Eif4h
Cops7a	Fam83e	Cdk19	Hipk2	Ddr1	Cenpb		Gal3st2	Ncln	Chchd4	Mien1	Gucy2c	Cmtm4		Ncstn	Rpl23	Dnajc19	Snapc5	Rps6ka3	Eif5
Cox14	Fgfbp1	Cdk2ap1	Hist1h2bc	Ddx17	Chchd3		Galk1	Neat1	Chmp3	Mrpl34	Heca	Cog3		Ndufb5	Scnn1a	Dnajc22	Snx1	Sbf1	Eloc
Cox7a2l	Fkbp5	Cdk4	Hoxa7	Decr2	Chd9		Gas6	Osbpl2	Chmp7	Mrps26	Hivep1	Copg1		Nelfb	Selenow	Dohh	Sptan1	Scamp1	Elovl1
Cracr2a	Galm	Cdv3	Hpgd	Dedd	Cherp		Gclc	Pcdh1	Cited2	Msl1	Hpgd	Crebbp		Nenf	Sh2d4a	Echs1	Ssna1	Sgpp1	Elp2
Csnk1d	Gdpd1	Cdx1	Hsd3b3	Dhx30	Chmp3		Gdpd1	Pcyt2	Ckb	Mterf4	Hsd17b12	Crls1		Nfic	Slc26a3	Eif3f	St3gal3	Sgsm1	Eno1b
Cstf3	Gipc2	Cdx2	Hsp90aa1	Dhx8	Chmp5		Glb1	Pdk2	Cldn7	Naip7	Ift20	Crybg1		Nrp2	Snhg18	Eif4h	Sumo2	Shb	Epb41l4b
Ctdnep1	Glmp	Cenpb	Idi1	Dld	Clcn3		Gm15501	Pink1	Clec2d	Nectin3	Ihh	Csnk1a1		Pcdh1	Snx1	Eif5	Szrd1	Shf	Epn1
Ctnnbip1	Gm5643	Cep63	Immt	Dym	Cldn7		Gm4070	Plk1	Clstn1	Nfe2l1	Il13ra1	Csnk1g3		Pfkfb2	Tmbim1	Elovl1	Tpm4	Slc35b2	Eps8l2
Ctnnd1	Gnas	Cers2	Irf1	Dync1h1	Clstn1		Gm53	Pnkd	Cmtm4	Nudt19	Insl3	Csrp2		Phlda1	Tmem181a	Elp2	Trim31	Snrpa	Erp29
Ctsz	Gng12	Chchd4	Irf2	Dyrk1b	Cmtm4		Gm8989	Pnpo	Cmtm6	P4hb	Ints4	Ctbp1		Pin1	Tor3a	Eml3	Tspan14	Spc25	Ext2
Cuedc2	Gnpat	Chmp3	Isg15	Eaf1	Cnot4		Golga2	Pole3	Cnnm4	Parp6	Isg15	Ctnnb1		Pja2	Tspan3	Eno1b	Tspan31	Sptlc1	Fam117b
Cyb561	Grina	Chmp7	Khdc4	Eftud2	Cog3		Gphn	Ppp1r37	Cog3	Pccb	Jpt2	Cuedc1		Pklr	Uba2	Epb41l4b	Ugcg	St13	Fam89b
D8Ertd738e	Grpel2	Cited2	Khnyn	Epb41l4b	Copg1		Gpr108	Prdm2	Commd3	Pcdhgb8	Kcnh3	Cyb5b		Pkp3	Ubald1	Epn1	Unc45a	Stx5a	Ffar2
Dcbld1	Gse1	Ckb	Kif3b	Ephb3	Crebbp		Gsdmc2	Prelid1	Copg1	Pcyt2	Kcnk6	Cyb5r3		Pld1	Ube2m	Eps8l2	Utp3	Tapbpl	Foxd2os
Ddr1	Gstm3	Cldn7	Krt20	Eps8l2	Crls1		Gse1	Prkaca	Coro7	Pgd	Kdm2a	Cystm1		Plxnb2	Uqcc3	Erp29	Zfp553	Tcof1	Galm
Ddx21	Gucd1	Clec2d	Lamtor1	Epsti1	Crybg1		Gsr	Psen1	Crls1	Plekhh1	Klf9	D8Ertd738e		Polr1c	Zc3h11a	Errfi1		Tesk1	Gata6
Ddx5	Gucy2c	Clstn1	Laptm4b	Ezr	Csnk1a1		Hadh	Psmd3	Crybg1	Pmp22	Laptm4a	Dap		Por	Zfp598	Ewsr1		Tfap4	Gemin7
Dnaja3	Hepacam2	Cmtm4	Lbhd1	Fam98a	Csnk1g3		Hectd1	Pxk	Csnk1a1	Pnkd	Ldb1	Ddx17		Ppp1r8		Ext2		Tle3	Ginm1
Dnajc22	Hipk2	Cmtm6	Ly6a	Fchsd2	Csrp2		Hepacam2	Rab40c	Csrp2	Pole3	Lpcat4	Dele1		Ppp6c		Fam117b		Tnk2	Glg1
Dpp3	Hist2h2bb	Cnnm4	Mal	Fdx2	Ctbp1		Herpud1	Rabif	Ctnnb1	Por	Lrrc42	Dennd1c		Prkci		Fam83h		Tom1l2	Glo1
Dusp11	Hmgcs1	Cog3	Mal2	Fis1	Ctnnb1		Hgfac	Rapgefl1	Cyb5b	Ppp1r1b	Lurap1l	Dgkz		Psmc6		Fam89b		Trim28	Glod4
Dyrk2	Hnrnpa1	Commd3	Med10	Fos	Cuedc1		Hist1h1e	Relb	Cystm1	Ppp2cb	Maea	Dnajc22		Ptger1		Fbrs		Tsr1	Glrx5
E2f4	Hoxa9	Copg1	Mettl7a1	Foxo3	Cyb5b		Hist1h2bn	Rhot2	D8Ertd738e	Prdm2	Mafg	Dohh		Pygb		Fchsd2		Tuba1c	Gtf2i
Eif2b5	Hsd17b2	Coro7	Mien1	Gabarapl2	Cyb5r3		Hist2h2bb	Rn45s	Daam1	Prelid1	Magt1	Ece1		Rab14		Fkbp5		Ube2g2	Gucd1
Eif4a2	Hsd3b3	Cox19	Mpc1	Gart	Cystm1		Hist4h4	Rnf186	Dap	Prkaca	Map2k3	Echs1		Rab2a		Furin		Wsb2	H13
Emc3	Hspa5	Crls1	Mrpl34	Gclc	D8Ertd738e		Hivep1	Rpl23	Ddr1	Psen1	Mcoln2	Efhd2		Raly		Gal3st2b		Zfp598	Hbp1
Eml4	Ifngr2	Crybg1	Mrpl9	Gemin7	Daam1		Hmgn2	S100a10	Dele1	Psmd3	Mgst1	Eif3f		Rnf187		Gcsh			Hibadh
Epb41l4b	Ihh	Csnk1a1	Mrps26	Get4	Dap		Hnrnpul2	Scnn1a	Dennd1c	Rabif	Micu1	Eif4a2		Rrp1		Gemin7			Hist1h1e
Ewsr1	Il10rb	Csrp2	Msl1	Glg1	Ddx17		Hoxa7	Selenow	Diablo	Rad21	Misp	Eif4h		S100a1		Glg1			Hist1h2bc
Ezr	Irf1	Ctnnb1	Mterf4	Glmp	Dele1		Hpcal1	Sema4g	Dnajc19	Rn45s	Mlf2	Eif5		Scamp1		Glo1			Hist1h2bj
Fadd	Irgm1	Cyb5b	Mtmr11	Glo1	Dennd1c		Hsbp1	Sh2d4a	Dnajc22	Rnf186	Mogs	Eloc		Sgpp1		Glod4			Hist1h2bn
Fam114a1	Junb	Cystm1	Myo1c	Gm13363	Dgkz		Hsd17b12	Slc26a3	Dohh	Saraf	Mrpl20	Elovl1		Slc25a1		Glrx5			Hist1h2bq
Fam222a	Kin	D8Ertd738e	Naip7	Gm38431	Diablo		Iars2	Slc44a3	Dqx1	Sdhd	Mrpl40	Elp2		Slc25a35		Gmppb			Hist1h4h
Fam32a	Krt20	Daam1	Nectin3	Gm6644	Dnajc22		Ifngr2	Slc5a8	Ece1	Sec16a	Mrpl44	Eno1b		Snrpa		Gtf2i			Hist1h4n
Fblim1	Lamtor2	Dap	Nfe2l1	Gm7334	Dohh		Il10rb	Snapc5	Echs1	Sgpp2	Mta2	Epb41l4b		Spc25		Gtf2ird1			Hist2h4
Fchsd2	Lamtor4	Ddit3	Nlrc4	Golga7	Ece1		Ildr1	Snhg18	Eef2k	Sigmar1	Ncstn	Epn1		Spg7		Gtpbp2			Hmgcr
Fdft1	Laptm4b	Ddr1	Nudt19	Golt1a	Echs1		Ing4	Snx1	Efhd2	Slc2a1	Ndrg3	Eps8l2		Srpr		Gucd1			Hoxb8
Fkbp5	Lasp1	Dele1	Ocln	Grina	Efhd2		Ino80b	Sult1a1	Eif1	Slc35b1	Nedd8	Erh		Ssu72		Hdac1			Hsp90ab1
Frs2	Lrp1	Dennd1c	P4hb	Grpel2	Eif3f		Ints3	Thra	Eif3f	Slc50a1	Nelfb	Erp29		Stap2		Hibadh			Hspa4l
Gal3st2	Lrrc1	Diablo	Papola	Gsto1	Eif4a2		Irf1	Tjp2	Eif4h	Smagp	Nol7	Ext2		Stmn1		Hinfp			Idh2
Galk1	Mafk	Dnajc19	Parp6	Gstt3	Eif4h		Irgm1	Tle5	Eif5	Smim31	Opa3	Fam117b		Supt4a		Hist1h1e			Ifi27l2b
Gas6	Manbal	Dnajc22	Pccb	Gucy2c	Eif5		Itpa	Tmbim1	Eloc	Snapc5	Pcyox1l	Fam126b		Tbc1d20		Hist1h2bc			Ihh
Gclc	Mansc1	Dohh	Pcdhgb8	Gusb	Eloc		Jmjd6	Tmem181a	Elovl1	Snhg18	Pde2a	Fam76b		Tcn2		Hist1h2bj			Il10rb
Gdpd1	Map2k3	Dqx1	Pcyt2	Hat1	Elovl1		Jpt1	Tmem234	Elp2	Snx1	Pdk2	Fam89b		Tecpr1		Hist1h2bn			Ilf2
Glb1	Map3k21	Ece1	Pgd	Heca	Elp2		Kcnn4	Tomm40	Eml3	Sprr2a3	Pdlim1	Ffar2		Thoc1		Hist1h2bq			Irf2
Gm15501	Mast2	Echs1	Plekhh1	Hivep1	Eno1b		Kpna2	Tor3a	Eno1b	Sptan1	Pes1	Foxd2os		Timm17a		Hist2h4			Irf2bp1
Gm4070	Mat2a	Eef2k	Pmp22	Hjurp	Epb41l4b		Laptm4a	Tspan3	Epb41l4b	Sri	Phc2	Furin		Tmem184a		Hmgcr			Jmjd6
Gm53	Mien1	Efhd2	Pnkd	Hnf1b	Epn1		Laptm4b	Tst	Epn1	Ssna1	Pklr	Fut2		Tmem238l		Hmgn1			Kif13b
Gm8989	Mlf2	Eif1	Pole3	Hnrnpul2	Eps8l2		Lcor	Txnrd1	Eps8l2	St3gal3	Plcg2	Gal3st2		Tmem250-ps		Hnrnpdl			Lamtor1
Golga2	Mpc1	Eif3f	Por	Hpgd	Erh		Ldah	Uba2	Erh	Sumo2	Pole3	Galm		Tmem94		Hoxb8			Ldb1
Golim4	Msl1	Eif4h	Ppp1r12c	Hsd17b12	Erp29		Lig3	Ubald1	Erp29	Szrd1	Polr2e	Gata6		Tnks		Hspa5			Lin7c
Gphn	Nbr1	Eif5	Ppp1r1b	Ift20	Ext2		Lmf1	Ube2m	Errfi1	Tle5	Pot1a	Gemin7		Tomm6		Id1			Lmna
Gpr108	Ncln	Eloc	Ppp2cb	Ihh	Fam117b		Lrba	Ube3b	Ewsr1	Tmed2	Pqbp1	Ginm1		Top2a		Ihh			Lrp10
Gsdmc2	Ndfip1	Elovl1	Prdm2	Il13ra1	Fam126b		Lrp5	Unc45a	Ext2	Tpm4	Prkci	Glg1		Trir		Il10rb			Lrp5
Gse1	Neat1	Elp2	Prelid1	Insl3	Fam76b		Mafg	Uqcc3	Faap100	Trim16	Prpsap1	Glo1		Trp53inp2		Ilf2			Lrrc42
Gsr	Nectin3	Eml3	Prkaca	Ints4	Fam89b		Man1b1	Utp3	Fam117b	Trim26	Ptcd3	Glod4		Tsta3		Ilvbl			Lrrc75a
Gusb	Nt5c3	Eno1b	Psen1	Isg15	Fbrsl1		Manf	Vdr	Fam160a2	Trim31	Ptger1	Glrx5		Tuba1c		Insig1			Maea
Hadh	Osbpl2	Epb41l4b	Psmd2	Jpt2	Ffar2		Mansc1	Zc3h11a	Fam76b	Tspan14	Ptgr2	Glul		Ube2g2		Irf2			Man2a1
Hectd1	Papola	Epn1	Psmd3	Kcnh3	Foxd2os		Mat2a	Zfp598	Fam83h	Tspan31	Ptpa	Gm15501		Ubqln4		Jmjd6			Max
Hepacam2	Pccb	Eps8l2	Rabif	Kcnk6	Ftsj3		Mcc		Fam89b	Ube4bos3	Pygb	Golim4		Ugcg		Junb			Mbd6
Herpud1	Pcdh1	Erh	Rad21	Kcnn4	Furin		Mcee		Fbh1	Ugcg	Rab8a	Gpr137		Unc45a		Khnyn			Mfsd6
Hgfac	Pcdhga1	Erp29	Reep3	Kdm2a	Fut2		Med4		Fbrs	Unc45a	Rad21	Gpx2		Usp6nl		Kif12			Misp
Hist1h1e	Pcdhga9	Errfi1	Rere	Kif1bp	Gal3st2		Metap1		Fchsd2	Utp3	Rdh11	Gtf2i		Vps35l		Kin			Mknk2
Hist1h2bn	Pcdhgb2	Ewsr1	Rhob	Klf9	Galm		Mff		Fkbp5	Vdr	Retreg2	Gtpbp2		Wbp2		Krt20			Mrpl12
Hist2h2bb	Pcyt2	Ext2	Rhot2	Laptm4a	Gata6		Mgat5		Fubp1	Zc3hav1	Rexo2	Gucd1		Zfp598		Lamtor1			Mrpl28
Hist4h4	Pdk2	Faap100	Rn45s	Lbhd1	Gemin7		Micu1		Furin	Zfp553	Rnf10	Gucy2c				Ldb1			Mrpl44
Hivep1	Pgk1	Fam117b	Rnf186	Ldb1	Ginm1		Mink1		Gal3st2b		Rnf103	H13				Lmna			Mrps18b
Hmgn1	Pgm2	Fam160a2	Rps19bp1	Lin7c	Glg1		Misp		Galm		Rnf187	Hbp1				Lrp10			Mrps21
Hmgn2	Pink1	Fam76b	Rps6ka3	Lpcat4	Glo1		Mknk2		Gclm		Rnpepl1	Hdac1				Lrrc75a			Mrps34
Hnrnpc	Pla2g10	Fam83h	Saraf	Lrba	Glod4		Mlf2		Gcsh		Rpl37a	Hectd1				Lrrc8d			Myadm
Hnrnpdl	Plekhh1	Fam89b	Sdhd	Lrrc42	Glrx5		Mon1b		Gemin7		Rps6ka3	Hibadh				Mafg			Myo5b
Hnrnpul2	Plk1	Fbh1	Sec16a	Lurap1l	Glul		Mrpl27		Glg1		Rsph3b	Hist1h1e				Map4			Naa80
Hoxa7	Pnkd	Fbrs	Sgpp2	Maea	Gm15501		Mrpl43		Glo1		Rtn3	Hist1h2bc				Mapk1			Nat2
Hpcal1	Pnpo	Fchsd2	Sigmar1	Mafg	Golim4		Mrps21		Glod4		S100a1	Hist1h2bj				Mapk14			Nbeal2
Hsbp1	Pole3	Fkbp5	Slc25a11	Magt1	Gpr137		Mrps34		Glrx5		Samm50	Hist1h2bn				Marcksl1-ps4			Ndufs1
Hsd17b12	Ppp1r37	Fubp1	Slc2a1	Map2k3	Gpx2		Mtch1		Glul		Sbf1	Hist1h2bq				Max			Nenf
Hspa4	Prdm2	Furin	Slc35b1	Mat2a	Gtf2i		Muc4		Gmppb		Scamp1	Hist1h4h				Mbd6			Nfe2l1
Hsph1	Prelid1	Gal3st2b	Slc50a1	Mcoln2	Gtf2ird1		Myh9		Gna13		Scand1	Hist1h4n				Mef2d			Nfe2l2
Htatsf1	Prkaca	Galm	Smagp	Mgst1	Gtpbp2		Myo1d		Gpat4		Scnn1a	Hist2h2bb				Mief1			Ninj1
Iars	Prpsap1	Gclm	Smc6	Micu1	Gucd1		Ncstn		Gpr137		Sec14l1	Hist2h4				Mknk2			Nipsnap2
Iars2	Psen1	Gcsh	Smim31	Mindy1	Gucy2c		Ndufb5		Gtf2i		Sec61a1	Hmgcr				Mllt6			Nol4l
Ifngr2	Psmd3	Gemin7	Snapc5	Misp	H13		Nelfb		Gtf2ird1		Sgpp1	Hnf4a				Mon1b			Nomo1
Il10rb	Pts	Glg1	Snhg18	Mlf2	Hbp1		Nenf		Gtpbp2		Sgpp2	Hnrnpu				Morc2a			Npdc1
Ildr1	Pxk	Glo1	Snu13	Mogs	Hdac1		Nfic		Gucd1		Sgsm1	Hoxb8				Mrpl12			Nrp2
Ing4	Rab40c	Glod4	Snx1	Mon1b	Hectd1		Nfyc		Hdac1		Shb	Hoxb9				Mrps18b			Nudt4
Ino80b	Rabif	Glrx5	Snx3	Mrpl20	Hibadh		Ngly1		Hibadh		Shf	Hsp90ab1				Mrps34			Oard1
Ints3	Rapgefl1	Glul	Spop	Mrpl40	Hist1h1e		Nr2f6		Hinfp		Shmt2	Hspa4l				Ms4a8a			Pak1
Irf1	Relb	Gm3435	Sprr2a3	Mrpl44	Hist1h2bc		Nrp2		Hist1h1e		Slc35b2	Idh2				Mthfsl			Papss2
Irgm1	Rhot2	Gmppb	Sptan1	Mrps18b	Hist1h2bj		Opa3		Hist1h2bc		Slc37a1	Ier3ip1				Mtmr11			Pcyt2
Itpa	Rn45s	Gna13	Sri	Mrps34	Hist1h2bn		P4hb		Hist1h2bj		Slc39a7	Ifi27l2b				Myadm			Pdcd4
Ivd	Rnf186	Golph3	Ssna1	Mta2	Hist1h2bq		Pcdh1		Hist1h2bn		Slc44a3	Ihh				Naa80			Pdlim1
Jmjd6	Rpl23	Gpat4	St3gal3	Ncstn	Hist1h4h		Pdcd6		Hist1h2bq		Snrpa	Il10rb				Nfe2l1			Perp
Jpt1	S100a10	Gpr137	St6galnac6	Ndrg3	Hist1h4n		Pde4dip		Hist2h4		Snu13	Ilf2				Nipsnap2			Pigr
Kcnn4	Scnn1a	Gtf2i	Sumo2	Nedd8	Hist2h2bb		Pdlim1		Hmgb3		Spc25	Ipo7				Nisch			Pja1
Kdm1a	Sdha	Gtf2ird1	Szrd1	Nelfb	Hist2h4		Pes1		Hmgcr		Spg7	Iqsec1				Nol4l			Pknox1
Khnyn	Sec16a	Gtpbp2	Tes	Nenf	Hmgb3		Pfkfb2		Hmgn1		Sptlc1	Irf2				Npdc1			Pld1
Kif1bp	Selenow	Gucd1	Tle5	Nol7	Hmgcr		Phc2		Hnf4a		Srcap	Irf2bp1				Nras			Plin2
Kif2c	Sema4g	H13	Tmed2	Nr2f6	Hnf4a		Phlda1		Hnrnpdl		Srpr	Jmjd6				Nrp2			Poldip3
Kpna2	Setd2	Hdac1	Tpi1	Opa3	Hnrnpu		Pin1		Hoxa5		St13	Khnyn				Nsmf			Pole3
Lamtor4	Sh2d4a	Hibadh	Tpm4	Osbpl9	Hoxb8		Pja2		Hoxb8		St6galnac6	Kif13b				Nudt4			Polr1d
Laptm4a	Shc1	Hinfp	Trim16	Parp6	Hoxb9		Pklr		Hsp90ab1		Stk39	Lamtor1				Oard1			Polr2c
Laptm4b	Shisa5	Hipk1	Trim26	Pbrm1	Hsbp1		Pkp3		Hspa1a		Stx5a	Ldb1				Ostc			Ppif
Las1l	Slc26a3	Hist1h1e	Trim31	Pcyox1l	Hsp90ab1		Pld1		Hspa4l		Suds3	Lin7c				Papss2			Ppp1r11
Lcor	Slc44a3	Hist1h2bc	Trim39	Pde2a	Hspa4l		Plk1		Hspa5		Sult1a1	Lmna				Park7			Ppp1r14b
Ldah	Slc5a8	Hist1h2bj	Tspan14	Pdk2	Hspa5		Plxnb2		Id1		Sumo2	Lrp10				Pcdh1			Ppp2cb
Ldb1	Slc6a14	Hist1h2bn	Tspan31	Pdlim1	Id1		Pole3		Idh2		Taf6	Lrp5				Pcdhga1			Preb
Lig3	Snapc5	Hist1h2bq	Ube4bos3	Pes1	Idh2		Polr1c		Ifrd2		Tapbpl	Lrrc42				Pcdhga9			Prss32
Lmf1	Snhg18	Hist2h4	Ugcg	Phc2	Ier3ip1		Polr1d		Ihh		Tax1bp1	Lrrc75a				Pcdhgb2			Pxk
Lrba	Snx1	Hmgb3	Unc45a	Pin1	Ifi27l2b		Por		Il10rb		Tcof1	Luc7l2				Pcyt2			Qpctl
Lrch4	St6galnac6	Hmgcr	Utp3	Pklr	Ihh		Ppp1r8		Ilf2		Tesk1	Maea				Pdlim1			Rabif
Lrp5	Stard7	Hmgn1	Vdr	Plcg2	Il10rb		Ppp2r1a		Ilvbl		Tfap4	Man2a1				Pebp1			Rac1
Lrrc8d	Sult1a1	Hnf4a	Wars	Pole3	Ilf2		Ppp6c		Insig1		Tle3	Mapkapk2				Pex14			Rad21
Mafg	Syncrip	Hnrnpdl	Zc3hav1	Polr2e	Ilvbl		Pqlc1		Iqsec1		Tm4sf20	Max				Pias4			Rbmxl1
Man1b1	Tacc2	Hoxa5	Zfp553	Pot1a	Ipo7		Prelid3b		Irf2		Tmem120a	Mbd6				Pja1			Reep5
Manf	Thra	Hoxb8	Zfp740	Ppm1a	Iqsec1		Prkci		Jmjd6		Tmem131	Mfsd6				Pkp3			Reep6
Mansc1	Tjp2	Hsp90ab1		Ppp6r3	Irf2		Prpsap1		Junb		Tmem250-ps	Mindy1				Plcg2			Rell1
Mapk9	Tle5	Hspa1a		Pqbp1	Irf2bp1		Psen1		Kcmf1		Tmem45b	Misp				Pld1			Rexo2
Mat2a	Tmbim1	Hspa4l		Prkaca	Jmjd6		Psmc6		Khnyn		Tmem9b	Mknk2				Plin2			Rexo4
Mcc	Tmc5	Hspa5		Prkci	Khnyn		Ptger1		Kif12		Tnk2	Mpzl1				Pnkd			Ric8a
Mcee	Tmem11	Id1		Prpsap1	Kif13b		Ptprj		Kif1bp		Tom1l2	Mrpl12				Polr2c			Rida
Mcm3	Tmem181a	Idh2		Ptcd3	Lamtor1		Pygb		Kin		Tomm6	Mrpl28				Polr3k			Rnase4
Med4	Tmem234	Ifrd2		Ptger1	Ldb1		Rab14		Krt20		Tpm3	Mrpl44				Pomp			Rnasek
Metap1	Tomm40	Ihh		Ptgr2	Lin7c		Rab2a		Krt8		Trim28	Mrps18b				Ppif			Rpl37
Mff	Tor3a	Il10rb		Ptpa	Lmna		Raly		Lamtor1		Tsr1	Mrps21				Ppl			Rsrp1
Mgat5	Trim26	Ilf2		Pygb	Lrp10		Rbm5		Laptm4a		Tuba1b	Mrps34				Ppp1r14b			Rtcb
Micu1	Tspan3	Ilvbl		Rab8a	Lrp5		Retreg2		Ldb1		Tuba1c	Ms4a8a				Ppp1r9b			Scml4
Mink1	Tst	Insig1		Rad21	Lrrc42		Rnf10		Letm1		Uba2	Myadm				Ppp2cb			Sdf2l1
Misp	Txnrd1	Iqsec1		Raly	Lrrc75a		Rnf187		Litaf		Ube2g2	Myh14				Prag1			Sec11a
Mkln1	Uba2	Irf2		Rassf6	Luc7l2		Rrp1		Lmna		Ube4bos3	Myo5b				Preb			Selenow
Mknk2	Ubald1	Ivns1abp		Rdh11	Luzp1		S100a1		Lrp10		Wsb2	Naa80				Prkag1			Serf2
Mlf2	Ube2m	Jmjd6		Rer1	Maea		Scaf1		Lrrc75a		Zfp598	Nat2				Prss32			Shc1
Mon1b	Ube3b	Junb		Retreg2	Man2a1		Scamp1		Lrrc8d			Nbeal2				Psen1			Sidt2
Mpc1	Unc45a	Kcmf1		Rexo2	Mapkapk2		Sdha		Lypla2			Ndufs1				Psmd2			Slc25a51
Mpzl1	Uqcc3	Khnyn		Rnf10	Max		Selenow		Maea			Nenf				Ptpn3			Slc2a1
Mrpl27	Urod	Kif12		Rnf103	Mbd6		Serf2		Mafg			Neurl3				Ptprs			Slc35b2
Mrpl43	Utp3	Kif1bp		Rnf145	Mfsd6		Sf3b2		Manbal			Nfe2l1				Pwp2			Slc39a8
Mrps21	Vdr	Kin		Rnf187	Mindy1		Sf3b3		Map4			Nfe2l2				Pwwp2a			Smarce1
Mrps34	Zc3h11a	Krt20		Rnpepl1	Misp		Sgpp1		Mapk1			Ninj1				Qpctl			Smim14
Mtch1	Zc3hav1	Krt8		Rpl37a	Mknk2		Sh3bgrl2		Mapk14			Nipsnap2				Rab10			Smox
Mtmr2	Zfp598	Lamtor1		Rps6ka3	Mpzl1		Sh3rf1		Mapkapk2			Nlrp6				Rab11fip1			Smpd1
Muc4	Zfp740	Laptm4a		Rsph3b	Mrpl12		Slc25a1		Marcksl1-ps4			Nol4l				Rabif			Snhg18
Myh9		Ldb1		Rtkn	Mrpl28		Slc25a17		Max			Nomo1				Rad21			Socs2
Myo1d		Letm1		Rtn3	Mrpl44		Slc25a35		Mbd6			Npdc1				Ralbp1			Spint1
Ncstn		Litaf		S100a1	Mrps18b		Slc38a10		Mef2d			Nploc4				Rbm14			Sptan1
Ndfip2		Llph		Samm50	Mrps21		Slc39a7		Mgat4b			Nrp2				Rbm38			Sqstm1
Ndufb5		Lmna		Sbf1	Mrps34		Slc9a3r1		Mief1			Nudt4				Rbmxl1			Srp19
Nelfb		Lrp10		Scamp1	Ms4a8a		Smim24		Mknk2			Oard1				Reep6			Srsf11
Nenf		Lrrc75a		Scand1	Myadm		Snhg18		Mllt6			Oip5os1				Rell1			Stmn1
Nfic		Lrrc8d		Scnn1a	Myh14		Snrpa		Mon1b			Ostc				Retreg3			Suds3
Nfyc		Lypla2		Sec14l1	Myo5b		Snrpb		Morc2a			Pak1				Rexo2			Sult1a1
Ngly1		Maea		Sec61a1	Naa80		Sord		Mrpl12			Papss2				Rexo4			Sys1
Nol6		Mafg		Sf3b2	Nat2		Spc25		Mrpl28			Pcbp1				Ric8a			Tars
Nol9		Manbal		Sgpp1	Nbeal2		Spcs3		Mrpl34			Pcdhga1				Rmnd5a			Tesk1
Nr2f6		Map4		Sgpp2	Ndufs1		Spg7		Mrps18b			Pcdhga9				Rnase4			Thra
Nrp2		Mapk1		Sgsm1	Nenf		Srpr		Mrps34			Pcdhgb2				Rnasek			Timm44
Nxf1		Mapk14		Shb	Neurl3		Ssu72		Ms4a8a			Pcyt2				Rnf214			Timm8b
Opa3		Mapkapk2		Shf	Nfe2l1		Stap2		Mthfsl			Pdcd4				Rpl37			Tjp1
P4hb		Marcksl1-ps4		Shmt2	Nfe2l2		Stard4		Mtmr11			Pdlim1				Rsrp1			Tmem159
Pcdh1		Max		Sipa1l3	Ninj1		Stmn1		Myadm			Perp				Rtcb			Tmem167b
Pcdhga1		Mbd6		Slc22a23	Nipsnap2		Suds3		Myh14			Pigr				Sap30l			Tmem42
Pcdhga9		Mef2d		Slc25a1	Nlrp6		Sult1a1		Myo5b			Pigt				Sbds			Tmsb10
Pcdhgb2		Mgat4b		Slc25a17	Nol4l		Supt4a		Naa80			Pja1				Scml4			Tnfrsf1a
Pdcd6		Mief1		Slc35b2	Nomo1		Taf6		Naf1			Pknox1				Setd1b			Tnks
Pde4dip		Miip		Slc37a1	Npdc1		Tbc1d20		Nfe2l1			Pld1				Setd2			Tomm5
Pdlim1		Mknk2		Slc39a7	Nploc4		Tcn2		Nfe2l2			Plin2				Shc1			Tpd52
Perp		Mllt6		Slc44a3	Nrp2		Tecpr1		Nipsnap2			Poldip3				Sidt2			Trim26
Pes1		Mon1b		Smagp	Nudt4		Thoc1		Nisch			Pole3				Sirt7			Trim28
Pfkfb2		Morc2a		Snrpa	Oard1		Timm17a		Nol4l			Polr1d				Slc2a1			Trp53inp2
Pgm2		Mrpl12		Snu13	Oip5os1		Tle5		Npdc1			Polr2a				Slc35b2			Tshz1
Phc2		Mrpl28		Spag7	Ostc		Tmbim1		Nras			Polr2c				Slc35f5			Tspan14
Phlda1		Mrpl34		Spata13	Pak1		Tmem120a		Nrp			Polr2l				Slc39a8			Tspo
Pin1		Mrps18b		Spc25	Papss2		Tmem184a		Nrp2			Ppif				Smim14			Tulp4
Pja2		Mrps21		Spg7	Pcbp1		Tmem238l		Nsmf			Ppp1r11				Snx3			Twf1
Pklr		Mrps34		Sptlc1	Pcdhga1		Tmem250-ps		Nudt4			Ppp1r14b				Socs2			Ube2b
Pkp3		Ms4a8a		Src	Pcdhga9		Tmem94		Oard1			Ppp2cb				Spint1			Ube2s
Pld1		Mthfsl		Srcap	Pcdhgb2		Tnks		Oip5os1			Ppp6r1				Spns1			Ubr2
Plk1		Mtmr11		Srpr	Pcyt2		Tomm6		Ostc			Preb				Sptan1			Ugt2b34
Plxnb2		Myadm		Ssu72	Pdcd4		Top2a		Papss2			Prelid3b				Srek1ip1			Unc45a
Pole3		Myh14		St13	Pdlim1		Tpm3		Park7			Prss32				Srp19			Utp3
Polr1c		Myo5b		St6galnac6	Peli1		Trim28		Pcbp1			Psma4				Srsf11			Vezf1
Polr1d		Naa80		Stk39	Perp		Trir		Pcdh1			Psmd2				Ssh2			Vps26a
Por		Naf1		Stx5a	Pigr		Trp53inp2		Pcdhga1			Ptma				Stmn1			Wbp1
Ppp1r8		Ndufs1		Suds3	Pigt		Tsta3		Pcdhga9			Pxk				Suds3			Wbp2
Ppp2r1a		Nf1		Sult1a1	Pja1		Tuba1c		Pcdhgb2			Pxn				Sult1a1			Ywhae
Ppp6c		Nfe2l1		Sumo2	Pkm		Tufm		Pcyt2			Qdpr				Syf2			Ywhaq
Pqlc1		Nfe2l2		Taf6	Pknox1		Twf1		Pdcd4			Qpctl				Tars			Zc3h11a
Prelid3b		Nipsnap2		Tapbpl	Pld1		Txn2		Pdlim1			Qsox1				Tcof1			Zc3h7a
Prkci		Nisch		Tax1bp1	Plin2		Txndc5		Pebp1			Rabif				Timm8b			Zdhhc9
Prpf8		Nol4l		Tcof1	Poldip3		Ubap2l		Pex14			Rac1				Tjp1			Zfp292
Prpsap1		Npdc1		Tesk1	Pole3		Ube2g2		Pgk1			Rad21				Tmbim1			Zfp330
Psen1		Nras		Tfap4	Polr1d		Ube2m		Pias4			Ralbp1				Tmem139			Zmynd11
Psmc6		Nrp		Thoc1	Polr2a		Ube4bos3		Pja1			Rbmxl1				Tmem159			Zranb1
Ptger1		Nrp2		Tle3	Polr2c		Ubqln4		Pkdcc			Reep5				Tmem234
Ptprj		Nsd2		Tm4sf20	Polr2l		Uck2		Pkp3			Reep6				Tmem98
Pttg1ip		Nsmf		Tmem120a	Ppa1		Ugcg		Pla2g12a			Rell1				Tmsb10
Pygb		Nudt4		Tmem131	Ppif		Unc45a		Plcg2			Retreg1				Tnks
Rab11fip1		Oard1		Tmem14c	Ppp1r11		Usf1		Pld1			Rexo2				Tns3
Rab14		Oip5os1		Tmem184a	Ppp1r14b		Usp6nl		Plec			Rexo4				Tomm5
Rab2a		Ostc		Tmem208	Ppp2cb		Usp9x		Plin2			Ric8a				Tpd52
Rab8a		Papss2		Tmem250-ps	Ppp2r5c		Vps25		Pnkd			Rida				Trim12a
Rabl6		Park7		Tmem45b	Ppp6r1		Vps35l		Poldip3			Rnase4				Trim26
Raly		Pcbp1		Tmem9b	Preb		Wbp2		Pole3			Rnasek				Trim28
Rbm5		Pcdh1		Tnfrsf21	Prelid3b		Xbp1		Polr1d			Rnf103				Tspan13
Retreg2		Pcdhga1		Tnk2	Prss32		Zfand6		Polr2c			Rpl37				Tspo
Rnf10		Pcdhga9		Tom1l2	Psma4		Zfp598		Polr3k			Rpl4				Tulp4
Rnf187		Pcdhgb2		Tomm6	Psmd2				Pomp			Rsrp1				Twf1
Rnf214		Pcyt2		Tpm3	Ptma				Ppif			Rtcb				Ubald1
Rnf7		Pdcd4		Traf7	Pxk				Ppl			S100a11				Ubap2
Rrp1		Pdlim1		Trim28	Pxn				Ppp1r14b			Sbds				Ube2h
S100a1		Pebp1		Trp53i11	Qdpr				Ppp1r16a			Scaf4				Ube2s
Sash1		Pex14		Tsr1	Qpctl				Ppp1r9b			Scml4				Ube4b
Scaf1		Pgk1		Tuba1b	Qsox1				Ppp2cb			Sdf2l1				Ubr2
Scamp1		Pias4		Tuba1c	Rab3gap1				Ppp2r5c			Sdf4				Ugt2b34
Scnn1a		Pja1		Uba2	Rabif				Prag1			Sec11a				Uqcc3
Sdha		Pkdcc		Ube2g2	Rac1				Preb			Sec31a				Usp9x
Sec14l1		Pkp3		Ube4bos3	Rad21				Prelid3b			Selenom				Utp3
Sec24c		Pla2g12a		Ubxn8	Ralbp1				Prkag1			Selenow				Vps26a
Selenow		Plcg2		Ufc1	Rasd1				Prkar2a			Serf2				Vps35
Serf2		Pld1		Usp47	Rbm14				Prss32			Set				Xrcc4
Sf3b2		Plec		Wdr48	Rbmxl1				Psen1			Shc1				Ywhae
Sf3b3		Plin2		Wsb2	Reep5				Psmd2			Sidt2				Ywhaq
Sfr1		Pnkd		Yap1	Reep6				Ptpn3			Skiv2l				Zbtb39
Sgpp1		Poldip3		Zdhhc6	Rell1				Ptprs			Slc25a51				Zc3h11a
Sh3bgrl2		Pole3		Zdhhc9	Retreg1				Pwp2			Slc2a1				Zc3h12a
Sh3rf1		Polr1d		Zfp598	Rexo2				Pwwp2a			Slc35a3				Zdhhc9
Shmt1		Polr2c			Rexo4				Pxk			Slc35b2				Zfp35
Slc1a4		Polr3k			Ric8a				Pxn			Slc39a8				Zfp68
Slc25a1		Pomp			Rida				Qpctl			Smarcc2				Zmynd11
Slc25a17		Ppif			Rnase4				Rab10			Smarce1				Zranb1
Slc25a35		Ppl			Rnasek				Rab11fip1			Smim14
Slc35a4		Ppp1r11			Rnf103				Rab21			Smox
Slc35b1		Ppp1r14b			Rnf145				Rabif			Smpd1
Slc35c2		Ppp1r16a			Rpl37				Rac1			Snhg18
Slc38a10		Ppp1r9b			Rpl4				Rad21			Socs2
Slc39a7		Ppp2cb			Rsrp1				Ralbp1			Spint1
Slc9a3r1		Ppp2r2a			Rtcb				Rasd1			Sptan1
Smagp		Ppp2r5c			Rybp				Rbm14			Sqstm1
Smim24		Prag1			S100a11				Rbm38			Srgap1
Snhg18		Preb			Sbds				Rbm39			Srp19
Snrpa		Prelid3b			Scaf4				Rbmxl1			Srsf11
Snrpb		Prkag1			Scml4				Reep6			Stmn1
Sord		Prkar2a			Sdf2l1				Rell1			Suds3
Spc25		Prss32			Sdf4				Retreg1			Sult1a1
Spcs3		Psen1			Sec11a				Retreg3			Sys1
Spg7		Psmd2			Sec31a				Rexo2			Tars
Srpr		Ptpn3			Selenom				Rexo4			Tesk1
Ssna1		Ptprs			Selenow				Ric8a			Thra
Ssu72		Pwp2			Serf2				Rmnd5a			Timm44
Stap2		Pwwp2a			Set				Rn45s			Timm8b
Stard4		Pxk			Setd3				Rnase4			Tjp1
Stk39		Pxn			Shc1				Rnasek			Tmem159
Stmn1		Qpctl			Sidt2				Rnf103			Tmem167b
Stra6l		Rab10			Sirt7				Rnf214			Tmem234
Suds3		Rab11fip1			Skiv2l				Rpl37			Tmem42
Sult1a1		Rab21			Slc25a51				Rraga			Tmsb10
Supt4a		Rabif			Slc2a1				Rsrp1			Tnfrsf1a
Supt7l		Rac1			Slc35a3				Rtcb			Tnks
Taf6		Rad21			Slc35b2				Safb2			Tns3
Tars		Ralbp1			Slc39a8				Sap30l			Tomm5
Tbc1d20		Ralgapb			Smarcc2				Sbds			Tpd52
Tcaf1		Rasd1			Smarce1				Scaf4			Trim26
Tcn2		Rbm14			Smim14				Scml4			Trim28
Tecpr1		Rbm38			Smox				Sec24c			Trp53inp2
Thoc1		Rbm39			Smpd1				Sec31a			Tsc22d1
Thra		Rbmxl1			Snhg18				Selenok			Tshz1
Timm17a		Reep6			Snrpd1				Set			Tspan14
Tle5		Rell1			Snx1				Setd1b			Tspo
Tmbim1		Retreg1			Socs2				Setd2			Tug1
Tmc5		Retreg3			Socs7				Sfpq			Tulp4
Tmem120a		Rexo2			Spg7				Shc1			Twf1
Tmem184a		Rexo4			Spint1				Sidt2			Ube2b
Tmem238l		Ric8a			Sptan1				Sirt7			Ube2s
Tmem250-ps		Rmnd5a			Sqstm1				Skiv2l			Ubr2
Tmem45b		Rn45s			Srek1ip1				Slc25a5			Ugt2b34
Tmem94		Rnase4			Srgap1				Slc25a51			Unc45a
Tnks		Rnasek			Srp19				Slc2a1			Usp9x
Tnpo3		Rnf103			Srsf11				Slc35b2			Utp3
Tomm6		Rnf214			Stmn1				Slc35c1			Vezf1
Top2a		Rpl37			Suds3				Slc35f5			Vps26a
Tpm3		Rraga			Sult1a1				Slc37a2			Wbp1
Trim28		Rsrp1			Syf2				Slc39a8			Wbp2
Trir		Rtcb			Sys1				Smarce1			Ywhae
Trp53inp2		Safb2			Tars				Smim14			Ywhaq
Tsta3		Sap30l			Tesk1				Snhg18			Zc3h11a
Ttc17		Sbds			Thra				Snx3			Zc3h7a
Ttc39a		Scaf4			Timm44				Socs2			Zdhhc9
Tuba1c		Scml4			Timm8b				Spg7			Zfp292
Tufm		Sec24c			Tjp1				Spint1			Zfp330
Tvp23b		Sec31a			Tmem159				Spns1			Zmiz2
Twf1		Selenok			Tmem167b				Sptan1			Zmynd11
Txn2		Set			Tmem234				Sqstm1			Zranb1
Txndc5		Setd1b			Tmem42				Srek1ip1
Ubald1		Setd2			Tmsb10				Srp14
Ubap2l		Sfi1			Tnfrsf1a				Srp19
Ube2g2		Sfpq			Tnks				Srsf11
Ube2m		Sgms2			Tns3				Ssh2
Ube4b		Shc1			Tomm40				Stmn1
Ube4bos3		Sidt2			Tomm5				Suds3
Ubqln4		Sirt7			Tpd52				Sult1a1
Uck2		Skiv2l			Trim26				Syf2
Ugcg		Slc25a5			Trim28				Sys1
Unc45a		Slc25a51			Trp53inp2				Tars
Unc93b1		Slc2a1			Tsc22d1				Tcof1
Upf3a		Slc35b2			Tshz1				Timm44
Usf1		Slc35c1			Tspan14				Timm8b
Usp22		Slc35f5			Tspo				Tjp1
Usp6nl		Slc37a2			Tug1				Tm7sf3
Usp9x		Slc39a8			Tulp4				Tmbim1
Vps25		Smarce1			Twf1				Tmem139
Vps35l		Smim14			Ube2b				Tmem159
Vps36		Snhg18			Ube2s				Tmem19
Wbp2		Snx3			Ubr2				Tmem234
Xbp1		Socs2			Ugt2b34				Tmem98
Zbtb7b		Spg7			Unc45a				Tmsb10
Zc3h11a		Spint1			Usp19				Tnfrsf1a
Zfand6		Spns1			Usp9x				Tnks
Zfp598		Sptan1			Utp3				Tns3
		Sqstm1			Vat1				Tomm5
		Srek1ip1			Vbp1				Tpd52
		Srp14			Vezf1				Trim12a
		Srp19			Vps26a				Trim26
		Srsf11			Wbp1				Trim28
		Ssh2			Wbp2				Tspan13
		St6galnac2			Ywhae				Tspan14
		Stmn1			Ywhaq				Tspo
		Suds3			Zc3h11a				Tug1
		Sult1a1			Zc3h7a				Tulp4
		Swap70			Zdhhc9				Twf1
		Syf2			Zfp292				Ubald1
		Sys1			Zfp330				Ubap2
		Tars			Zmiz2				Ubc
		Tcof1			Zmynd11				Ube2h
		Tdp2			Zranb1				Ube2s
		Tesk1			Zzef1				Ube4b
		Timm44							Ubr2
		Timm8b							Ugt2b34
		Tjp1							Uqcc3
		Tm7sf3							Usp19
		Tmbim1							Usp9x
		Tmem139							Utp3
		Tmem159							Vezf1
		Tmem19							Vps26a
		Tmem234							Vps35
		Tmem98							Wbp1
		Tmsb10							Wdr6
		Tnfrsf1a							Xrcc4
		Tnks							Ybx3
		Tns3							Ywhae
		Tomm40							Ywhaq
		Tomm5							Zbtb39
		Tpd52							Zc3h11a
		Trim12a							Zc3h12a
		Trim26							Zdhhc9
		Trim28							Zfp330
		Tspan13							Zfp35
		Tspan14							Zfp68
		Tspo							Zmynd11
		Tug1							Zranb1
		Tulp4
		Twf1
		Ubald1
		Ubap2
		Ubc
		Ube2h
		Ube2s
		Ube4b
		Ubr2
		Ugt2b34
		Uqcc3
		Urgcp
		Usp19
		Usp9x
		Utp3
		Vezf1
		Vps26a
		Vps35
		Wbp1
		Wdr6
		Xrcc4
		Ybx3
		Ywhae
		Ywhaq
		Zbtb39
		Zc3h11a
		Zc3h12a
		Zdhhc9
		Zfp148
		Zfp330
		Zfp35
		Zfp68
		Zmynd11
		Zranb1
